# Supplementary material for: HAND1 level controls the specification of multipotent cardiac and extraembryonic progenitors from human pluripotent stem cells
Source: EMBO J. 2025 Mar 31;44(9):2541–65. doi: 10.1038/s44318-025-00409-0 (PMC12048643; doi:10.1038/s44318-025-00409-0)
Supplement: Supplementary file 3 — Dataset EV1 [file 44318_2025_409_MOESM3_ESM.xlsx]

## Sheet: Legend
Dataset EV1. An Excel spreadsheet of genomics data and HAND1 targets. A detailed description of the data can be found in the 'Info' tab of the file.

## Sheet: Info
Tab	Description	Notes
HAND1 (pos) targets	HAND1[+] (342g) regulon and attributes (described below)
HAND1 (neg) targets	HAND1[-] (348g) regulon and attributes (described below)
WT_vs_null	Differential gene expression of wild-type vs HAND1-null cells in mesoderm from scRNA-seq
High_vs_Low	Differential gene expression of high-HAND1 vs low-HAND1 cells in mesoderm from scRNA-seq
HAND1 transgene	Differential gene expression with 12h of HAND1 transgene expression compared to HAND1-null reference
Regulon targets	Regulons identified by SCENIC (regulator and target list). Includes manually defined HAND1 and MESP1 regulons.
HAND1 binding (CTRL)	MACS2 narrowPeak output from HAND1 ChIP-seq in day 3 control conditions
HAND1 binding (SB)	MACS2 narrowPeak output from HAND1 ChIP-seq in day 3 SB condition
ATAC_up	Genomic regions with significantly increased accessibility with 12h of HAND1 transgene expression
ATAC_down	Genomic regions with significantly decreased accessibility with 12h of HAND1 transgene expression
	Regulon target attributes
	diffOpen	Number of differentially open ATAC-seq peaks within 100kb of the TSS
	diffClosed	Number of differentially closed ATAC-seq peaks within 100kb of the TSS
	HAND1_binding	Number of HAND1 binding sites within 100kb of the TSS in the control condition
	HAND1_binding_SB	Number of HAND1 binding sites within 100kb of the TSS in the SB condition
	HAND1_binding_open	Number of HAND1 binding sites within 100kb of the TSS in differentially open regions in the control condition
	HAND1_binding_open_SB	Number of HAND1 binding sites within 100kb of the TSS in differentially open regions in the SB condition
	HAND1_binding_open_either	Number of HAND1 binding sites within 100kb of the TSS in differentially open regions in either condition
	HAND1_binding_closed_either	Number of HAND1 binding sites within 100kb of the TSS in differentially closed regions in either condition
	trans_up	Concodant HAND1 transgene expression (TRUE = concordant [same direction and significant])
	trans_down	Concodant HAND1 transgene expression (TRUE = concordant [same direction and significant])

## Sheet: HAND1 (pos)  targets
Gene	ID	Mean	WT	HAND1-null	log2FC	pval	FDR	diffOpen	diffClosed	HAND1_binding	HAND1_binding_SB	HAND1_binding_open	HAND1_binding_open_SB	HAND1_binding_open_either	HAND1_binding_closed_either	trans_up	Target
OAS1	ENSG00000089127	1.14601	2.425	0.03	6.33688	1.48e-127	2.68e-123	9	NA	15	7	9	5	9	NA	TRUE	TRUE
HOXB6	ENSG00000108511	0.520954	1.131	0.029	5.2854	3.85e-91	6.95e-87	7	2	7	24	3	6	6	NA	TRUE	TRUE
SLPI	ENSG00000124107	0.836123	1.744	0.088	4.30875	3.8e-90	6.87e-86	7	NA	9	10	4	3	5	NA	TRUE	TRUE
DOK4	ENSG00000125170	2.26627	4.419	0.503	3.13509	3.1e-78	5.6e-74	8	NA	9	11	6	8	8	NA	TRUE	TRUE
HIST3H2A	ENSG00000181218	0.146889	0.308	0.001	8.26679	8.75e-61	1.58e-56	NA	NA	NA	NA	NA	NA	NA	NA	FALSE	FALSE
IGFBP4	ENSG00000141753	2.29965	4.325	0.7	2.62727	1.06e-60	1.92e-56	12	1	8	14	5	7	8	1	TRUE	TRUE
HRH2	ENSG00000113749	0.489531	0.969	0.101	3.26214	5.04e-60	9.12e-56	6	NA	8	12	5	5	5	NA	FALSE	TRUE
FOXF1	ENSG00000103241	0.613097	1.159	0.142	3.02892	9.47e-56	1.71e-51	2	NA	7	10	2	2	2	NA	TRUE	TRUE
PLEKHA6	ENSG00000143850	1.33345	2.524	0.437	2.53001	7.08e-54	1.28e-49	14	NA	9	14	4	6	7	NA	TRUE	TRUE
CAT	ENSG00000121691	0.110847	0.236	0.001	7.88264	7.41e-53	1.34e-48	NA	2	NA	3	NA	NA	NA	NA	FALSE	TRUE
HOXB3	ENSG00000120093	0.287215	0.567	0.044	3.68777	7.84e-52	1.42e-47	9	2	9	28	5	8	8	NA	FALSE	TRUE
PSTPIP2	ENSG00000152229	0.593049	1.116	0.184	2.60056	3.9e-47	7.05e-43	3	1	3	5	2	2	2	NA	TRUE	TRUE
NRG2	ENSG00000158458	1.16022	2.073	0.41	2.33802	2e-46	3.62e-42	6	NA	13	14	6	6	6	NA	TRUE	TRUE
CRB2	ENSG00000148204	0.211885	0.434	0.03	3.85466	1.08e-45	1.95e-41	11	NA	9	10	5	5	6	NA	TRUE	TRUE
FST	ENSG00000134363	5.82731	10.342	2.35	2.13778	1.36e-43	2.46e-39	3	2	3	3	2	1	2	NA	FALSE	TRUE
CLSTN2	ENSG00000158258	0.257645	0.51	0.053	3.26643	1.75e-42	3.16e-38	7	NA	1	4	1	4	4	NA	TRUE	TRUE
LRATD1	ENSG00000162981	0.1421	0.323	0.003	6.75043	1.86e-42	3.37e-38	NA	NA	NA	NA	NA	NA	NA	NA	FALSE	FALSE
NETO1	ENSG00000166342	0.474087	0.897	0.16	2.48704	2.02e-41	3.65e-37	3	NA	3	2	3	2	3	NA	TRUE	TRUE
HUNK	ENSG00000142149	0.506813	0.937	0.18	2.38005	7.78e-41	1.41e-36	3	NA	1	7	1	3	3	NA	TRUE	TRUE
HOXB2	ENSG00000173917	0.507612	0.943	0.154	2.61433	1.05e-40	1.89e-36	12	NA	10	31	7	10	10	NA	FALSE	TRUE
KRT19	ENSG00000171345	0.578015	1.055	0.186	2.50387	8.23e-39	1.49e-34	7	NA	10	18	6	5	6	NA	TRUE	TRUE
CDH11	ENSG00000140937	2.77618	4.777	1.233	1.95393	8.88e-38	1.61e-33	4	2	7	9	4	4	4	NA	TRUE	TRUE
GADD45G	ENSG00000130222	0.281613	0.546	0.058	3.23478	3.86e-37	6.98e-33	4	NA	7	22	2	3	3	NA	TRUE	TRUE
TNS4	ENSG00000131746	0.11151	0.241	0.008	4.91289	1.57e-36	2.83e-32	14	NA	7	15	5	8	9	NA	TRUE	TRUE
LRRC32	ENSG00000137507	0.112259	0.232	0.009	4.68806	2e-36	3.61e-32	10	1	13	19	9	9	10	NA	TRUE	TRUE
CHST1	ENSG00000175264	0.205748	0.415	0.05	3.05311	2.09e-36	3.79e-32	4	NA	4	4	1	2	2	NA	TRUE	TRUE
WNT11	ENSG00000085741	0.12115	0.246	0.017	3.85505	2.45e-36	4.43e-32	5	NA	2	7	1	1	2	NA	TRUE	TRUE
OAF	ENSG00000184232	0.232796	0.465	0.049	3.24638	5.14e-36	9.29e-32	6	NA	5	8	3	4	4	NA	TRUE	TRUE
P2RY6	ENSG00000171631	0.0803285	0.179	0.002	6.48382	5.63e-36	1.02e-31	12	2	7	27	4	11	11	1	FALSE	TRUE
KLF5	ENSG00000102554	0.478324	0.874	0.172	2.34522	6.05e-36	1.09e-31	NA	1	NA	1	NA	NA	NA	NA	FALSE	TRUE
JCAD	ENSG00000165757	0.615817	1.042	0.236	2.1425	3.61e-34	6.53e-30	5	2	7	11	3	5	5	NA	TRUE	TRUE
ABTB2	ENSG00000166016	0.672248	1.178	0.292	2.0123	1.11e-33	2e-29	4	1	2	6	1	2	2	NA	TRUE	TRUE
ASS1	ENSG00000130707	2.99502	4.982	1.444	1.78665	1.2e-33	2.17e-29	7	NA	9	12	5	4	5	NA	FALSE	TRUE
EGLN3	ENSG00000129521	1.0764	1.88	0.477	1.97867	2.56e-33	4.62e-29	5	NA	5	5	4	3	5	NA	TRUE	TRUE
RASSF10	ENSG00000189431	0.118191	0.251	0.022	3.51211	3.68e-32	6.65e-28	8	NA	3	1	1	1	1	NA	TRUE	TRUE
FGF19	ENSG00000162344	0.11669	0.244	0.011	4.47131	3.56e-31	6.43e-27	3	1	2	8	1	2	2	NA	FALSE	TRUE
NAV2	ENSG00000166833	2.00898	3.379	0.984	1.77987	4.74e-31	8.57e-27	5	NA	5	5	3	2	3	NA	TRUE	TRUE
HLX	ENSG00000136630	0.741756	1.262	0.329	1.93955	1.19e-30	2.15e-26	2	1	4	8	2	2	2	NA	FALSE	TRUE
HOXB4	ENSG00000182742	0.117261	0.234	0.025	3.22651	2.93e-29	5.31e-25	10	2	10	30	6	9	9	NA	FALSE	TRUE
RCSD1	ENSG00000198771	0.231585	0.422	0.075	2.49228	5.09e-29	9.19e-25	6	NA	5	11	3	4	4	NA	TRUE	TRUE
WIPF1	ENSG00000115935	0.596814	1.006	0.272	1.88695	1.41e-28	2.54e-24	7	NA	3	8	2	3	3	NA	TRUE	TRUE
PLEKHA7	ENSG00000166689	0.184304	0.34	0.059	2.52675	3.75e-28	6.77e-24	6	NA	7	4	4	4	4	NA	TRUE	TRUE
PALM	ENSG00000099864	0.351194	0.603	0.14	2.10673	5.86e-28	1.06e-23	3	NA	4	7	2	1	2	NA	TRUE	TRUE
PAPSS1	ENSG00000138801	3.68093	5.986	2.011	1.57368	6.32e-28	1.14e-23	3	NA	4	4	3	3	3	NA	TRUE	TRUE
KCNK17	ENSG00000124780	0.251336	0.469	0.094	2.31886	1.35e-27	2.43e-23	5	NA	5	5	2	3	3	NA	TRUE	TRUE
SDC4	ENSG00000124145	1.78155	2.863	0.956	1.58245	1.25e-26	2.26e-22	7	2	11	12	4	3	5	NA	TRUE	TRUE
NOG	ENSG00000183691	0.887925	1.564	0.399	1.97078	1.4e-26	2.53e-22	3	NA	4	4	2	NA	2	NA	TRUE	TRUE
GAD1	ENSG00000128683	0.724531	1.187	0.358	1.72929	1.44e-26	2.61e-22	1	1	4	9	NA	NA	NA	NA	FALSE	TRUE
SRC	ENSG00000197122	3.37225	5.406	1.928	1.48746	1.6e-25	2.9e-21	11	NA	6	18	4	4	4	NA	TRUE	TRUE
FAM89A	ENSG00000182118	3.11329	4.913	1.763	1.47857	3.15e-25	5.7e-21	3	NA	6	6	3	3	3	NA	TRUE	TRUE
TRPV2	ENSG00000187688	0.156879	0.288	0.048	2.58496	5.14e-25	9.29e-21	6	2	10	15	4	6	6	2	FALSE	TRUE
TMEM88	ENSG00000167874	0.177917	0.329	0.055	2.58058	6.45e-25	1.17e-20	1	NA	5	14	1	1	1	NA	FALSE	TRUE
TNFSF9	ENSG00000125657	0.710203	1.18	0.342	1.78672	2.36e-24	4.26e-20	5	NA	3	5	1	1	1	NA	TRUE	TRUE
PXYLP1	ENSG00000155893	0.522902	0.879	0.267	1.71902	2.89e-24	5.22e-20	5	NA	9	7	4	3	5	NA	TRUE	TRUE
COBLL1	ENSG00000082438	0.858243	1.375	0.454	1.59867	1.55e-23	2.79e-19	6	NA	5	3	3	3	3	NA	TRUE	TRUE
MESP1	ENSG00000166823	1.61305	2.548	0.905	1.49338	1.99e-23	3.59e-19	5	NA	7	10	5	5	5	NA	TRUE	TRUE
IKZF1	ENSG00000185811	0.0822794	0.163	0.017	3.26127	6.49e-23	1.17e-18	4	NA	6	6	3	3	3	NA	FALSE	TRUE
BAMBI	ENSG00000095739	4.35282	6.866	2.506	1.45408	9.05e-23	1.64e-18	1	NA	6	4	NA	1	1	NA	FALSE	TRUE
SPSB4	ENSG00000175093	0.298843	0.502	0.134	1.90545	1.15e-22	2.07e-18	6	1	4	12	3	5	5	NA	TRUE	TRUE
LGALS12	ENSG00000133317	0.578045	0.947	0.306	1.62983	1.34e-22	2.41e-18	2	1	6	5	2	2	2	NA	FALSE	TRUE
CHGA	ENSG00000100604	0.711778	1.176	0.34	1.79028	5.02e-22	9.08e-18	4	NA	6	NA	2	NA	2	NA	FALSE	TRUE
GBP4	ENSG00000162654	0.0632503	0.133	0.012	3.47032	8.76e-22	1.58e-17	1	NA	4	1	1	1	1	NA	TRUE	TRUE
UNC5C	ENSG00000182168	0.48309	0.8	0.255	1.6495	9.24e-22	1.67e-17	1	NA	2	6	1	1	1	NA	TRUE	TRUE
HAND1	ENSG00000113196	8.22	12.979	5.041	1.3644	9.9e-22	1.79e-17	10	2	14	19	9	10	10	NA	TRUE	TRUE
TUBB6	ENSG00000176014	0.728454	1.165	0.413	1.49612	2.71e-21	4.91e-17	6	1	3	12	3	6	6	NA	TRUE	TRUE
SH2D4B	ENSG00000178217	0.0987813	0.183	0.03	2.60881	2.76e-21	4.99e-17	5	NA	2	5	1	3	3	NA	TRUE	TRUE
LUM	ENSG00000139329	0.126983	0.27	0.019	3.82889	4.01e-21	7.25e-17	1	2	2	1	NA	NA	NA	NA	TRUE	TRUE
KIF26A	ENSG00000066735	1.30178	2.024	0.772	1.39054	4.16e-21	7.53e-17	10	NA	8	10	6	5	6	NA	TRUE	TRUE
KCNH2	ENSG00000055118	0.383718	0.629	0.194	1.697	4.59e-21	8.31e-17	2	NA	10	21	1	1	1	NA	FALSE	TRUE
ATF3	ENSG00000162772	0.280317	0.476	0.138	1.78629	4.77e-21	8.62e-17	3	NA	4	12	2	3	3	NA	TRUE	TRUE
BEX1	ENSG00000133169	1.62092	2.545	0.977	1.38124	7.2e-21	1.3e-16	4	NA	1	2	1	2	2	NA	FALSE	TRUE
HOXB5	ENSG00000120075	0.0653936	0.13	0.011	3.56294	7.44e-21	1.35e-16	9	2	9	27	5	8	8	NA	TRUE	TRUE
DISP3	ENSG00000204624	0.195372	0.334	0.083	2.00866	8.16e-21	1.48e-16	8	NA	10	14	5	7	8	NA	TRUE	TRUE
RND3	ENSG00000115963	0.577722	0.907	0.309	1.5535	9.79e-21	1.77e-16	NA	1	1	1	NA	NA	NA	NA	TRUE	TRUE
MPPED2	ENSG00000066382	0.0846083	0.172	0.024	2.8413	1.71e-20	3.1e-16	2	NA	3	5	2	2	2	NA	TRUE	TRUE
PKIA	ENSG00000171033	0.141495	0.255	0.054	2.23947	2.11e-20	3.81e-16	1	1	3	4	1	NA	1	NA	TRUE	TRUE
NKAIN3	ENSG00000185942	0.0733327	0.147	0.02	2.87774	3.32e-20	6e-16	2	NA	4	2	2	1	2	NA	FALSE	TRUE
FLT1	ENSG00000102755	0.511696	0.839	0.29	1.53262	9.08e-20	1.64e-15	2	NA	1	4	NA	1	1	NA	TRUE	TRUE
GCNT1	ENSG00000187210	0.356615	0.596	0.195	1.61184	1.05e-19	1.91e-15	NA	NA	3	6	NA	NA	NA	NA	TRUE	TRUE
LEFTY2	ENSG00000143768	0.352416	0.609	0.117	2.37993	1.08e-19	1.96e-15	6	NA	11	9	3	4	4	NA	FALSE	TRUE
PIK3R1	ENSG00000145675	1.39337	2.161	0.847	1.35127	1.12e-19	2.02e-15	1	NA	3	4	1	1	1	NA	TRUE	TRUE
EPHB2	ENSG00000133216	1.12819	1.757	0.676	1.37802	1.13e-19	2.04e-15	8	NA	9	8	5	5	5	NA	TRUE	TRUE
CLDN11	ENSG00000013297	0.354985	0.607	0.177	1.77795	1.3e-19	2.35e-15	3	NA	2	2	1	1	1	NA	FALSE	TRUE
GFPT2	ENSG00000131459	1.05689	1.65	0.636	1.37537	1.73e-19	3.13e-15	5	NA	7	9	4	5	5	NA	TRUE	TRUE
ROR1	ENSG00000185483	0.60126	0.971	0.345	1.49287	1.87e-19	3.37e-15	2	NA	10	10	1	1	1	NA	TRUE	TRUE
SNAI2	ENSG00000019549	1.02923	1.609	0.569	1.49966	3.6e-19	6.52e-15	NA	NA	1	3	NA	NA	NA	NA	TRUE	TRUE
SLC1A3	ENSG00000079215	0.0714177	0.142	0.021	2.75743	4.98e-19	9.01e-15	2	NA	2	2	2	2	1	NA	TRUE	TRUE
DUSP10	ENSG00000143507	0.745652	1.186	0.446	1.41099	6.5e-19	1.18e-14	NA	NA	2	4	NA	NA	NA	NA	FALSE	TRUE
NRN1L	ENSG00000188038	0.160533	0.278	0.073	1.92912	1.04e-18	1.87e-14	3	NA	2	3	1	1	1	NA	FALSE	TRUE
LIMA1	ENSG00000050405	0.838343	1.295	0.506	1.35574	1.25e-18	2.25e-14	1	NA	4	1	1	NA	1	NA	TRUE	TRUE
MYOCD	ENSG00000141052	0.162047	0.276	0.067	2.04244	1.66e-18	3e-14	6	1	7	9	5	5	5	NA	FALSE	TRUE
CDH22	ENSG00000149654	0.367009	0.563	0.18	1.64514	1.73e-18	3.14e-14	9	NA	9	11	5	6	7	NA	TRUE	TRUE
ST6GALNAC5	ENSG00000117069	0.426192	0.696	0.248	1.48875	2.02e-18	3.66e-14	2	1	6	1	1	NA	1	1	FALSE	TRUE
TEAD1	ENSG00000187079	2.0084	3.098	1.312	1.23957	2.96e-18	5.34e-14	6	NA	5	8	1	4	4	NA	TRUE	TRUE
HIC1	ENSG00000177374	0.0339499	0.074	0.003	4.62449	4.44e-18	8.02e-14	10	NA	13	12	6	5	7	NA	TRUE	TRUE
TANC1	ENSG00000115183	0.244693	0.392	0.12	1.70782	7.37e-18	1.33e-13	9	NA	5	7	4	5	5	NA	TRUE	TRUE
HOXB7	ENSG00000260027	0.0704415	0.132	0.02	2.72247	8.71e-18	1.57e-13	5	2	6	21	2	4	4	NA	FALSE	TRUE
RPH3A	ENSG00000089169	0.142588	0.25	0.066	1.92139	1.49e-17	2.69e-13	1	1	3	2	1	1	1	1	TRUE	TRUE
CDH4	ENSG00000179242	0.498358	0.793	0.301	1.39756	2e-17	3.62e-13	4	1	5	6	2	3	3	NA	TRUE	TRUE
EFNB1	ENSG00000090776	0.524163	0.797	0.289	1.46351	2.13e-17	3.84e-13	14	NA	9	16	4	7	8	NA	TRUE	TRUE
ARHGAP40	ENSG00000124143	0.18747	0.318	0.089	1.83715	2.24e-17	4.06e-13	3	NA	2	3	1	1	2	NA	FALSE	TRUE
HOXB8	ENSG00000120068	0.0640436	0.123	0.012	3.35755	2.4e-17	4.33e-13	6	2	6	23	2	5	5	NA	FALSE	TRUE
EXOC1L	ENSG00000250821	0.0645613	0.119	0.014	3.08746	2.7e-17	4.88e-13	1	NA	1	1	1	1	1	NA	TRUE	TRUE
MMP15	ENSG00000102996	0.698207	1.075	0.43	1.32193	5.33e-17	9.63e-13	5	NA	9	11	3	2	3	NA	TRUE	TRUE
AQP3	ENSG00000165272	0.0873502	0.164	0.034	2.27009	5.6e-17	1.01e-12	4	1	3	4	2	2	2	NA	FALSE	TRUE
GPR83	ENSG00000123901	0.060746	0.118	0.017	2.79518	2.11e-16	3.82e-12	NA	NA	1	2	NA	NA	NA	NA	FALSE	TRUE
ADORA1	ENSG00000163485	0.32351	0.526	0.189	1.47668	2.77e-16	5.01e-12	8	1	8	9	4	3	4	NA	TRUE	TRUE
SHISA9	ENSG00000237515	0.341841	0.533	0.193	1.46553	3.43e-16	6.2e-12	2	NA	4	3	2	NA	2	NA	FALSE	TRUE
RHOB	ENSG00000143878	4.5091	6.583	2.93	1.16784	3.75e-16	6.78e-12	6	NA	5	9	3	3	3	NA	TRUE	TRUE
HTRA1	ENSG00000166033	0.102855	0.189	0.035	2.43296	4e-16	7.23e-12	13	NA	5	15	5	10	10	NA	TRUE	TRUE
TMEM185A	ENSG00000269556	1.43933	2.112	0.902	1.22741	4.06e-16	7.34e-12	1	NA	8	8	1	1	1	NA	FALSE	TRUE
ADAMTS9	ENSG00000163638	0.460304	0.725	0.283	1.35718	4.61e-16	8.34e-12	3	1	1	5	1	2	2	NA	TRUE	TRUE
KCNG1	ENSG00000026559	2.59378	3.876	1.762	1.13735	5.37e-16	9.72e-12	6	NA	6	8	2	1	2	NA	TRUE	TRUE
TNC	ENSG00000041982	0.289989	0.486	0.155	1.64869	8.9e-16	1.61e-11	8	1	6	6	3	4	4	NA	FALSE	TRUE
PRR9	ENSG00000203783	0.04418	0.094	0.004	4.55459	1.55e-15	2.8e-11	2	NA	3	6	1	2	2	NA	FALSE	TRUE
UNC5B	ENSG00000107731	0.723844	1.112	0.47	1.24242	1.96e-15	3.54e-11	11	NA	7	7	7	7	8	NA	TRUE	TRUE
MESP2	ENSG00000188095	1.04261	1.533	0.648	1.24229	3.04e-15	5.49e-11	5	NA	7	10	5	5	5	NA	FALSE	TRUE
FOSL2	ENSG00000075426	0.100516	0.173	0.04	2.1127	3.95e-15	7.15e-11	8	NA	5	12	5	4	6	NA	TRUE	TRUE
ARHGEF10L	ENSG00000074964	0.266546	0.438	0.163	1.42606	4.18e-15	7.55e-11	8	NA	3	7	2	5	5	NA	TRUE	TRUE
RASGRP3	ENSG00000152689	0.105437	0.193	0.05	1.9486	4.22e-15	7.63e-11	1	1	3	2	1	1	1	NA	TRUE	TRUE
RIMBP2	ENSG00000060709	0.227145	0.358	0.124	1.52962	5.04e-15	9.12e-11	6	NA	4	7	1	4	4	NA	TRUE	TRUE
ATOH8	ENSG00000168874	0.204521	0.335	0.112	1.58066	5.12e-15	9.26e-11	3	NA	6	11	1	2	2	NA	FALSE	TRUE
COL6A6	ENSG00000206384	0.155266	0.263	0.077	1.77213	6.4e-15	1.16e-10	3	1	2	1	1	1	1	NA	FALSE	TRUE
MFAP4	ENSG00000166482	7.11769	10.573	5.062	1.06261	9.39e-15	1.7e-10	4	5	8	5	2	1	3	1	FALSE	TRUE
FEZ1	ENSG00000149557	1.93056	2.872	1.311	1.13139	1.36e-14	2.46e-10	1	NA	4	3	1	NA	1	NA	FALSE	TRUE
KDR	ENSG00000128052	1.03175	1.527	0.682	1.16286	1.67e-14	3.02e-10	6	NA	8	10	3	2	3	NA	TRUE	TRUE
GYPE	ENSG00000197465	0.66141	0.988	0.409	1.27241	1.79e-14	3.24e-10	7	NA	5	3	2	2	2	NA	FALSE	TRUE
ATRNL1	ENSG00000107518	0.982451	1.489	0.652	1.1914	1.89e-14	3.41e-10	NA	NA	2	2	NA	NA	NA	NA	FALSE	TRUE
GPR20	ENSG00000204882	0.0895878	0.147	0.034	2.11221	2.09e-14	3.77e-10	5	NA	6	8	3	4	4	NA	FALSE	TRUE
MYCN	ENSG00000134323	0.652132	0.967	0.405	1.25559	2.31e-14	4.19e-10	NA	NA	1	6	NA	NA	NA	NA	FALSE	TRUE
ADGRB2	ENSG00000121753	0.287288	0.444	0.166	1.41938	2.62e-14	4.74e-10	9	NA	11	12	8	5	8	NA	TRUE	TRUE
ADAMTSL2	ENSG00000197859	0.159746	0.268	0.087	1.62315	3.01e-14	5.45e-10	8	NA	8	16	4	6	6	NA	TRUE	TRUE
NSMCE1	ENSG00000169189	0.437734	0.667	0.28	1.25226	3.56e-14	6.44e-10	2	NA	2	4	1	1	1	NA	FALSE	TRUE
ID2	ENSG00000115738	0.933612	1.388	0.601	1.20757	3.75e-14	6.77e-10	1	NA	7	12	NA	NA	NA	NA	TRUE	TRUE
DKK3	ENSG00000050165	0.615587	0.918	0.397	1.20936	3.84e-14	6.94e-10	7	NA	6	7	3	4	4	NA	TRUE	TRUE
RASA3	ENSG00000185989	0.54028	0.824	0.361	1.19065	4.94e-14	8.94e-10	6	NA	6	10	5	6	6	NA	TRUE	TRUE
MINAR1	ENSG00000169330	0.310985	0.498	0.189	1.39776	5.01e-14	9.06e-10	6	NA	5	7	2	3	3	NA	TRUE	TRUE
LPGAT1	ENSG00000123684	2.43972	3.515	1.701	1.04714	6.17e-14	1.12e-09	4	NA	7	6	2	3	3	NA	FALSE	TRUE
NRG1	ENSG00000157168	0.410306	0.626	0.245	1.35338	7.22e-14	1.3e-09	NA	NA	NA	1	NA	NA	NA	NA	TRUE	TRUE
BAG3	ENSG00000151929	3.73346	5.454	2.684	1.02293	9.17e-14	1.66e-09	6	NA	10	11	6	6	6	NA	TRUE	TRUE
RBFA	ENSG00000101546	1.14111	1.7	0.803	1.08206	9.4e-14	1.7e-09	2	NA	6	8	1	1	1	NA	TRUE	TRUE
FGFR2	ENSG00000066468	0.566217	0.827	0.361	1.19589	1.18e-13	2.14e-09	6	NA	5	12	2	4	4	NA	FALSE	TRUE
GLT1D1	ENSG00000151948	0.208531	0.329	0.118	1.4793	1.88e-13	3.39e-09	1	NA	4	7	NA	NA	NA	NA	FALSE	TRUE
MYO5B	ENSG00000167306	0.282394	0.443	0.178	1.31543	2.05e-13	3.71e-09	5	NA	5	7	1	1	1	NA	FALSE	TRUE
JUN	ENSG00000177606	0.568899	0.857	0.354	1.27555	2.24e-13	4.05e-09	3	NA	1	3	NA	1	1	NA	FALSE	TRUE
SPRY1	ENSG00000164056	0.692907	1.015	0.44	1.2059	2.51e-13	4.54e-09	1	NA	5	4	1	1	1	NA	FALSE	TRUE
CGNL1	ENSG00000128849	2.09953	3.065	1.499	1.03189	2.68e-13	4.85e-09	6	1	9	16	2	3	3	NA	FALSE	TRUE
TMOD1	ENSG00000136842	4.11643	5.944	2.933	1.01906	3.33e-13	6.01e-09	4	1	5	5	3	2	3	NA	TRUE	TRUE
INSYN1	ENSG00000205363	0.27355	0.419	0.167	1.3271	3.62e-13	6.55e-09	2	NA	5	4	1	1	1	NA	FALSE	TRUE
PDZD2	ENSG00000133401	0.0501189	0.092	0.015	2.61667	3.94e-13	7.12e-09	1	3	2	1	NA	1	1	1	TRUE	TRUE
SHOX2	ENSG00000168779	0.404356	0.616	0.242	1.34792	4.77e-13	8.62e-09	NA	NA	1	1	NA	NA	NA	NA	FALSE	TRUE
PGF	ENSG00000119630	0.41918	0.63	0.267	1.23851	5.08e-13	9.18e-09	6	1	8	10	4	4	5	1	TRUE	TRUE
VEGFA	ENSG00000112715	0.627031	0.922	0.427	1.11053	1.11e-12	2e-08	6	3	4	14	2	4	4	NA	TRUE	TRUE
HVCN1	ENSG00000122986	0.740063	1.08	0.505	1.09668	1.14e-12	2.05e-08	4	NA	5	8	4	4	4	NA	TRUE	TRUE
TNFAIP3	ENSG00000118503	0.0943953	0.163	0.046	1.82517	1.3e-12	2.35e-08	5	NA	3	10	3	4	4	NA	TRUE	TRUE
KIAA1522	ENSG00000162522	1.88571	2.722	1.368	0.992599	1.34e-12	2.42e-08	NA	NA	NA	NA	NA	NA	NA	NA	FALSE	FALSE
TMEM74B	ENSG00000125895	0.282753	0.44	0.181	1.28151	1.47e-12	2.66e-08	3	1	3	5	2	2	2	NA	FALSE	TRUE
FAM234B	ENSG00000084444	0.63533	0.944	0.448	1.07529	1.69e-12	3.06e-08	6	NA	4	7	4	4	4	NA	TRUE	TRUE
FOXN4	ENSG00000139445	0.111302	0.187	0.059	1.66425	2.22e-12	4.01e-08	1	NA	1	4	1	1	1	NA	TRUE	TRUE
MAF	ENSG00000178573	0.153432	0.255	0.082	1.6368	2.24e-12	4.05e-08	NA	2	1	3	NA	NA	NA	NA	FALSE	TRUE
STC2	ENSG00000113739	0.113467	0.2	0.058	1.78588	4.17e-12	7.54e-08	3	NA	8	8	1	1	2	NA	FALSE	TRUE
ASCL2	ENSG00000183734	0.0317826	0.064	0.007	3.19265	4.43e-12	8.01e-08	1	NA	4	4	1	1	1	NA	FALSE	TRUE
TNFRSF1B	ENSG00000028137	0.0296679	0.059	0.006	3.29768	4.87e-12	8.81e-08	NA	1	2	8	NA	NA	NA	1	FALSE	TRUE
SHISA6	ENSG00000188803	0.977663	1.411	0.692	1.02787	4.91e-12	8.88e-08	2	NA	4	5	1	1	1	NA	FALSE	TRUE
ANKH	ENSG00000154122	0.359804	0.535	0.241	1.15051	7.49e-12	1.36e-07	5	1	3	6	2	4	4	NA	TRUE	TRUE
CLEC1A	ENSG00000150048	0.0557523	0.104	0.017	2.61298	7.69e-12	1.39e-07	3	NA	3	4	2	2	2	NA	FALSE	TRUE
PVR	ENSG00000073008	1.0682	1.561	0.783	0.995386	8.23e-12	1.49e-07	4	NA	4	4	1	1	1	NA	FALSE	TRUE
FRMPD2	ENSG00000170324	0.244862	0.383	0.153	1.32381	9.29e-12	1.68e-07	9	NA	7	7	5	3	5	NA	TRUE	TRUE
HECW2	ENSG00000138411	0.656016	0.96	0.464	1.04891	1.02e-11	1.84e-07	3	NA	4	5	2	1	2	NA	FALSE	TRUE
CMTM7	ENSG00000153551	0.983972	1.417	0.713	0.990866	1.14e-11	2.06e-07	7	1	7	8	4	4	4	1	TRUE	TRUE
SEC14L2	ENSG00000100003	0.114388	0.184	0.06	1.61667	1.23e-11	2.23e-07	3	1	6	7	2	2	2	1	TRUE	TRUE
BMP4	ENSG00000125378	5.95474	8.385	4.449	0.91433	1.59e-11	2.88e-07	2	NA	2	6	NA	2	2	NA	FALSE	TRUE
B3GALNT1	ENSG00000169255	0.756148	1.083	0.531	1.02825	1.66e-11	2.99e-07	2	2	4	2	2	1	2	NA	FALSE	TRUE
LIPG	ENSG00000101670	2.08202	2.983	1.553	0.941706	1.91e-11	3.45e-07	2	2	5	8	2	2	2	NA	FALSE	TRUE
GRAP2	ENSG00000100351	0.152679	0.242	0.091	1.41107	1.92e-11	3.47e-07	3	2	4	4	1	2	2	1	FALSE	TRUE
GATA2	ENSG00000179348	0.21819	0.342	0.125	1.45207	2.04e-11	3.69e-07	9	NA	12	15	4	6	8	NA	FALSE	TRUE
RASSF8	ENSG00000123094	1.35405	1.963	1.009	0.960134	2.19e-11	3.97e-07	2	3	2	2	1	1	1	NA	FALSE	TRUE
GADD45A	ENSG00000116717	2.03354	2.863	1.498	0.93449	2.21e-11	3.99e-07	12	NA	14	15	8	6	8	NA	TRUE	TRUE
KLHL4	ENSG00000102271	0.731683	1.066	0.523	1.02732	2.24e-11	4.05e-07	4	NA	2	2	2	1	2	NA	TRUE	TRUE
CYGB	ENSG00000161544	0.732742	1.042	0.509	1.03362	3.08e-11	5.57e-07	3	NA	4	6	2	2	2	NA	TRUE	TRUE
FGFR1	ENSG00000077782	2.60392	3.64	1.939	0.908626	3.53e-11	6.39e-07	5	NA	9	19	3	4	4	NA	FALSE	TRUE
LEF1	ENSG00000138795	0.426401	0.631	0.291	1.11662	3.71e-11	6.7e-07	4	1	3	9	3	3	3	NA	TRUE	TRUE
GCK	ENSG00000106633	0.0769303	0.127	0.035	1.8594	4e-11	7.24e-07	5	NA	8	12	3	3	3	NA	TRUE	TRUE
TRIM8	ENSG00000171206	0.845479	1.198	0.605	0.985621	4.17e-11	7.53e-07	5	NA	9	15	3	4	4	NA	TRUE	TRUE
SALL1	ENSG00000103449	2.58145	3.646	1.934	0.914727	4.45e-11	8.04e-07	1	2	3	8	NA	1	1	NA	FALSE	TRUE
MYOF	ENSG00000138119	0.119651	0.192	0.067	1.51887	4.99e-11	9.02e-07	3	NA	4	10	2	3	3	NA	TRUE	TRUE
LYPD6B	ENSG00000150556	0.0767568	0.127	0.035	1.8594	5.57e-11	1.01e-06	6	NA	3	5	2	3	4	NA	TRUE	TRUE
SLC6A1	ENSG00000157103	0.147708	0.232	0.086	1.43172	7.99e-11	1.44e-06	6	NA	5	NA	2	NA	2	NA	FALSE	TRUE
EMP1	ENSG00000134531	0.0427899	0.078	0.016	2.2854	9.96e-11	1.8e-06	4	NA	1	5	1	2	2	NA	TRUE	TRUE
LAD1	ENSG00000159166	0.0796183	0.133	0.041	1.69773	1.05e-10	1.9e-06	7	NA	8	13	4	5	6	NA	FALSE	TRUE
WNT4	ENSG00000162552	1.12985	1.569	0.799	0.973578	1.11e-10	2.01e-06	5	NA	11	8	3	3	4	NA	FALSE	TRUE
LAMC3	ENSG00000050555	0.706223	1.015	0.518	0.970456	1.24e-10	2.25e-06	7	NA	6	9	5	5	6	NA	TRUE	TRUE
PRTG	ENSG00000166450	4.27213	5.863	3.181	0.882159	1.29e-10	2.33e-06	5	3	8	5	2	1	2	NA	FALSE	TRUE
FRMD4B	ENSG00000114541	0.134985	0.205	0.075	1.45066	1.31e-10	2.37e-06	2	NA	3	1	2	NA	2	NA	TRUE	TRUE
C16orf91	ENSG00000174109	0.290694	0.421	0.195	1.11035	1.67e-10	3.03e-06	NA	NA	NA	NA	NA	NA	NA	NA	FALSE	FALSE
OAS3	ENSG00000111331	0.0590155	0.103	0.028	1.87915	1.89e-10	3.41e-06	7	NA	11	7	7	5	7	NA	TRUE	TRUE
NECTIN1	ENSG00000110400	0.675227	0.953	0.486	0.97152	1.95e-10	3.52e-06	7	1	8	14	3	4	4	NA	TRUE	TRUE
CALB2	ENSG00000172137	0.0331077	0.064	0.008	3	2.13e-10	3.84e-06	3	NA	5	7	1	1	1	NA	FALSE	TRUE
PRNP	ENSG00000171867	0.784304	1.103	0.574	0.94231	2.16e-10	3.91e-06	1	NA	1	2	1	1	1	NA	TRUE	TRUE
HEY2	ENSG00000135547	0.327983	0.484	0.227	1.09231	2.21e-10	3.99e-06	1	NA	2	6	NA	1	1	NA	FALSE	TRUE
HK1	ENSG00000156515	2.73267	3.863	2.133	0.856838	2.85e-10	5.16e-06	4	NA	3	6	2	2	3	NA	TRUE	TRUE
TBXT	ENSG00000164458	1.05502	1.564	0.773	1.0167	2.9e-10	5.24e-06	5	NA	5	8	2	4	4	NA	FALSE	TRUE
F3	ENSG00000117525	0.241266	0.374	0.162	1.20704	3.61e-10	6.53e-06	3	1	2	6	NA	1	1	NA	FALSE	TRUE
TSHZ3	ENSG00000121297	0.195912	0.315	0.136	1.21175	4.01e-10	7.24e-06	3	1	1	5	NA	1	1	NA	TRUE	TRUE
CHSY1	ENSG00000131873	2.51675	3.501	1.934	0.856179	4.06e-10	7.35e-06	2	NA	3	4	1	1	1	NA	TRUE	TRUE
AHNAK	ENSG00000124942	0.444958	0.62	0.3	1.04731	5.01e-10	9.06e-06	2	3	4	19	1	2	2	1	FALSE	TRUE
FIBIN	ENSG00000176971	0.0245033	0.048	0.004	3.58496	5.29e-10	9.56e-06	4	1	3	2	2	1	2	NA	FALSE	TRUE
ADGRA2	ENSG00000020181	0.0482118	0.084	0.018	2.22239	5.36e-10	9.7e-06	4	NA	1	18	NA	4	4	NA	FALSE	TRUE
RNF175	ENSG00000145428	0.252131	0.365	0.168	1.11944	5.54e-10	1e-05	1	2	6	2	1	1	1	2	FALSE	TRUE
LGR4	ENSG00000205213	2.17381	2.956	1.625	0.863207	5.69e-10	1.03e-05	NA	NA	NA	NA	NA	NA	NA	NA	FALSE	FALSE
ALDH1A3	ENSG00000184254	0.0544628	0.1	0.026	1.94342	5.8e-10	1.05e-05	4	NA	1	5	1	3	3	NA	FALSE	TRUE
IL6	ENSG00000136244	0.0250412	0.049	0.006	3.02975	6.28e-10	1.14e-05	5	NA	6	6	2	2	2	NA	FALSE	TRUE
HCN4	ENSG00000138622	0.033881	0.062	0.01	2.63227	6.58e-10	1.19e-05	5	NA	3	7	3	4	4	NA	TRUE	TRUE
IGSF3	ENSG00000143061	0.604938	0.872	0.456	0.935294	7.14e-10	1.29e-05	3	1	4	6	2	2	2	NA	FALSE	TRUE
FHL2	ENSG00000115641	0.489691	0.715	0.367	0.962163	8.44e-10	1.53e-05	1	NA	4	4	1	1	1	NA	FALSE	TRUE
FMOD	ENSG00000122176	0.611371	0.868	0.433	1.00333	8.76e-10	1.58e-05	4	3	8	10	3	4	4	1	FALSE	TRUE
GNG2	ENSG00000186469	0.206202	0.316	0.141	1.16423	8.97e-10	1.62e-05	9	NA	2	5	2	4	4	NA	TRUE	TRUE
LGR5	ENSG00000139292	2.5795	3.62	2.03	0.83451	9.35e-10	1.69e-05	1	1	4	5	1	1	1	NA	FALSE	TRUE
STRA6	ENSG00000137868	0.153335	0.228	0.094	1.2783	9.48e-10	1.71e-05	9	NA	13	15	6	6	7	NA	FALSE	TRUE
HOPX	ENSG00000171476	0.0485575	0.082	0.019	2.10962	9.7e-10	1.75e-05	4	1	4	8	NA	2	2	NA	FALSE	TRUE
ARMH4	ENSG00000139971	0.278824	0.415	0.199	1.06034	1.12e-09	2.03e-05	NA	NA	1	3	NA	NA	NA	NA	FALSE	TRUE
ANKS6	ENSG00000165138	0.753758	1.056	0.563	0.907403	1.45e-09	2.62e-05	3	NA	4	5	1	NA	1	NA	FALSE	TRUE
CREB3L1	ENSG00000157613	0.06643	0.108	0.032	1.75489	1.52e-09	2.74e-05	5	NA	6	13	2	2	2	NA	FALSE	TRUE
ADGRG6	ENSG00000112414	0.0268131	0.052	0.008	2.70044	1.62e-09	2.92e-05	NA	NA	NA	NA	NA	NA	NA	NA	FALSE	FALSE
EHD3	ENSG00000013016	0.481065	0.707	0.361	0.969711	1.63e-09	2.95e-05	5	2	8	6	2	2	2	NA	TRUE	TRUE
ELF3	ENSG00000163435	0.0652204	0.109	0.033	1.72379	1.67e-09	3.02e-05	5	1	8	9	3	3	3	NA	FALSE	TRUE
SMOX	ENSG00000088826	0.408373	0.587	0.3	0.968398	2.07e-09	3.75e-05	9	NA	10	5	7	4	7	NA	TRUE	TRUE
CD6	ENSG00000013725	0.0932723	0.15	0.055	1.44746	2.19e-09	3.96e-05	3	1	4	5	1	2	2	1	TRUE	TRUE
NMD3	ENSG00000169251	2.17005	3.01	1.714	0.812396	2.42e-09	4.37e-05	2	2	4	2	2	1	2	NA	TRUE	TRUE
SNAI1	ENSG00000124216	0.24965	0.364	0.174	1.06485	2.51e-09	4.54e-05	10	NA	14	19	8	9	10	NA	TRUE	TRUE
GLIPR2	ENSG00000122694	1.97607	2.677	1.505	0.830854	2.52e-09	4.56e-05	5	1	5	6	3	3	4	NA	TRUE	TRUE
KLRG2	ENSG00000188883	0.0426237	0.077	0.016	2.26679	2.77e-09	5e-05	2	NA	2	5	1	2	2	NA	FALSE	TRUE
TMEM54	ENSG00000121900	0.643717	0.918	0.489	0.90866	3.02e-09	5.46e-05	2	1	6	9	1	1	1	NA	FALSE	TRUE
GDF3	ENSG00000184344	0.07412	0.118	0.037	1.67319	3.26e-09	5.9e-05	2	NA	4	8	NA	1	1	NA	FALSE	TRUE
SNPH	ENSG00000101298	0.0659366	0.115	0.033	1.8011	4.22e-09	7.63e-05	4	1	3	6	2	3	3	NA	FALSE	TRUE
NR0B1	ENSG00000169297	0.251591	0.364	0.154	1.24101	4.31e-09	7.79e-05	1	NA	2	2	1	1	1	NA	FALSE	TRUE
GATA3	ENSG00000107485	0.243079	0.366	0.167	1.132	4.39e-09	7.93e-05	3	1	4	12	3	3	3	NA	TRUE	TRUE
KLF6	ENSG00000067082	1.24404	1.709	0.958	0.835055	4.42e-09	8e-05	9	2	8	10	3	5	5	1	TRUE	TRUE
OPHN1	ENSG00000079482	0.0689282	0.113	0.036	1.65025	5.14e-09	9.29e-05	2	NA	NA	1	NA	NA	NA	NA	TRUE	TRUE
CCBE1	ENSG00000183287	0.0352585	0.066	0.011	2.58496	5.55e-09	0.000100322	8	NA	6	9	4	5	5	NA	TRUE	TRUE
SVEP1	ENSG00000165124	0.0843892	0.135	0.048	1.49185	5.89e-09	0.000106539	2	NA	4	4	2	2	2	NA	TRUE	TRUE
SLIT3	ENSG00000184347	0.152552	0.227	0.097	1.22664	6.25e-09	0.000113071	2	NA	1	2	1	2	2	NA	TRUE	TRUE
SLCO2A1	ENSG00000174640	1.00652	1.421	0.794	0.839696	6.36e-09	0.000114946	5	NA	7	4	2	2	3	NA	TRUE	TRUE
TCERG1L	ENSG00000176769	0.0364646	0.066	0.014	2.23704	6.43e-09	0.000116349	3	NA	3	5	3	3	3	NA	TRUE	TRUE
ICA1	ENSG00000003147	0.0777971	0.126	0.044	1.51785	7.43e-09	0.000134402	3	NA	4	7	3	2	3	NA	FALSE	TRUE
KCNN2	ENSG00000080709	0.0670814	0.111	0.035	1.66513	7.5e-09	0.000135624	NA	1	NA	2	NA	NA	NA	NA	FALSE	TRUE
MYL4	ENSG00000198336	0.365726	0.531	0.266	0.997286	8.2e-09	0.000148225	4	2	3	5	3	4	4	NA	FALSE	TRUE
CES1	ENSG00000198848	0.0213786	0.043	0.006	2.8413	8.35e-09	0.000150969	2	NA	NA	NA	NA	NA	NA	NA	FALSE	FALSE
PALM2-AKAP2	ENSG00000157654	0.643029	0.917	0.502	0.869234	8.44e-09	0.000152605	NA	NA	NA	NA	NA	NA	NA	NA	FALSE	FALSE
SEMA7A	ENSG00000138623	0.364858	0.521	0.268	0.95905	8.91e-09	0.000161079	5	1	4	7	1	2	2	NA	TRUE	TRUE
ARRDC3	ENSG00000113369	0.702352	0.938	0.512	0.873444	1.02e-08	0.000183933	1	NA	4	7	1	1	1	NA	FALSE	TRUE
TLE3	ENSG00000140332	1.60184	2.195	1.27	0.789392	1.04e-08	0.000187437	18	1	16	25	10	13	13	NA	TRUE	TRUE
RGS13	ENSG00000127074	0.0690184	0.109	0.026	2.06774	1.36e-08	0.000246153	NA	NA	4	5	NA	NA	NA	NA	FALSE	TRUE
CMTM3	ENSG00000140931	4.33533	5.829	3.464	0.750809	1.53e-08	0.000276083	8	NA	5	7	3	3	3	NA	TRUE	TRUE
TOM1L1	ENSG00000141198	0.628273	0.856	0.475	0.849683	1.63e-08	0.000295248	3	NA	5	5	3	2	3	NA	FALSE	TRUE
TTC39B	ENSG00000155158	0.817029	1.133	0.64	0.824004	1.67e-08	0.000302153	1	1	2	4	1	1	1	NA	FALSE	TRUE
NUAK1	ENSG00000074590	1.08606	1.47	0.838	0.810794	1.72e-08	0.000311861	4	NA	5	12	4	4	4	NA	TRUE	TRUE
INSYN2B	ENSG00000204767	0.0669895	0.108	0.036	1.58496	1.8e-08	0.000325913	4	2	1	2	1	1	1	NA	FALSE	TRUE
ST8SIA2	ENSG00000140557	0.165442	0.243	0.112	1.11746	1.84e-08	0.000332257	9	NA	12	8	5	4	6	NA	FALSE	TRUE
NOD1	ENSG00000106100	0.0552155	0.091	0.029	1.64981	2e-08	0.000361603	1	NA	4	9	1	1	1	NA	TRUE	TRUE
OSBP2	ENSG00000184792	0.0800924	0.133	0.048	1.47032	2.03e-08	0.000366249	NA	NA	2	4	NA	NA	NA	NA	FALSE	TRUE
RNF19B	ENSG00000116514	0.465208	0.662	0.363	0.866862	2.52e-08	0.000456008	6	1	7	8	3	1	3	NA	TRUE	TRUE
KIAA1217	ENSG00000120549	0.19595	0.301	0.144	1.06369	2.6e-08	0.000469529	NA	1	1	NA	NA	NA	NA	1	FALSE	TRUE
ZFP36L2	ENSG00000152518	0.851289	1.152	0.658	0.807981	2.8e-08	0.000506099	12	1	13	18	8	9	10	NA	FALSE	TRUE
SMAD3	ENSG00000166949	1.03242	1.398	0.805	0.796304	2.91e-08	0.000526768	13	1	12	14	8	8	9	1	TRUE	TRUE
HAS2	ENSG00000170961	12.6279	16.782	10.152	0.725151	3.63e-08	0.000655812	3	NA	7	5	1	2	2	NA	FALSE	TRUE
CD44	ENSG00000026508	0.327031	0.467	0.237	0.978535	3.67e-08	0.000664238	2	NA	1	1	NA	1	1	NA	FALSE	TRUE
FLRT2	ENSG00000185070	0.218807	0.319	0.157	1.02279	4.71e-08	0.000852303	4	NA	3	6	2	3	3	NA	FALSE	TRUE
WLS	ENSG00000116729	4.28587	5.716	3.443	0.73134	4.77e-08	0.000862631	12	NA	6	7	3	3	5	NA	TRUE	TRUE
MID1	ENSG00000101871	0.694231	0.941	0.535	0.814656	4.92e-08	0.000890248	NA	NA	NA	1	NA	NA	NA	NA	TRUE	FALSE
ADNP2	ENSG00000101544	2.40472	3.254	1.954	0.735784	4.93e-08	0.000891864	3	NA	5	7	2	2	2	NA	TRUE	TRUE
EFHD2	ENSG00000142634	2.23245	3.032	1.822	0.734747	5.16e-08	0.0009334	2	2	2	8	1	1	1	1	TRUE	TRUE
LMNA	ENSG00000160789	1.24236	1.699	1.003	0.760364	5.35e-08	0.000966488	4	1	7	13	1	3	3	NA	TRUE	TRUE
ADAM19	ENSG00000135074	4.16209	5.685	3.44	0.724752	5.7e-08	0.00103009	4	2	7	5	2	2	2	NA	TRUE	TRUE
KAZN	ENSG00000189337	1.98863	2.807	1.675	0.744868	5.73e-08	0.00103641	2	1	1	2	NA	1	1	NA	TRUE	TRUE
ACVRL1	ENSG00000139567	0.0906886	0.144	0.058	1.31194	5.81e-08	0.00105083	4	2	6	9	2	2	3	NA	FALSE	TRUE
SLC36A2	ENSG00000186335	0.0769588	0.119	0.043	1.46855	6.09e-08	0.00110123	2	NA	4	5	NA	NA	NA	NA	FALSE	TRUE
ZCCHC24	ENSG00000165424	1.00389	1.349	0.792	0.768318	6.51e-08	0.00117664	7	NA	8	24	2	3	3	NA	FALSE	TRUE
LHFPL6	ENSG00000183722	0.135498	0.197	0.088	1.16262	6.66e-08	0.00120352	NA	3	1	1	NA	NA	NA	2	FALSE	TRUE
CITED2	ENSG00000164442	1.89643	2.52	1.504	0.744619	7.56e-08	0.00136762	2	NA	4	5	1	1	1	NA	FALSE	TRUE
STK17B	ENSG00000081320	0.438469	0.614	0.336	0.869777	8.02e-08	0.00145063	1	1	2	5	NA	1	1	NA	FALSE	TRUE
JAZF1	ENSG00000153814	0.295494	0.425	0.228	0.898429	9.14e-08	0.00165215	3	3	5	4	1	3	3	1	TRUE	TRUE
ARL4C	ENSG00000188042	0.270502	0.383	0.192	0.996238	9.37e-08	0.00169509	3	NA	NA	6	NA	2	2	NA	FALSE	TRUE
FAM13A	ENSG00000138640	1.96315	2.678	1.614	0.730515	9.67e-08	0.00174859	NA	1	3	1	NA	NA	NA	NA	FALSE	TRUE
LMO2	ENSG00000135363	0.0359201	0.064	0.016	2	9.78e-08	0.00176816	6	NA	5	1	3	NA	3	NA	FALSE	TRUE
KLF2	ENSG00000127528	0.131365	0.195	0.079	1.30355	9.8e-08	0.00177289	1	NA	3	1	1	NA	1	NA	FALSE	TRUE
GDF2	ENSG00000263761	0.00735187	0.022	0	Inf	9.91e-08	0.00179235	11	NA	5	8	4	7	7	NA	FALSE	TRUE
PID1	ENSG00000153823	0.0596666	0.096	0.034	1.4975	1.04e-07	0.00188956	NA	NA	NA	1	NA	NA	NA	NA	FALSE	TRUE
RUNX1	ENSG00000159216	0.158794	0.233	0.109	1.096	1.15e-07	0.00208024	3	NA	1	3	NA	1	1	NA	FALSE	TRUE
PARVB	ENSG00000188677	0.82173	1.106	0.651	0.764622	1.42e-07	0.00255933	5	NA	3	7	3	3	4	NA	TRUE	TRUE
TBX3	ENSG00000135111	1.99307	2.665	1.606	0.730664	1.46e-07	0.00264652	2	2	6	17	1	2	2	NA	FALSE	TRUE
PHLDB2	ENSG00000144824	1.90741	2.552	1.558	0.711933	1.5e-07	0.00270853	1	NA	NA	1	NA	NA	NA	NA	TRUE	TRUE
HOXB9	ENSG00000170689	0.0455124	0.078	0.02	1.96347	1.7e-07	0.00307183	5	2	6	23	2	4	4	NA	FALSE	TRUE
PENK	ENSG00000181195	0.06468	0.116	0.039	1.57258	1.71e-07	0.00309298	2	NA	NA	2	NA	1	1	NA	FALSE	TRUE
HPDL	ENSG00000186603	0.788336	1.039	0.608	0.773052	1.87e-07	0.00338811	1	NA	NA	4	NA	NA	NA	NA	FALSE	TRUE
SLC1A5	ENSG00000105281	4.87173	6.543	4.088	0.678557	2.14e-07	0.00386713	5	NA	8	9	2	2	2	NA	TRUE	TRUE
SLC47A1	ENSG00000142494	0.0791812	0.123	0.049	1.3278	2.18e-07	0.00394929	4	5	8	3	4	1	4	1	FALSE	TRUE
TUBB2B	ENSG00000137285	8.42087	11.411	7.077	0.689215	2.26e-07	0.00409215	NA	NA	6	9	NA	NA	NA	NA	FALSE	TRUE
CEMIP2	ENSG00000135048	0.834971	1.127	0.67	0.750255	2.35e-07	0.00424663	1	1	2	2	1	1	1	NA	FALSE	TRUE
SOX7	ENSG00000171056	0.038066	0.063	0.017	1.88982	2.4e-07	0.00434253	5	NA	3	3	3	2	3	NA	TRUE	TRUE
ZNF90	ENSG00000213988	2.20568	2.909	1.798	0.69413	2.56e-07	0.00462423	1	2	5	4	1	1	1	NA	FALSE	TRUE
FBLN2	ENSG00000163520	0.617795	0.852	0.495	0.783425	2.63e-07	0.0047543	12	NA	7	8	5	4	5	NA	TRUE	TRUE
KATNB1	ENSG00000140854	1.19934	1.63	0.995	0.712104	2.8e-07	0.0050701	7	2	8	15	5	6	6	1	FALSE	TRUE
FOS	ENSG00000170345	0.528893	0.744	0.356	1.06343	3.11e-07	0.00562669	3	NA	6	7	1	1	1	NA	FALSE	TRUE
NEURL1B	ENSG00000214357	0.0496646	0.085	0.029	1.55141	3.23e-07	0.00584056	8	1	5	10	3	3	4	NA	FALSE	TRUE
PFKP	ENSG00000067057	3.02394	4.062	2.546	0.673958	3.46e-07	0.00625778	3	NA	3	8	1	2	2	NA	TRUE	TRUE
RBP1	ENSG00000114115	1.99189	2.699	1.673	0.689988	3.54e-07	0.0064	2	NA	NA	5	NA	1	1	NA	FALSE	TRUE
USP18	ENSG00000184979	0.0747255	0.122	0.051	1.25831	3.55e-07	0.00642356	1	NA	3	1	1	1	1	NA	TRUE	TRUE
PJA1	ENSG00000181191	0.974186	1.304	0.794	0.715733	3.65e-07	0.00660072	10	NA	6	12	4	7	7	NA	TRUE	TRUE
DAAM1	ENSG00000100592	2.41838	3.229	2.018	0.678161	3.67e-07	0.00664039	6	NA	6	4	3	3	3	NA	TRUE	TRUE
NFIA	ENSG00000162599	0.0969971	0.149	0.066	1.17477	4.09e-07	0.00739163	2	1	8	2	NA	NA	NA	1	FALSE	TRUE
IGDCC3	ENSG00000174498	1.09157	1.451	0.886	0.711669	4.16e-07	0.00752355	7	1	11	23	4	6	6	NA	TRUE	TRUE
CMTM4	ENSG00000183723	0.92329	1.229	0.748	0.716375	4.32e-07	0.00781241	8	NA	6	8	4	5	5	NA	TRUE	TRUE
BLCAP	ENSG00000166619	0.98435	1.301	0.796	0.708781	4.58e-07	0.00828674	3	NA	4	4	2	2	2	NA	TRUE	TRUE
KIF5C	ENSG00000168280	0.969225	1.291	0.785	0.717724	4.88e-07	0.00882834	2	1	3	5	1	1	1	NA	TRUE	TRUE
HIST3H2BB	ENSG00000196890	0.00949258	0.019	0	Inf	5.13e-07	0.00927834	NA	NA	NA	NA	NA	NA	NA	NA	FALSE	FALSE
ST5	ENSG00000166444	2.07407	2.766	1.736	0.672034	5.33e-07	0.00964442	NA	NA	NA	NA	NA	NA	NA	NA	FALSE	FALSE
ARHGAP44	ENSG00000006740	0.416341	0.57	0.329	0.792874	5.53e-07	0.00999614	5	NA	6	6	5	5	5	NA	FALSE	TRUE
COL6A5	ENSG00000172752	0.0412201	0.066	0.02	1.72247	6.61e-07	0.0119601	3	NA	2	NA	NA	NA	NA	NA	FALSE	TRUE
CTSK	ENSG00000143387	0.505224	0.696	0.408	0.770518	6.85e-07	0.0123855	NA	1	3	1	NA	NA	NA	NA	FALSE	TRUE
CDHR1	ENSG00000148600	0.0418334	0.065	0.02	1.70044	8.71e-07	0.015748	1	NA	2	5	NA	NA	NA	NA	FALSE	TRUE
DGKB	ENSG00000136267	0.532862	0.727	0.415	0.808844	8.84e-07	0.0159893	1	3	4	2	1	NA	1	NA	FALSE	TRUE
VASN	ENSG00000168140	0.11798	0.165	0.078	1.08092	9.71e-07	0.0175664	6	NA	5	12	2	4	4	NA	TRUE	TRUE
SH3RF2	ENSG00000156463	0.0228216	0.04	0.008	2.32193	1.02e-06	0.0185338	3	NA	5	5	3	2	3	NA	FALSE	TRUE
SPRY4	ENSG00000187678	3.50442	4.66	2.983	0.643566	1.06e-06	0.0192098	6	NA	15	13	6	6	6	NA	FALSE	TRUE
ST3GAL1	ENSG00000008513	0.54634	0.75	0.453	0.72738	1.15e-06	0.0207682	5	1	2	10	2	2	2	NA	TRUE	TRUE
AFAP1L2	ENSG00000169129	0.0214004	0.042	0.008	2.39232	1.2e-06	0.0217652	6	NA	5	13	2	4	4	NA	FALSE	TRUE
DUSP7	ENSG00000164086	1.49592	1.967	1.244	0.66101	1.22e-06	0.0220345	6	1	6	14	2	4	5	NA	TRUE	TRUE
FGF4	ENSG00000075388	0.0611948	0.109	0.031	1.81399	1.28e-06	0.023098	2	1	2	5	1	1	1	NA	TRUE	TRUE
ZAP70	ENSG00000115085	2.1034	2.786	1.765	0.658527	1.35e-06	0.0244535	4	NA	6	4	3	1	3	NA	FALSE	TRUE
SOCS1	ENSG00000185338	1.54738	2.061	1.303	0.661507	1.46e-06	0.026448	7	NA	7	6	2	2	2	NA	FALSE	TRUE
FGD5	ENSG00000154783	0.0919027	0.138	0.061	1.17779	1.53e-06	0.0277508	2	1	2	3	1	1	1	NA	TRUE	TRUE
TFAP2A	ENSG00000137203	0.0238799	0.046	0.011	2.06413	1.61e-06	0.0291373	1	1	2	3	NA	NA	NA	NA	FALSE	TRUE
ADRA2C	ENSG00000184160	2.15722	2.8	1.799	0.638232	1.66e-06	0.0300619	6	NA	9	15	3	5	5	NA	FALSE	TRUE
SNTG1	ENSG00000147481	0.0101997	0.023	0.002	3.52356	1.81e-06	0.0327955	NA	2	NA	NA	NA	NA	NA	NA	FALSE	FALSE
NAA60	ENSG00000122390	1.73619	2.259	1.451	0.638637	1.94e-06	0.0351275	3	NA	2	6	2	3	3	NA	TRUE	TRUE
KIAA1324L	ENSG00000164659	1.47358	1.926	1.231	0.645777	1.96e-06	0.0353731	NA	NA	NA	NA	NA	NA	NA	NA	FALSE	FALSE
PDE4D	ENSG00000113448	0.490341	0.651	0.392	0.731804	2.02e-06	0.0365852	NA	NA	NA	NA	NA	NA	NA	NA	TRUE	FALSE
PELI2	ENSG00000139946	0.470393	0.653	0.394	0.728887	2.05e-06	0.0370918	2	1	2	6	1	2	2	NA	TRUE	TRUE
CREG1	ENSG00000143162	0.963392	1.291	0.815	0.663617	2.2e-06	0.0398354	5	NA	1	4	1	2	2	NA	FALSE	TRUE
PTGS1	ENSG00000095303	0.0313908	0.054	0.016	1.75489	2.46e-06	0.0445579	2	NA	2	1	NA	NA	NA	NA	FALSE	TRUE
PPARGC1B	ENSG00000155846	0.214055	0.294	0.162	0.859822	2.52e-06	0.0456379	3	1	2	5	1	1	1	NA	FALSE	TRUE
FNIP2	ENSG00000052795	0.416181	0.555	0.332	0.741305	2.58e-06	0.0466818	4	1	4	8	2	4	4	NA	TRUE	TRUE
KRTCAP3	ENSG00000157992	0.583611	0.781	0.482	0.696289	2.63e-06	0.0476407	1	1	2	5	NA	NA	NA	1	FALSE	TRUE
TOMM7	ENSG00000196683	9.48964	12.347	8.154	0.598581	2.69e-06	0.0486305	1	NA	2	5	NA	1	1	NA	FALSE	TRUE
COL5A1	ENSG00000130635	6.76246	8.846	5.829	0.601777	2.85e-06	0.0515106	9	1	9	19	7	8	8	NA	FALSE	TRUE
TSPAN32	ENSG00000064201	0.0171638	0.032	0.006	2.41504	3.31e-06	0.0598954	1	NA	3	3	1	1	1	NA	FALSE	TRUE
ACTN1	ENSG00000072110	4.97645	6.461	4.28	0.594147	3.71e-06	0.067033	12	NA	6	9	5	7	7	NA	TRUE	TRUE
CADM1	ENSG00000182985	0.401866	0.529	0.308	0.780337	3.79e-06	0.0684744	5	NA	7	6	3	3	3	NA	TRUE	TRUE
SNCAIP	ENSG00000064692	0.015085	0.029	0.005	2.53605	3.92e-06	0.0707998	1	NA	2	3	1	1	1	NA	TRUE	TRUE
PCSK2	ENSG00000125851	0.00714982	0.02	0	Inf	4.13e-06	0.0746358	1	NA	1	1	NA	NA	NA	NA	FALSE	TRUE
LYN	ENSG00000254087	0.514188	0.687	0.428	0.682699	4.64e-06	0.0838754	4	NA	6	11	3	4	4	NA	TRUE	TRUE
ELN	ENSG00000049540	0.0629566	0.101	0.043	1.23195	4.75e-06	0.0859335	5	NA	8	11	3	5	5	NA	FALSE	TRUE
MGAT3	ENSG00000128268	0.145467	0.202	0.107	0.916744	4.91e-06	0.0886952	6	NA	3	16	2	3	3	NA	TRUE	TRUE
KIAA0930	ENSG00000100364	1.13697	1.494	0.969	0.624612	4.92e-06	0.0889428	5	NA	4	11	3	3	3	NA	TRUE	TRUE
SLC38A5	ENSG00000017483	0.673351	0.901	0.569	0.663098	4.96e-06	0.0896991	1	NA	NA	1	NA	1	1	NA	FALSE	TRUE

## Sheet: HAND1 (neg) targets 
Gene	ID	Mean	WT	HAND1-null	log2FC	pval	FDR	diffOpen	diffClosed	HAND1_binding	HAND1_binding_SB	HAND1_binding_open	HAND1_binding_open_SB	HAND1_binding_open_either	HAND1_binding_closed_either	trans_down	Target
CALB1	ENSG00000104327	1.31845	0.17	2.512	-3.88523	3.99e-87	7.21e-83	NA	NA	1	1	NA	NA	NA	NA	TRUE	TRUE
TMEM132B	ENSG00000139364	1.28782	0.309	2.218	-2.84358	2.51e-59	4.54e-55	NA	8	10	7	NA	NA	NA	4	TRUE	TRUE
CCKBR	ENSG00000110148	0.52036	0.075	0.913	-3.60565	5.76e-56	1.04e-51	2	4	6	6	NA	1	1	1	TRUE	TRUE
ANGPT1	ENSG00000154188	0.118765	0.004	0.246	-5.94251	3.55e-49	6.42e-45	NA	2	NA	NA	NA	NA	NA	NA	FALSE	FALSE
LYPD1	ENSG00000150551	0.196655	0.019	0.42	-4.46632	6.27e-47	1.13e-42	5	2	3	3	3	3	3	NA	TRUE	TRUE
COCH	ENSG00000100473	7.01832	2.992	12.058	-2.01081	4.25e-43	7.69e-39	NA	2	1	1	NA	NA	NA	NA	TRUE	TRUE
FAM13C	ENSG00000148541	0.14289	0.013	0.293	-4.49432	5.41e-43	9.79e-39	NA	5	NA	NA	NA	NA	NA	NA	TRUE	FALSE
FGF17	ENSG00000158815	3.55208	1.409	6.064	-2.1056	5.84e-42	1.06e-37	NA	4	3	6	NA	NA	NA	2	FALSE	TRUE
PCDHB5	ENSG00000113209	0.347518	0.111	0.636	-2.51847	1.4e-40	2.53e-36	NA	1	NA	1	NA	NA	NA	NA	FALSE	TRUE
NXPH4	ENSG00000182379	0.234671	0.053	0.454	-3.09863	6.59e-40	1.19e-35	3	2	5	4	1	1	1	2	FALSE	TRUE
DACH1	ENSG00000276644	0.591338	0.22	1.011	-2.20021	6.42e-39	1.16e-34	1	NA	2	NA	NA	NA	NA	NA	TRUE	TRUE
HAND2	ENSG00000164107	0.208726	0.033	0.374	-3.5025	1.92e-35	3.47e-31	2	NA	4	4	1	1	1	NA	TRUE	TRUE
ITGA3	ENSG00000005884	0.470069	0.172	0.8	-2.21759	1.13e-34	2.04e-30	1	1	5	9	NA	1	1	1	FALSE	TRUE
ITGA4	ENSG00000115232	0.425839	0.152	0.766	-2.33327	1.41e-34	2.55e-30	NA	2	1	1	NA	NA	NA	1	TRUE	TRUE
PDZRN4	ENSG00000165966	0.443167	0.144	0.781	-2.43925	3.12e-34	5.65e-30	1	1	1	1	NA	NA	NA	1	TRUE	TRUE
ERBB4	ENSG00000178568	2.76132	1.36	4.592	-1.75552	9.76e-34	1.76e-29	NA	NA	NA	1	NA	NA	NA	NA	TRUE	TRUE
ELOVL2	ENSG00000197977	1.10046	0.542	1.862	-1.78049	1.58e-33	2.86e-29	NA	1	1	2	NA	NA	NA	NA	TRUE	TRUE
LMX1B	ENSG00000136944	0.196284	0.053	0.375	-2.82283	1.53e-32	2.77e-28	1	10	15	10	NA	NA	NA	4	TRUE	TRUE
NOTUM	ENSG00000185269	0.839769	0.405	1.441	-1.83108	1.72e-32	3.11e-28	2	1	4	10	1	1	1	NA	TRUE	TRUE
ID1	ENSG00000125968	1.58492	0.797	2.7	-1.76031	2.28e-32	4.12e-28	4	4	8	12	2	3	3	3	TRUE	TRUE
CPE	ENSG00000109472	1.69094	0.772	2.621	-1.76344	6.69e-32	1.21e-27	NA	2	1	1	NA	NA	NA	1	TRUE	TRUE
GNAO1	ENSG00000087258	1.57699	0.808	2.657	-1.71737	7.35e-32	1.33e-27	6	NA	2	9	NA	5	5	NA	FALSE	TRUE
SERHL2	ENSG00000183569	0.84244	0.359	1.362	-1.92367	1.75e-31	3.17e-27	2	4	9	8	1	1	1	2	FALSE	TRUE
ABCC9	ENSG00000069431	0.417184	0.169	0.765	-2.17844	5.6e-31	1.01e-26	NA	2	2	NA	NA	NA	NA	NA	FALSE	TRUE
APOL3	ENSG00000128284	0.378238	0.163	0.682	-2.0649	8.77e-31	1.59e-26	NA	3	3	4	NA	NA	NA	2	TRUE	TRUE
FLRT3	ENSG00000125848	1.02049	0.503	1.652	-1.71558	4.98e-29	9.01e-25	1	3	1	2	NA	NA	NA	NA	TRUE	TRUE
LAYN	ENSG00000204381	0.268711	0.088	0.458	-2.37977	1.89e-28	3.41e-24	NA	3	2	2	NA	NA	NA	NA	FALSE	TRUE
HHEX	ENSG00000152804	1.32529	0.725	2.199	-1.60079	2.79e-28	5.05e-24	NA	NA	3	3	NA	NA	NA	NA	TRUE	TRUE
OSMR	ENSG00000145623	0.405348	0.189	0.7	-1.88897	1.99e-27	3.61e-23	1	1	1	1	NA	1	1	NA	TRUE	TRUE
KCNK12	ENSG00000184261	0.156568	0.039	0.278	-2.83354	7.13e-27	1.29e-22	1	1	2	1	NA	NA	NA	NA	TRUE	TRUE
TESC	ENSG00000088992	0.200679	0.028	0.32	-3.51457	8.04e-27	1.45e-22	NA	4	4	3	NA	NA	NA	2	TRUE	TRUE
AMPH	ENSG00000078053	0.1789	0.057	0.326	-2.51584	2.31e-25	4.17e-21	NA	1	NA	NA	NA	NA	NA	NA	TRUE	FALSE
CNGA4	ENSG00000132259	0.118686	0.026	0.209	-3.00692	6.26e-25	1.13e-20	2	4	5	6	NA	1	1	1	TRUE	TRUE
RFPL2	ENSG00000128253	1.53603	0.774	2.564	-1.72799	2e-24	3.62e-20	NA	2	6	1	NA	NA	NA	NA	TRUE	TRUE
TENT5A	ENSG00000112773	0.191436	0.074	0.327	-2.14369	4.35e-24	7.87e-20	1	2	1	2	NA	NA	NA	NA	TRUE	TRUE
HDX	ENSG00000165259	0.0720762	0.013	0.139	-3.4185	4.59e-24	8.3e-20	NA	NA	NA	NA	NA	NA	NA	NA	FALSE	FALSE
KIT	ENSG00000157404	0.29303	0.131	0.509	-1.9581	5.73e-24	1.04e-19	2	1	2	2	NA	NA	NA	NA	FALSE	TRUE
ITIH5	ENSG00000123243	0.152432	0.058	0.28	-2.2713	2.67e-23	4.83e-19	NA	1	2	1	NA	NA	NA	1	TRUE	TRUE
RFPL3	ENSG00000128276	0.478442	0.229	0.82	-1.84028	3.58e-23	6.47e-19	NA	2	NA	NA	NA	NA	NA	NA	FALSE	FALSE
PIK3R5	ENSG00000141506	2.357	1.427	3.673	-1.36397	3.84e-23	6.94e-19	1	2	6	1	NA	NA	NA	1	TRUE	TRUE
ODAD2	ENSG00000169126	0.512967	0.274	0.826	-1.59197	8.87e-23	1.6e-18	NA	3	1	NA	NA	NA	NA	NA	TRUE	TRUE
SLC2A8	ENSG00000136856	1.64355	1.001	2.583	-1.36761	9.31e-23	1.68e-18	NA	2	2	4	NA	NA	NA	1	TRUE	TRUE
ME2	ENSG00000082212	1.03803	0.601	1.624	-1.43411	9.76e-23	1.76e-18	NA	3	4	5	NA	NA	NA	1	TRUE	TRUE
RSPO3	ENSG00000146374	1.05997	0.601	1.659	-1.46488	1.9e-22	3.44e-18	NA	1	NA	NA	NA	NA	NA	NA	TRUE	FALSE
SP8	ENSG00000164651	0.222693	0.094	0.373	-1.98844	3.61e-22	6.52e-18	NA	3	3	2	NA	NA	NA	2	TRUE	TRUE
RASGRP1	ENSG00000172575	0.404649	0.176	0.617	-1.8097	1.22e-21	2.2e-17	2	1	1	2	1	1	1	NA	TRUE	TRUE
SMARCD3	ENSG00000082014	0.673034	0.379	1.045	-1.46323	1.92e-21	3.47e-17	2	4	6	7	2	2	2	1	FALSE	TRUE
STC1	ENSG00000159167	0.346635	0.158	0.582	-1.88109	1.97e-21	3.56e-17	NA	1	1	NA	NA	NA	NA	NA	TRUE	TRUE
NODAL	ENSG00000156574	1.67153	1.034	2.633	-1.34847	2.27e-21	4.11e-17	5	NA	4	5	1	1	1	NA	TRUE	TRUE
AMIGO2	ENSG00000139211	1.51708	0.945	2.362	-1.32162	3.27e-21	5.92e-17	2	2	3	2	1	1	1	NA	TRUE	TRUE
DUSP4	ENSG00000120875	1.08849	0.656	1.694	-1.36867	4.44e-21	8.03e-17	3	3	5	4	2	1	2	2	FALSE	TRUE
PLAU	ENSG00000122861	0.659759	0.385	1.041	-1.43504	4.67e-21	8.44e-17	5	3	9	10	4	4	4	NA	TRUE	TRUE
LAMA2	ENSG00000196569	0.310916	0.162	0.505	-1.64029	5.63e-21	1.02e-16	NA	5	1	1	NA	NA	NA	1	TRUE	TRUE
MLLT3	ENSG00000171843	0.534424	0.31	0.858	-1.46871	6.41e-21	1.16e-16	NA	2	3	2	NA	NA	NA	1	TRUE	TRUE
CD177	ENSG00000204936	0.406205	0.21	0.644	-1.61667	1.11e-20	2.01e-16	NA	8	6	4	NA	NA	NA	4	TRUE	TRUE
GABRB3	ENSG00000166206	1.8549	1.187	2.809	-1.24274	1.61e-20	2.92e-16	NA	NA	NA	NA	NA	NA	NA	NA	TRUE	FALSE
S1PR3	ENSG00000213694	0.648191	0.369	1.007	-1.44837	2.64e-20	4.77e-16	3	2	3	3	1	NA	1	2	TRUE	TRUE
GABRQ	ENSG00000268089	0.183969	0.074	0.324	-2.1304	4.02e-20	7.28e-16	NA	NA	1	NA	NA	NA	NA	NA	FALSE	TRUE
WDR72	ENSG00000166415	0.229264	0.112	0.384	-1.77761	4.17e-20	7.54e-16	2	5	1	NA	NA	NA	NA	1	TRUE	TRUE
BMP7	ENSG00000101144	0.568405	0.327	0.876	-1.42164	5.43e-20	9.82e-16	NA	5	3	2	NA	NA	NA	2	TRUE	TRUE
TFAP2C	ENSG00000087510	0.212525	0.098	0.378	-1.94753	1.01e-19	1.82e-15	1	3	NA	2	NA	1	1	NA	TRUE	TRUE
SDK2	ENSG00000069188	0.336647	0.176	0.523	-1.57124	1.19e-19	2.15e-15	4	1	8	8	1	1	2	1	TRUE	TRUE
EPSTI1	ENSG00000133106	0.869415	0.536	1.326	-1.30678	1.43e-19	2.59e-15	3	3	5	8	1	3	3	2	TRUE	TRUE
PRSS1	ENSG00000204983	0.0737407	0.02	0.142	-2.82782	1.47e-19	2.66e-15	1	5	NA	NA	NA	NA	NA	NA	TRUE	FALSE
TWIST1	ENSG00000122691	0.225064	0.084	0.349	-2.05477	1.5e-19	2.71e-15	1	NA	1	1	NA	NA	NA	NA	FALSE	TRUE
CDH8	ENSG00000150394	0.0990676	0.034	0.178	-2.38827	2.18e-19	3.95e-15	2	1	2	1	NA	NA	NA	NA	TRUE	TRUE
OXTR	ENSG00000180914	0.372949	0.208	0.592	-1.50901	1.02e-18	1.84e-14	NA	NA	1	2	NA	NA	NA	NA	TRUE	TRUE
SAMD11	ENSG00000187634	0.283146	0.152	0.445	-1.54973	1.24e-18	2.24e-14	1	1	4	11	NA	NA	NA	NA	TRUE	TRUE
PLCXD3	ENSG00000182836	0.154503	0.06	0.251	-2.06465	2.06e-18	3.72e-14	NA	5	2	1	NA	NA	NA	2	FALSE	TRUE
PRSS12	ENSG00000164099	0.248722	0.135	0.395	-1.54889	6.79e-18	1.23e-13	NA	NA	1	2	NA	NA	NA	NA	TRUE	TRUE
MYCT1	ENSG00000120279	0.446283	0.264	0.695	-1.39648	7.78e-18	1.41e-13	NA	3	2	2	NA	NA	NA	1	TRUE	TRUE
SOX4	ENSG00000124766	3.87325	2.61	5.613	-1.10472	1.27e-17	2.29e-13	NA	1	3	5	NA	NA	NA	NA	TRUE	TRUE
CCDC81	ENSG00000149201	0.405051	0.229	0.634	-1.46914	2.16e-17	3.91e-13	NA	3	1	1	NA	NA	NA	1	TRUE	TRUE
GDA	ENSG00000119125	0.047687	0.01	0.096	-3.26303	2.44e-17	4.4e-13	NA	NA	NA	NA	NA	NA	NA	NA	FALSE	FALSE
PIK3CB	ENSG00000051382	1.95954	1.366	2.969	-1.12002	2.79e-17	5.05e-13	1	2	6	4	1	1	1	NA	TRUE	TRUE
CALCR	ENSG00000004948	0.668365	0.433	1.047	-1.27382	4.37e-17	7.91e-13	NA	2	2	NA	NA	NA	NA	NA	TRUE	TRUE
APBB2	ENSG00000163697	0.681725	0.44	1.031	-1.22847	5.5e-17	9.94e-13	2	6	3	2	NA	NA	NA	2	TRUE	TRUE
DKK4	ENSG00000104371	1.71393	0.939	3.017	-1.68392	7.63e-17	1.38e-12	2	1	2	3	NA	NA	NA	NA	TRUE	TRUE
GBX1	ENSG00000164900	0.0400449	0.007	0.082	-3.5502	8.43e-17	1.52e-12	1	3	5	11	1	1	1	NA	TRUE	TRUE
SLC8A2	ENSG00000118160	0.072079	0.023	0.131	-2.50986	1.42e-16	2.57e-12	1	2	6	8	1	1	1	NA	FALSE	TRUE
NTN4	ENSG00000074527	1.34168	0.894	1.938	-1.11622	1.59e-16	2.88e-12	NA	1	3	NA	NA	NA	NA	1	TRUE	TRUE
LRIG1	ENSG00000144749	1.51007	1.045	2.237	-1.09806	2.43e-16	4.38e-12	5	2	7	6	1	1	1	2	TRUE	TRUE
MAGI2	ENSG00000187391	0.384262	0.242	0.594	-1.29546	4.58e-16	8.29e-12	NA	2	NA	NA	NA	NA	NA	NA	FALSE	FALSE
ERICH3	ENSG00000178965	0.0405618	0.008	0.08	-3.32193	5.26e-16	9.52e-12	NA	2	1	2	NA	NA	NA	1	FALSE	TRUE
ST8SIA4	ENSG00000113532	0.959579	0.624	1.449	-1.21544	5.5e-16	9.94e-12	NA	1	1	NA	NA	NA	NA	NA	FALSE	TRUE
LRFN5	ENSG00000165379	0.775361	0.521	1.164	-1.15974	8.42e-16	1.52e-11	NA	1	1	5	NA	NA	NA	NA	TRUE	TRUE
FZD2	ENSG00000180340	2.15203	1.483	3.051	-1.04076	1.2e-15	2.18e-11	4	4	7	8	2	2	3	3	TRUE	TRUE
HTR1E	ENSG00000168830	0.152154	0.08	0.251	-1.64962	1.27e-15	2.29e-11	NA	4	4	1	NA	NA	NA	1	TRUE	TRUE
CXCR4	ENSG00000121966	0.359127	0.212	0.591	-1.47909	1.31e-15	2.37e-11	1	2	7	2	1	NA	1	1	TRUE	TRUE
SYNE1	ENSG00000131018	0.460027	0.284	0.678	-1.25539	1.4e-15	2.52e-11	NA	3	3	2	NA	NA	NA	1	FALSE	TRUE
ABHD6	ENSG00000163686	1.04024	0.722	1.535	-1.08817	2.29e-15	4.15e-11	NA	3	2	5	NA	NA	NA	1	TRUE	TRUE
RNF182	ENSG00000180537	0.130795	0.056	0.221	-1.98055	3.18e-15	5.75e-11	2	NA	3	5	1	1	1	NA	FALSE	TRUE
PRDM1	ENSG00000057657	0.191391	0.104	0.314	-1.59418	4.45e-15	8.04e-11	1	4	5	3	1	1	1	1	TRUE	TRUE
CAV2	ENSG00000105971	0.178402	0.102	0.289	-1.5025	6.46e-15	1.17e-10	1	1	1	2	NA	NA	NA	NA	FALSE	TRUE
OTX2	ENSG00000165588	3.41202	2.46	4.849	-0.979029	8.76e-15	1.58e-10	1	NA	6	3	NA	NA	NA	NA	TRUE	TRUE
GUCY1A2	ENSG00000152402	0.0562341	0.018	0.103	-2.51658	1.22e-14	2.21e-10	NA	1	NA	NA	NA	NA	NA	NA	TRUE	FALSE
SLC1A1	ENSG00000106688	0.0855035	0.033	0.144	-2.12553	1.42e-14	2.58e-10	3	2	3	3	1	NA	1	NA	TRUE	TRUE
ADGRG2	ENSG00000173698	0.248641	0.147	0.381	-1.37397	1.48e-14	2.69e-10	NA	3	1	1	NA	NA	NA	1	TRUE	TRUE
CD36	ENSG00000135218	0.130115	0.067	0.215	-1.6821	1.94e-14	3.5e-10	NA	4	1	2	NA	NA	NA	1	TRUE	TRUE
TENM2	ENSG00000145934	0.10475	0.05	0.178	-1.83188	3.18e-14	5.75e-10	1	NA	1	3	1	1	1	NA	FALSE	TRUE
CA11	ENSG00000063180	0.310879	0.18	0.444	-1.30256	3.45e-14	6.23e-10	1	3	4	10	NA	1	1	NA	TRUE	TRUE
HS3ST2	ENSG00000122254	0.0448499	0.009	0.086	-3.25634	4.03e-14	7.28e-10	1	2	2	NA	NA	NA	NA	1	FALSE	TRUE
MN1	ENSG00000169184	0.217139	0.107	0.328	-1.61609	4.19e-14	7.58e-10	2	1	4	2	1	NA	1	NA	FALSE	TRUE
COL9A2	ENSG00000049089	0.967143	0.69	1.394	-1.01456	7.47e-14	1.35e-09	NA	1	2	2	NA	NA	NA	NA	TRUE	TRUE
ADAMTS19	ENSG00000145808	0.534975	0.356	0.774	-1.12046	8.12e-14	1.47e-09	NA	NA	3	3	NA	NA	NA	NA	FALSE	TRUE
TMC2	ENSG00000149488	0.0687053	0.027	0.12	-2.152	8.61e-14	1.56e-09	1	NA	3	3	1	1	1	NA	TRUE	TRUE
DECR1	ENSG00000104325	1.24982	0.871	1.73	-0.990027	9.62e-14	1.74e-09	NA	1	3	3	NA	NA	NA	NA	TRUE	TRUE
TNIK	ENSG00000154310	1.0606	0.717	1.486	-1.05139	9.72e-14	1.76e-09	1	2	3	6	NA	NA	NA	1	FALSE	TRUE
FBXO34	ENSG00000178974	0.976944	0.7	1.405	-1.00514	1.22e-13	2.2e-09	NA	4	1	1	NA	NA	NA	1	TRUE	TRUE
CELF2	ENSG00000048740	0.303057	0.186	0.448	-1.2682	1.28e-13	2.31e-09	1	NA	NA	1	NA	1	1	NA	TRUE	TRUE
CAVIN3	ENSG00000170955	0.538598	0.35	0.755	-1.10912	1.31e-13	2.37e-09	2	4	6	8	1	2	2	1	TRUE	TRUE
ARHGAP24	ENSG00000138639	0.24096	0.145	0.364	-1.32789	1.42e-13	2.57e-09	NA	1	1	3	NA	NA	NA	1	FALSE	TRUE
NCR1	ENSG00000189430	0.224755	0.134	0.344	-1.36018	1.58e-13	2.86e-09	2	2	NA	NA	NA	NA	NA	NA	FALSE	FALSE
MX2	ENSG00000183486	0.065229	0.022	0.112	-2.34792	1.61e-13	2.91e-09	1	1	NA	NA	NA	NA	NA	NA	FALSE	FALSE
NFASC	ENSG00000163531	0.15982	0.078	0.238	-1.60942	3.22e-13	5.83e-09	2	3	4	2	1	NA	1	1	FALSE	TRUE
TENM1	ENSG00000009694	0.306617	0.197	0.457	-1.214	3.38e-13	6.12e-09	NA	3	6	2	NA	NA	NA	2	TRUE	TRUE
ZSWIM5	ENSG00000162415	0.629227	0.463	0.943	-1.02625	3.91e-13	7.08e-09	1	1	1	4	NA	NA	NA	1	TRUE	TRUE
JUP	ENSG00000173801	2.43188	1.777	3.369	-0.922877	3.98e-13	7.2e-09	2	NA	2	8	1	2	2	NA	FALSE	TRUE
CEP170B	ENSG00000099814	0.855719	0.609	1.209	-0.9893	4.43e-13	8.02e-09	2	1	5	12	NA	1	1	NA	TRUE	TRUE
ADAMTS12	ENSG00000151388	0.656482	0.433	0.911	-1.07308	4.62e-13	8.35e-09	2	3	3	5	NA	1	1	NA	TRUE	TRUE
UNC13C	ENSG00000137766	0.0612765	0.02	0.104	-2.37851	5.78e-13	1.05e-08	1	NA	1	2	NA	1	1	NA	TRUE	TRUE
LRP1B	ENSG00000168702	0.0470831	0.014	0.085	-2.60204	6.05e-13	1.09e-08	NA	1	NA	NA	NA	NA	NA	NA	FALSE	FALSE
MMP23B	ENSG00000189409	0.0432028	0.004	0.064	-4	6.63e-13	1.2e-08	NA	NA	3	6	NA	NA	NA	NA	FALSE	TRUE
LAPTM4A	ENSG00000068697	3.8574	2.931	5.419	-0.886634	6.7e-13	1.21e-08	NA	1	4	5	NA	NA	NA	1	FALSE	TRUE
STARD9	ENSG00000159433	0.265237	0.167	0.389	-1.21992	7.95e-13	1.44e-08	NA	NA	2	4	NA	NA	NA	NA	TRUE	TRUE
NAALAD2	ENSG00000077616	0.21453	0.131	0.326	-1.31531	8.01e-13	1.45e-08	NA	NA	1	5	NA	NA	NA	NA	TRUE	TRUE
GRP	ENSG00000134443	2.6377	1.959	3.708	-0.920524	9.94e-13	1.8e-08	1	1	6	4	1	1	1	1	FALSE	TRUE
CAV1	ENSG00000105974	0.335166	0.223	0.516	-1.21033	1.01e-12	1.83e-08	NA	NA	2	3	NA	NA	NA	NA	FALSE	TRUE
DNER	ENSG00000187957	0.0619846	0.023	0.11	-2.2578	1.03e-12	1.86e-08	NA	1	1	NA	NA	NA	NA	NA	TRUE	TRUE
PIM2	ENSG00000102096	1.60105	1.187	2.248	-0.921322	1.44e-12	2.6e-08	2	1	4	6	2	NA	2	NA	FALSE	TRUE
GRIPAP1	ENSG00000068400	0.70824	0.507	0.999	-0.978499	1.57e-12	2.83e-08	2	1	4	7	2	NA	2	NA	FALSE	TRUE
TNFRSF11B	ENSG00000164761	0.422739	0.274	0.601	-1.13319	2.02e-12	3.65e-08	NA	NA	1	2	NA	NA	NA	NA	TRUE	TRUE
DOK6	ENSG00000206052	0.677462	0.464	0.935	-1.01084	2.49e-12	4.5e-08	NA	1	1	NA	NA	NA	NA	NA	TRUE	TRUE
SHISA2	ENSG00000180730	0.461758	0.299	0.674	-1.1726	2.56e-12	4.63e-08	3	NA	4	1	2	NA	2	NA	FALSE	TRUE
NR5A2	ENSG00000116833	0.0409654	0.01	0.072	-2.848	3.71e-12	6.72e-08	NA	NA	2	1	NA	NA	NA	NA	TRUE	TRUE
FRMD6	ENSG00000139926	1.62399	1.228	2.273	-0.888287	4.57e-12	8.27e-08	2	1	NA	3	NA	NA	NA	NA	FALSE	TRUE
NTN1	ENSG00000065320	1.83691	1.372	2.539	-0.88798	5.47e-12	9.9e-08	1	NA	3	1	NA	NA	NA	NA	FALSE	TRUE
MCF2L2	ENSG00000053524	0.813816	0.575	1.113	-0.95282	5.65e-12	1.02e-07	8	3	8	4	2	2	3	1	FALSE	TRUE
SYT10	ENSG00000110975	0.0601502	0.02	0.106	-2.40599	6.15e-12	1.11e-07	2	NA	NA	3	NA	2	2	NA	TRUE	TRUE
CARMIL2	ENSG00000159753	0.37118	0.255	0.542	-1.0878	6.69e-12	1.21e-07	NA	NA	NA	1	NA	NA	NA	NA	TRUE	TRUE
DNAJC6	ENSG00000116675	0.305157	0.208	0.449	-1.11013	7.63e-12	1.38e-07	2	NA	4	4	1	1	1	NA	FALSE	TRUE
FAM184A	ENSG00000111879	0.128711	0.069	0.196	-1.50619	7.77e-12	1.4e-07	3	2	5	4	2	2	3	1	TRUE	TRUE
FZD5	ENSG00000163251	0.126689	0.068	0.199	-1.54916	1.16e-11	2.1e-07	NA	4	2	1	NA	NA	NA	1	TRUE	TRUE
PTGR1	ENSG00000106853	3.12345	2.388	4.286	-0.843829	1.17e-11	2.11e-07	2	5	4	2	NA	1	1	2	TRUE	TRUE
GSC	ENSG00000133937	1.76369	1.364	2.483	-0.864241	1.43e-11	2.59e-07	2	1	8	6	1	NA	1	1	FALSE	TRUE
CASQ2	ENSG00000118729	0.166359	0.099	0.25	-1.33643	1.6e-11	2.89e-07	5	NA	8	9	3	3	3	NA	FALSE	TRUE
B3GNT5	ENSG00000176597	0.61907	0.44	0.861	-0.96851	1.64e-11	2.96e-07	4	2	3	4	2	3	3	NA	TRUE	TRUE
UTRN	ENSG00000152818	0.636828	0.446	0.87	-0.963972	1.88e-11	3.4e-07	NA	2	4	4	NA	NA	NA	NA	TRUE	TRUE
DKK1	ENSG00000107984	15.9906	11.992	21.343	-0.831691	1.93e-11	3.5e-07	NA	NA	7	5	NA	NA	NA	NA	FALSE	TRUE
LCP1	ENSG00000136167	0.459194	0.328	0.725	-1.14429	1.96e-11	3.54e-07	4	NA	4	2	2	1	2	NA	FALSE	TRUE
ADRA2A	ENSG00000150594	0.212543	0.111	0.309	-1.47705	1.99e-11	3.59e-07	1	NA	2	1	1	1	1	NA	TRUE	TRUE
DMTN	ENSG00000158856	0.132669	0.075	0.203	-1.43652	2e-11	3.61e-07	NA	4	3	6	NA	NA	NA	2	FALSE	TRUE
TBR1	ENSG00000136535	0.0530693	0.022	0.093	-2.07973	2.01e-11	3.63e-07	NA	2	4	1	NA	NA	NA	NA	TRUE	TRUE
PPP1R1B	ENSG00000131771	0.0566474	0.013	0.091	-2.80735	2.12e-11	3.84e-07	2	1	5	4	1	1	2	1	FALSE	TRUE
PIK3AP1	ENSG00000155629	0.139574	0.076	0.211	-1.47317	2.13e-11	3.86e-07	NA	1	1	1	NA	NA	NA	NA	TRUE	TRUE
MDGA2	ENSG00000139915	0.17883	0.113	0.267	-1.24052	3.68e-11	6.66e-07	NA	NA	NA	NA	NA	NA	NA	NA	TRUE	FALSE
PCDH18	ENSG00000189184	0.644882	0.454	0.893	-0.975968	3.78e-11	6.83e-07	NA	4	1	6	NA	NA	NA	2	TRUE	TRUE
PRKAG2	ENSG00000106617	0.428906	0.319	0.626	-0.972606	3.85e-11	6.96e-07	1	NA	4	1	NA	NA	NA	NA	TRUE	TRUE
USP2	ENSG00000036672	0.511827	0.382	0.738	-0.950048	3.93e-11	7.1e-07	NA	1	4	6	NA	NA	NA	1	TRUE	TRUE
CACNA2D3	ENSG00000157445	0.116721	0.06	0.177	-1.56071	4.07e-11	7.37e-07	3	1	2	3	NA	2	2	1	TRUE	TRUE
LRIG3	ENSG00000139263	2.33978	1.795	3.161	-0.816397	4.31e-11	7.8e-07	NA	2	2	3	NA	NA	NA	NA	TRUE	TRUE
TM7SF2	ENSG00000149809	0.371325	0.233	0.5	-1.1016	5.54e-11	1e-06	NA	NA	4	12	NA	NA	NA	NA	TRUE	TRUE
PLSCR4	ENSG00000114698	0.262425	0.17	0.375	-1.14136	5.7e-11	1.03e-06	NA	NA	5	NA	NA	NA	NA	NA	FALSE	TRUE
MTUS1	ENSG00000129422	0.211287	0.141	0.315	-1.15966	6.15e-11	1.11e-06	NA	1	3	2	NA	NA	NA	NA	FALSE	TRUE
CDH18	ENSG00000145526	0.0721655	0.034	0.117	-1.7829	6.34e-11	1.15e-06	1	NA	1	NA	1	NA	1	NA	TRUE	TRUE
TRPC4	ENSG00000133107	0.082676	0.036	0.132	-1.87447	6.49e-11	1.17e-06	1	2	NA	NA	NA	NA	NA	NA	TRUE	FALSE
EOMES	ENSG00000163508	15.1943	12.173	20.793	-0.772413	6.54e-11	1.18e-06	NA	1	4	6	NA	NA	NA	NA	FALSE	TRUE
TIGD4	ENSG00000169989	0.0846131	0.046	0.138	-1.58496	7.69e-11	1.39e-06	6	1	5	3	3	2	3	NA	TRUE	TRUE
PROX1	ENSG00000117707	0.125737	0.07	0.191	-1.44815	8.57e-11	1.55e-06	2	2	2	4	NA	1	1	NA	TRUE	TRUE
LRRCC1	ENSG00000133739	0.255694	0.166	0.365	-1.13671	8.6e-11	1.56e-06	NA	1	2	2	NA	NA	NA	NA	TRUE	TRUE
TRPM2	ENSG00000142185	0.048044	0.017	0.084	-2.30485	8.64e-11	1.56e-06	NA	2	6	6	NA	NA	NA	1	FALSE	TRUE
ETV1	ENSG00000006468	0.648987	0.487	0.913	-0.906693	9.37e-11	1.69e-06	NA	NA	NA	1	NA	NA	NA	NA	TRUE	TRUE
ESYT3	ENSG00000158220	0.0882238	0.046	0.139	-1.59538	1.26e-10	2.27e-06	1	NA	NA	2	NA	NA	NA	NA	FALSE	TRUE
TMC3	ENSG00000188869	0.0580849	0.022	0.106	-2.26849	1.3e-10	2.35e-06	1	1	1	NA	1	NA	1	NA	TRUE	TRUE
PRR16	ENSG00000184838	0.139032	0.079	0.201	-1.34727	1.56e-10	2.83e-06	NA	NA	4	1	NA	NA	NA	NA	FALSE	TRUE
SPOCK3	ENSG00000196104	0.0514358	0.014	0.079	-2.49643	1.93e-10	3.48e-06	NA	NA	NA	1	NA	NA	NA	NA	FALSE	TRUE
TRIB1	ENSG00000173334	0.686127	0.521	0.957	-0.877236	1.96e-10	3.55e-06	4	1	6	6	2	2	3	NA	TRUE	TRUE
KCNJ8	ENSG00000121361	0.0687239	0.038	0.119	-1.64689	2.1e-10	3.79e-06	NA	NA	1	1	NA	NA	NA	NA	FALSE	TRUE
MAPK10	ENSG00000109339	0.393334	0.24	0.514	-1.09873	2.24e-10	4.06e-06	NA	2	1	2	NA	NA	NA	NA	FALSE	TRUE
PRKD1	ENSG00000184304	0.297993	0.208	0.424	-1.02748	2.83e-10	5.12e-06	1	1	1	1	NA	1	1	NA	FALSE	TRUE
CRISPLD1	ENSG00000121005	0.958751	0.757	1.349	-0.833525	2.88e-10	5.21e-06	NA	NA	1	1	NA	NA	NA	NA	TRUE	TRUE
TENM3	ENSG00000218336	0.67827	0.514	0.934	-0.861654	3e-10	5.43e-06	1	NA	4	2	1	1	1	NA	FALSE	TRUE
MT-ND1	ENSG00000198888	9.66078	7.471	12.707	-0.76625	3.04e-10	5.49e-06	NA	NA	NA	NA	NA	NA	NA	NA	FALSE	FALSE
SAMD3	ENSG00000164483	0.0894566	0.032	0.127	-1.98868	3.92e-10	7.1e-06	NA	NA	NA	2	NA	NA	NA	NA	TRUE	TRUE
CD48	ENSG00000117091	0.113389	0.058	0.175	-1.59323	4.11e-10	7.43e-06	3	NA	9	8	2	3	3	NA	FALSE	TRUE
MYB	ENSG00000118513	0.337168	0.248	0.488	-0.976541	4.15e-10	7.51e-06	NA	NA	1	NA	NA	NA	NA	NA	FALSE	TRUE
HOOK1	ENSG00000134709	0.215669	0.141	0.311	-1.14122	4.2e-10	7.59e-06	NA	NA	2	2	NA	NA	NA	NA	TRUE	TRUE
RHAG	ENSG00000112077	0.0334276	0.006	0.066	-3.45943	5.32e-10	9.61e-06	NA	1	1	NA	NA	NA	NA	NA	FALSE	TRUE
MCCC1	ENSG00000078070	1.94143	1.552	2.643	-0.768048	5.47e-10	9.89e-06	3	5	6	6	1	3	3	2	TRUE	TRUE
SEMA3E	ENSG00000170381	0.182878	0.122	0.267	-1.12996	6.07e-10	1.1e-05	NA	5	1	4	NA	NA	NA	NA	FALSE	TRUE
MT-ND2	ENSG00000198763	7.29147	5.748	9.667	-0.750008	6.49e-10	1.17e-05	NA	NA	NA	NA	NA	NA	NA	NA	FALSE	FALSE
MBP	ENSG00000197971	0.144031	0.093	0.219	-1.23563	7.02e-10	1.27e-05	5	NA	4	3	1	1	2	NA	FALSE	TRUE
RHOD	ENSG00000173156	0.303513	0.219	0.435	-0.990085	7.07e-10	1.28e-05	1	1	4	3	1	NA	1	NA	TRUE	TRUE
FXYD6	ENSG00000137726	1.15108	0.879	1.532	-0.801481	7.69e-10	1.39e-05	9	NA	10	11	4	3	5	NA	FALSE	TRUE
THBD	ENSG00000178726	0.033	0.012	0.063	-2.39232	8.13e-10	1.47e-05	4	1	4	3	3	2	3	NA	FALSE	TRUE
UMODL1	ENSG00000177398	0.0533202	0.026	0.09	-1.79141	8.27e-10	1.49e-05	1	1	6	5	NA	1	1	NA	FALSE	TRUE
CCNG2	ENSG00000138764	0.603441	0.461	0.834	-0.855281	9.54e-10	1.73e-05	NA	3	4	4	NA	NA	NA	NA	FALSE	TRUE
NT5DC3	ENSG00000111696	0.630332	0.497	0.88	-0.824258	1.07e-09	1.94e-05	NA	4	2	1	NA	NA	NA	2	TRUE	TRUE
ARMC7	ENSG00000125449	0.294453	0.212	0.415	-0.969047	1.09e-09	1.96e-05	2	2	5	3	1	NA	1	NA	TRUE	TRUE
ADTRP	ENSG00000111863	0.05994	0.031	0.103	-1.7323	1.19e-09	2.15e-05	1	1	3	5	1	1	1	NA	FALSE	TRUE
SFRP1	ENSG00000104332	0.622191	0.424	0.834	-0.975983	1.21e-09	2.18e-05	4	2	2	3	NA	1	1	NA	TRUE	TRUE
DUSP6	ENSG00000139318	0.28251	0.203	0.418	-1.04202	1.22e-09	2.21e-05	NA	1	3	5	NA	NA	NA	NA	FALSE	TRUE
OTUD5	ENSG00000068308	1.30478	1.036	1.752	-0.757979	1.41e-09	2.54e-05	2	1	4	8	2	NA	2	NA	FALSE	TRUE
KCNF1	ENSG00000162975	0.11393	0.068	0.17	-1.32193	1.49e-09	2.69e-05	2	3	4	3	NA	NA	NA	NA	TRUE	TRUE
ZNF69	ENSG00000198429	0.119695	0.074	0.178	-1.26628	1.58e-09	2.87e-05	NA	1	3	3	NA	NA	NA	1	FALSE	TRUE
SEMA6B	ENSG00000167680	0.518134	0.382	0.701	-0.875842	1.66e-09	3.01e-05	3	NA	6	9	2	1	3	NA	FALSE	TRUE
MEPE	ENSG00000152595	0.126716	0.08	0.192	-1.26303	1.73e-09	3.12e-05	2	1	2	1	2	1	2	NA	FALSE	TRUE
MT-CO3	ENSG00000198938	40.3125	32.398	53.12	-0.71335	1.82e-09	3.29e-05	NA	NA	NA	NA	NA	NA	NA	NA	FALSE	FALSE
TNFRSF21	ENSG00000146072	2.73723	2.237	3.686	-0.720491	1.9e-09	3.43e-05	NA	2	NA	1	NA	NA	NA	NA	TRUE	TRUE
TMEM170B	ENSG00000205269	0.0453014	0.021	0.078	-1.89308	2.12e-09	3.84e-05	NA	NA	NA	NA	NA	NA	NA	NA	TRUE	FALSE
SATB1	ENSG00000182568	0.682954	0.524	0.92	-0.812067	2.13e-09	3.85e-05	1	NA	1	2	NA	1	1	NA	FALSE	TRUE
DMBX1	ENSG00000197587	0.0292711	0.004	0.047	-3.55459	2.47e-09	4.46e-05	2	2	5	2	NA	NA	NA	NA	FALSE	TRUE
TMEM255A	ENSG00000125355	0.354777	0.278	0.516	-0.892286	2.48e-09	4.49e-05	NA	2	2	1	NA	NA	NA	NA	TRUE	TRUE
DAB1	ENSG00000173406	1.05044	0.837	1.422	-0.764622	2.59e-09	4.69e-05	4	NA	4	3	2	1	2	NA	FALSE	TRUE
MAOA	ENSG00000189221	0.108415	0.064	0.159	-1.31288	2.64e-09	4.77e-05	1	2	1	1	1	1	1	NA	FALSE	TRUE
PGPEP1	ENSG00000130517	0.245185	0.176	0.35	-0.991779	2.76e-09	4.99e-05	1	2	9	13	NA	1	1	NA	TRUE	TRUE
TSPAN12	ENSG00000106025	0.66504	0.519	0.909	-0.808546	2.97e-09	5.36e-05	NA	1	4	2	NA	NA	NA	NA	TRUE	TRUE
RTN4R	ENSG00000040608	0.167738	0.108	0.237	-1.13386	3.14e-09	5.68e-05	6	NA	4	6	3	2	3	NA	TRUE	TRUE
KL	ENSG00000133116	0.017757	0.005	0.04	-3	3.45e-09	6.24e-05	1	NA	NA	1	NA	NA	NA	NA	FALSE	TRUE
PNRC1	ENSG00000146278	1.22794	0.951	1.603	-0.753257	3.66e-09	6.62e-05	NA	NA	1	3	NA	NA	NA	NA	FALSE	TRUE
MAML3	ENSG00000196782	0.455652	0.356	0.64	-0.846195	3.86e-09	6.98e-05	1	2	7	10	1	1	1	1	TRUE	TRUE
TIMM17B	ENSG00000126768	1.88225	1.514	2.483	-0.713719	3.95e-09	7.14e-05	2	NA	4	6	2	NA	2	NA	FALSE	TRUE
RUBCNL	ENSG00000102445	0.285448	0.215	0.409	-0.927764	4.08e-09	7.38e-05	1	NA	4	2	NA	NA	NA	NA	FALSE	TRUE
TLX2	ENSG00000115297	0.0439355	0.019	0.073	-1.9419	4.16e-09	7.53e-05	1	NA	2	5	1	NA	1	NA	FALSE	TRUE
MT-CYB	ENSG00000198727	12.097	9.835	15.92	-0.694843	4.23e-09	7.65e-05	NA	NA	NA	NA	NA	NA	NA	NA	FALSE	FALSE
PTPN14	ENSG00000152104	3.06679	2.498	4.045	-0.695366	4.66e-09	8.43e-05	1	1	3	4	1	NA	1	NA	TRUE	TRUE
MMP17	ENSG00000198598	0.0728389	0.04	0.113	-1.49825	4.69e-09	8.48e-05	2	NA	3	3	1	1	1	NA	TRUE	TRUE
KCNJ3	ENSG00000162989	0.034107	0.01	0.058	-2.53605	4.76e-09	8.61e-05	NA	1	NA	NA	NA	NA	NA	NA	TRUE	FALSE
B3GNT2	ENSG00000170340	1.89009	1.544	2.531	-0.713035	4.97e-09	8.98e-05	3	NA	6	3	2	2	2	NA	TRUE	TRUE
SLC27A6	ENSG00000113396	0.458491	0.351	0.628	-0.839294	5.04e-09	9.11e-05	NA	3	1	2	NA	NA	NA	NA	TRUE	TRUE
ATP1B2	ENSG00000129244	0.0687341	0.029	0.102	-1.81444	5.37e-09	9.7e-05	1	NA	4	12	1	1	1	NA	FALSE	TRUE
CMAS	ENSG00000111726	4.57314	3.774	6.09	-0.690348	5.71e-09	0.000103275	NA	2	4	1	NA	NA	NA	NA	TRUE	TRUE
C2orf88	ENSG00000187699	0.126695	0.081	0.187	-1.20704	6.14e-09	0.000110973	NA	3	1	1	NA	NA	NA	1	TRUE	TRUE
EFR3B	ENSG00000084710	0.242167	0.167	0.328	-0.973848	6.3e-09	0.000113862	NA	NA	2	6	NA	NA	NA	NA	FALSE	TRUE
RGS17	ENSG00000091844	0.371357	0.272	0.501	-0.881204	6.62e-09	0.000119628	1	2	1	1	NA	NA	NA	NA	TRUE	TRUE
CCN2	ENSG00000118523	0.15517	0.098	0.221	-1.17319	6.93e-09	0.000125319	NA	2	2	3	NA	NA	NA	1	FALSE	TRUE
MAP3K8	ENSG00000107968	0.185068	0.125	0.259	-1.05102	7.48e-09	0.000135325	NA	NA	1	3	NA	NA	NA	NA	FALSE	TRUE
MAP3K15	ENSG00000180815	0.0465676	0.023	0.079	-1.78022	7.78e-09	0.000140735	1	NA	2	NA	NA	NA	NA	NA	TRUE	TRUE
ASB5	ENSG00000164122	0.026679	0.007	0.047	-2.74723	8.28e-09	0.000149742	1	2	2	2	NA	NA	NA	NA	TRUE	TRUE
FOXO1	ENSG00000150907	2.45256	2.052	3.344	-0.704544	9.13e-09	0.000165125	3	1	5	3	1	NA	1	1	TRUE	TRUE
POMC	ENSG00000115138	0.199847	0.144	0.286	-0.989946	9.98e-09	0.000180464	4	1	4	9	3	3	3	1	FALSE	TRUE
SEC11C	ENSG00000166562	1.34934	1.091	1.783	-0.708656	1.09e-08	0.000197543	1	1	5	3	1	1	1	1	FALSE	TRUE
NFKBIA	ENSG00000100906	2.78536	2.352	3.78	-0.684498	1.25e-08	0.000226456	3	1	6	4	2	NA	2	1	TRUE	TRUE
GAB2	ENSG00000033327	0.857431	0.681	1.145	-0.749621	1.34e-08	0.000242628	1	8	5	2	NA	NA	NA	2	TRUE	TRUE
FMN2	ENSG00000155816	0.0445678	0.019	0.07	-1.88136	1.4e-08	0.000254031	NA	3	NA	NA	NA	NA	NA	NA	TRUE	FALSE
LRRC53	ENSG00000162621	0.0157348	0.002	0.033	-4.04439	1.44e-08	0.000260807	NA	2	1	NA	NA	NA	NA	NA	FALSE	TRUE
OR10D3	ENSG00000197309	0.136943	0.09	0.195	-1.11548	1.65e-08	0.000297564	NA	1	2	4	NA	NA	NA	NA	FALSE	TRUE
RAB11FIP4	ENSG00000131242	1.15161	0.94	1.538	-0.710323	1.67e-08	0.000302868	2	NA	5	5	2	2	2	NA	FALSE	TRUE
SNRPD3	ENSG00000100028	0.0361568	0.015	0.061	-2.02385	1.73e-08	0.000313593	4	NA	7	9	4	3	4	NA	FALSE	TRUE
TEC	ENSG00000135605	0.0850785	0.054	0.135	-1.32193	1.77e-08	0.000320666	NA	2	1	NA	NA	NA	NA	NA	FALSE	TRUE
EPB41L3	ENSG00000082397	2.39939	1.995	3.169	-0.667639	1.95e-08	0.000353476	1	1	2	5	NA	1	1	NA	TRUE	TRUE
CASK	ENSG00000147044	3.30592	2.73	4.309	-0.658452	2.04e-08	0.000368309	NA	2	1	2	NA	NA	NA	NA	TRUE	TRUE
FGF5	ENSG00000138675	0.011158	0	0.022	#NAME?	2.06e-08	0.000372379	NA	1	5	2	NA	NA	NA	NA	FALSE	TRUE
HRK	ENSG00000135116	0.0568639	0.028	0.09	-1.6845	2.11e-08	0.000380848	2	1	NA	3	NA	NA	NA	1	FALSE	TRUE
PWWP3B	ENSG00000157502	0.0333438	0.01	0.053	-2.40599	2.14e-08	0.00038692	NA	NA	NA	NA	NA	NA	NA	NA	FALSE	FALSE
AACS	ENSG00000081760	1.94561	1.583	2.524	-0.673051	2.25e-08	0.000406052	NA	4	10	2	NA	NA	NA	4	TRUE	TRUE
PIK3R3	ENSG00000117461	0.690622	0.542	0.909	-0.745987	2.27e-08	0.000410492	NA	NA	NA	1	NA	NA	NA	NA	FALSE	TRUE
RABGAP1L	ENSG00000152061	0.744295	0.604	1	-0.72738	2.55e-08	0.000460861	1	2	3	2	NA	NA	NA	1	FALSE	TRUE
B3GNT7	ENSG00000156966	0.417549	0.337	0.593	-0.815284	2.72e-08	0.000492135	3	NA	3	8	NA	NA	NA	NA	FALSE	TRUE
ZNF703	ENSG00000183779	2.18795	1.875	2.996	-0.676147	2.87e-08	0.00051984	3	NA	1	14	NA	3	3	NA	FALSE	TRUE
PLCB1	ENSG00000182621	0.351673	0.264	0.472	-0.838249	3.07e-08	0.000554953	1	NA	2	4	NA	NA	NA	NA	FALSE	TRUE
SEMA5A	ENSG00000112902	1.36152	1.14	1.832	-0.684386	3.11e-08	0.000562248	1	2	2	1	NA	1	1	1	TRUE	TRUE
SHH	ENSG00000164690	0.0165776	0.003	0.032	-3.41504	3.15e-08	0.00056947	NA	NA	NA	1	NA	NA	NA	NA	FALSE	TRUE
PRSS35	ENSG00000146250	0.376601	0.28	0.514	-0.876342	3.22e-08	0.000582374	NA	1	NA	2	NA	NA	NA	1	TRUE	TRUE
SMIM24	ENSG00000095932	0.50207	0.398	0.68	-0.772766	3.72e-08	0.000672899	1	NA	10	7	1	1	1	NA	FALSE	TRUE
ADAMTS5	ENSG00000154736	0.0286314	0.01	0.05	-2.32193	3.93e-08	0.00071112	NA	1	2	NA	NA	NA	NA	NA	TRUE	TRUE
EOGT	ENSG00000163378	2.04101	1.696	2.679	-0.659558	4.05e-08	0.000732276	1	NA	2	2	NA	NA	NA	NA	FALSE	TRUE
CTNNA3	ENSG00000183230	0.0366905	0.017	0.062	-1.86673	4.15e-08	0.000750481	NA	NA	1	2	NA	NA	NA	NA	TRUE	TRUE
MIXL1	ENSG00000185155	40.2918	34.63	53.337	-0.623114	4.19e-08	0.000757439	3	1	6	7	2	2	2	NA	FALSE	TRUE
WDR86	ENSG00000187260	0.234333	0.163	0.314	-0.945893	4.32e-08	0.000782026	3	NA	8	9	2	2	2	NA	TRUE	TRUE
VAV3	ENSG00000134215	0.12834	0.093	0.194	-1.06075	4.38e-08	0.000791952	NA	NA	1	1	NA	NA	NA	NA	TRUE	TRUE
MED12L	ENSG00000144893	0.236756	0.175	0.326	-0.897517	4.64e-08	0.000838948	NA	2	NA	3	NA	NA	NA	NA	FALSE	TRUE
BCAT2	ENSG00000105552	1.22364	0.999	1.601	-0.680417	4.84e-08	0.000875911	NA	1	7	10	NA	NA	NA	1	TRUE	TRUE
DRAXIN	ENSG00000162490	0.208252	0.158	0.299	-0.920221	5.3e-08	0.000958062	1	1	2	11	NA	1	1	NA	FALSE	TRUE
ANXA1	ENSG00000135046	0.158914	0.11	0.26	-1.24101	5.37e-08	0.000970878	NA	1	1	NA	NA	NA	NA	NA	FALSE	TRUE
ZDHHC2	ENSG00000104219	0.812139	0.656	1.077	-0.715251	5.4e-08	0.000977287	NA	3	2	1	NA	NA	NA	NA	TRUE	TRUE
KLKB1	ENSG00000164344	2.04883	1.658	2.614	-0.656815	6.14e-08	0.00110994	NA	2	3	2	NA	NA	NA	NA	FALSE	TRUE
CER1	ENSG00000147869	147.821	127.398	194.614	-0.611273	6.2e-08	0.00112178	NA	7	10	2	NA	NA	NA	1	FALSE	TRUE
FLNB	ENSG00000136068	0.819455	0.661	1.075	-0.701614	6.29e-08	0.00113778	4	4	3	9	NA	2	2	1	TRUE	TRUE
CAPN12	ENSG00000182472	0.139901	0.096	0.199	-1.05166	6.61e-08	0.00119447	3	2	3	7	2	2	2	NA	FALSE	TRUE
AGL	ENSG00000162688	2.88083	2.38	3.692	-0.633441	6.71e-08	0.00121414	NA	1	3	4	NA	NA	NA	NA	TRUE	TRUE
MB21D2	ENSG00000180611	0.354027	0.277	0.48	-0.793148	7.75e-08	0.00140123	NA	3	1	2	NA	NA	NA	1	TRUE	TRUE
SLC39A8	ENSG00000138821	2.63693	2.243	3.482	-0.634487	8.1e-08	0.00146377	NA	1	2	2	NA	NA	NA	NA	TRUE	TRUE
CADPS2	ENSG00000081803	0.170423	0.128	0.248	-0.954196	8.41e-08	0.00152154	NA	NA	NA	NA	NA	NA	NA	NA	FALSE	FALSE
SALL2	ENSG00000165821	1.39127	1.168	1.832	-0.649379	8.8e-08	0.00159204	1	3	NA	3	NA	1	1	NA	TRUE	TRUE
SLC35F3	ENSG00000183780	0.453573	0.356	0.603	-0.760281	9.74e-08	0.00176043	1	2	NA	NA	NA	NA	NA	NA	TRUE	FALSE
GABRA5	ENSG00000186297	0.111395	0.08	0.169	-1.07895	1.02e-07	0.00184749	NA	NA	1	NA	NA	NA	NA	NA	FALSE	TRUE
TRPC3	ENSG00000138741	0.0289998	0.014	0.055	-1.974	1.14e-07	0.00205877	NA	NA	1	2	NA	NA	NA	NA	FALSE	TRUE
TDRD7	ENSG00000196116	1.37006	1.127	1.782	-0.66101	1.18e-07	0.00213073	3	1	5	3	2	2	2	NA	FALSE	TRUE
CLDN1	ENSG00000163347	0.0845318	0.056	0.131	-1.22607	1.19e-07	0.00215779	3	1	4	2	2	1	2	1	TRUE	TRUE
C3orf80	ENSG00000180044	0.0710808	0.042	0.107	-1.34915	1.38e-07	0.00249687	2	1	3	3	1	1	1	NA	TRUE	TRUE
PRSS23	ENSG00000150687	0.2108	0.145	0.305	-1.07276	1.51e-07	0.00272859	NA	1	NA	NA	NA	NA	NA	NA	TRUE	FALSE
PCDH20	ENSG00000280165	0.0487367	0.026	0.078	-1.58496	1.52e-07	0.00274961	NA	1	NA	2	NA	NA	NA	NA	FALSE	TRUE
COMMD7	ENSG00000149600	0.807128	0.661	1.054	-0.673153	1.55e-07	0.00280153	1	NA	10	8	1	1	1	NA	FALSE	TRUE
GABRE	ENSG00000102287	0.039518	0.015	0.063	-2.07039	1.56e-07	0.00281357	1	NA	NA	NA	NA	NA	NA	NA	FALSE	FALSE
AGFG2	ENSG00000106351	0.205881	0.157	0.29	-0.885288	1.6e-07	0.00289938	1	NA	3	6	1	NA	1	NA	FALSE	TRUE
NR3C1	ENSG00000113580	0.450162	0.351	0.588	-0.744345	1.63e-07	0.00295043	NA	1	3	1	NA	NA	NA	NA	TRUE	TRUE
PTGFR	ENSG00000122420	0.0263407	0.009	0.046	-2.35364	1.66e-07	0.00299873	NA	NA	2	1	NA	NA	NA	NA	TRUE	TRUE
SSTR2	ENSG00000180616	0.0886901	0.059	0.134	-1.18345	1.69e-07	0.00306446	NA	NA	6	8	NA	NA	NA	NA	TRUE	TRUE
EFNA3	ENSG00000143590	0.162255	0.116	0.226	-0.962198	1.82e-07	0.00329794	2	NA	4	10	NA	1	1	NA	FALSE	TRUE
FAM222A	ENSG00000139438	0.611981	0.473	0.776	-0.714216	1.86e-07	0.00336702	4	1	10	5	3	2	3	1	FALSE	TRUE
OR8G5	ENSG00000255298	0.0872821	0.058	0.132	-1.18641	1.89e-07	0.00341732	NA	NA	1	3	NA	NA	NA	NA	FALSE	TRUE
KCNJ2	ENSG00000123700	0.0200384	0.006	0.037	-2.62449	1.96e-07	0.00355196	1	NA	1	1	1	NA	1	NA	TRUE	TRUE
MARCHF3	ENSG00000173926	0.0695224	0.046	0.11	-1.2578	2.03e-07	0.00367234	NA	NA	2	1	NA	NA	NA	NA	FALSE	TRUE
DNASE1L3	ENSG00000163687	0.014705	0.004	0.03	-2.90689	2.34e-07	0.00422616	NA	3	1	4	NA	NA	NA	1	TRUE	TRUE
PLD1	ENSG00000075651	0.0284246	0.009	0.043	-2.25634	2.45e-07	0.00442158	1	NA	2	3	1	1	1	NA	TRUE	TRUE
DDIT4	ENSG00000168209	0.462662	0.349	0.606	-0.796091	2.46e-07	0.00444623	4	NA	11	15	3	2	3	NA	FALSE	TRUE
TNFRSF11A	ENSG00000141655	0.179738	0.134	0.253	-0.916904	2.93e-07	0.00529717	1	1	2	NA	NA	NA	NA	NA	FALSE	TRUE
PLA2G3	ENSG00000100078	0.277546	0.218	0.378	-0.794058	3.02e-07	0.00545872	1	NA	1	4	NA	1	1	NA	TRUE	TRUE
POLB	ENSG00000070501	1.72556	1.491	2.289	-0.618437	3.16e-07	0.00571735	1	2	3	4	NA	NA	NA	NA	FALSE	TRUE
CDRT4	ENSG00000239704	0.453894	0.372	0.605	-0.701633	3.78e-07	0.00684265	6	NA	2	5	1	2	2	NA	FALSE	TRUE
IER3	ENSG00000137331	7.95724	6.956	10.381	-0.577616	3.89e-07	0.00702669	3	NA	1	1	NA	NA	NA	NA	FALSE	TRUE
ARRDC1	ENSG00000197070	0.164979	0.119	0.224	-0.912537	3.94e-07	0.00711916	1	1	4	3	1	1	1	NA	TRUE	TRUE
RHOBTB3	ENSG00000164292	13.5813	11.605	17.245	-0.571432	4.05e-07	0.00733084	3	2	9	9	NA	NA	NA	NA	FALSE	TRUE
CAMKK2	ENSG00000110931	3.39556	2.902	4.328	-0.576653	4.38e-07	0.00792594	NA	1	2	3	NA	NA	NA	NA	TRUE	TRUE
TGIF1	ENSG00000177426	4.03963	3.467	5.146	-0.569764	4.98e-07	0.00900065	4	1	3	5	1	1	1	1	TRUE	TRUE
DNAJC25	ENSG00000059769	0.748155	0.625	0.973	-0.638584	5.21e-07	0.00942132	1	3	3	2	NA	1	1	1	FALSE	TRUE
OPA1	ENSG00000198836	4.32752	3.757	5.543	-0.561086	6.27e-07	0.0113334	NA	4	3	1	NA	NA	NA	NA	TRUE	TRUE
NMU	ENSG00000109255	0.246514	0.186	0.331	-0.831529	6.31e-07	0.0114153	1	1	1	3	1	1	1	NA	TRUE	TRUE
NDUFA4L2	ENSG00000185633	0.0280099	0.012	0.052	-2.11548	6.37e-07	0.0115212	3	2	4	3	1	1	1	2	FALSE	TRUE
SPHKAP	ENSG00000153820	0.15435	0.116	0.217	-0.90357	6.76e-07	0.0122231	NA	NA	NA	NA	NA	NA	NA	NA	FALSE	FALSE
TNFAIP8	ENSG00000145779	0.85715	0.72	1.108	-0.621889	6.78e-07	0.0122569	NA	3	2	2	NA	NA	NA	1	TRUE	TRUE
B3GNT4	ENSG00000176383	0.0674267	0.042	0.101	-1.26589	6.94e-07	0.012557	NA	1	4	4	NA	NA	NA	NA	TRUE	TRUE
SOX17	ENSG00000164736	1.32458	0.848	1.963	-1.21092	7.13e-07	0.0128965	2	6	4	1	1	1	1	NA	TRUE	TRUE
CACNA1B	ENSG00000148408	0.231572	0.179	0.312	-0.801586	7.51e-07	0.0135778	2	NA	4	2	2	1	2	NA	FALSE	TRUE
FZD8	ENSG00000177283	1.19424	1	1.527	-0.6107	7.71e-07	0.0139441	NA	2	4	2	NA	NA	NA	1	TRUE	TRUE
RFTN1	ENSG00000131378	0.0644334	0.037	0.094	-1.34514	8.53e-07	0.0154257	1	1	2	3	1	1	1	NA	TRUE	TRUE
SBK1	ENSG00000188322	0.257596	0.205	0.35	-0.771731	8.77e-07	0.0158605	3	1	6	1	1	NA	1	1	TRUE	TRUE
ASB9	ENSG00000102048	0.288518	0.23	0.387	-0.7507	9.48e-07	0.0171438	NA	1	1	NA	NA	NA	NA	NA	FALSE	TRUE
OSBPL6	ENSG00000079156	0.466604	0.399	0.63	-0.658963	9.9e-07	0.0178997	NA	3	1	1	NA	NA	NA	NA	TRUE	TRUE
SLC2A3	ENSG00000059804	3.20845	2.725	4.04	-0.568099	1.02e-06	0.0183846	2	NA	4	9	1	1	1	NA	FALSE	TRUE
MCAM	ENSG00000076706	0.520085	0.457	0.717	-0.649779	1.06e-06	0.0191157	1	1	4	5	NA	NA	NA	1	FALSE	TRUE
CFAP126	ENSG00000188931	0.011205	0.002	0.022	-3.45943	1.12e-06	0.0203413	NA	2	8	9	NA	NA	NA	NA	FALSE	TRUE
MME	ENSG00000196549	0.657446	0.551	0.86	-0.642284	1.23e-06	0.0222898	1	NA	NA	4	NA	1	1	NA	TRUE	TRUE
MAP3K9	ENSG00000006432	0.438117	0.368	0.581	-0.658832	1.25e-06	0.0225797	3	2	2	3	NA	NA	NA	NA	TRUE	TRUE
ACOX3	ENSG00000087008	1.10155	0.958	1.438	-0.585966	1.27e-06	0.0229217	3	1	1	1	NA	NA	NA	NA	FALSE	TRUE
GLRX	ENSG00000173221	0.595132	0.5	0.773	-0.62854	1.27e-06	0.0230389	1	2	5	9	NA	NA	NA	NA	TRUE	TRUE
PROSER2	ENSG00000148426	0.312725	0.261	0.425	-0.703413	1.31e-06	0.0237691	1	NA	4	4	NA	NA	NA	NA	FALSE	TRUE
RFPL1	ENSG00000128250	0.0242154	0.011	0.045	-2.03242	1.41e-06	0.0255524	2	1	4	5	NA	NA	NA	1	TRUE	TRUE
TBC1D9	ENSG00000109436	0.493184	0.408	0.638	-0.644987	1.47e-06	0.0265304	1	3	1	2	NA	NA	NA	NA	TRUE	TRUE
TNFRSF14	ENSG00000157873	0.0195143	0.004	0.029	-2.85798	1.49e-06	0.0269785	2	1	NA	4	NA	1	1	NA	FALSE	TRUE
CTSF	ENSG00000174080	0.0169839	0.005	0.03	-2.58496	1.58e-06	0.0286511	NA	NA	1	NA	NA	NA	NA	NA	TRUE	TRUE
DLGAP2	ENSG00000198010	0.0322746	0.014	0.051	-1.86507	1.67e-06	0.0302465	3	1	2	NA	NA	NA	NA	NA	FALSE	TRUE
YPEL5	ENSG00000119801	0.808356	0.671	1.017	-0.599935	1.78e-06	0.0322432	4	3	3	8	1	2	2	NA	TRUE	TRUE
CASP6	ENSG00000138794	1.16685	0.999	1.484	-0.570935	1.86e-06	0.0336395	NA	NA	3	4	NA	NA	NA	NA	FALSE	TRUE
NPM2	ENSG00000158806	0.0166796	0.006	0.031	-2.36923	1.91e-06	0.034485	NA	4	2	4	NA	NA	NA	2	FALSE	TRUE
GNG4	ENSG00000168243	0.536043	0.454	0.702	-0.628779	1.93e-06	0.0349569	1	3	1	2	NA	1	1	1	FALSE	TRUE
FAM20A	ENSG00000108950	0.316858	0.223	0.399	-0.839345	1.94e-06	0.0350151	1	NA	4	3	NA	1	1	NA	TRUE	TRUE
ARHGEF15	ENSG00000198844	0.0083273	0	0.016	#NAME?	1.96e-06	0.0354562	1	3	5	7	NA	1	1	1	TRUE	TRUE
TFE3	ENSG00000068323	0.686972	0.583	0.885	-0.602182	1.99e-06	0.0360161	NA	1	1	5	NA	NA	NA	NA	FALSE	TRUE
PAQR5	ENSG00000137819	0.0403927	0.021	0.062	-1.56188	2.17e-06	0.0392092	2	NA	1	3	NA	1	1	NA	TRUE	TRUE
LRRC43	ENSG00000158113	0.0259846	0.012	0.044	-1.87447	2.19e-06	0.0395882	2	1	5	6	1	1	1	NA	TRUE	TRUE
SLCO1A2	ENSG00000084453	0.0361041	0.016	0.056	-1.80735	2.29e-06	0.0414103	1	NA	3	2	1	NA	1	NA	FALSE	TRUE
SORBS1	ENSG00000095637	0.363537	0.303	0.485	-0.678667	2.32e-06	0.0418606	NA	4	3	2	NA	NA	NA	NA	FALSE	TRUE
GPR132	ENSG00000183484	0.011364	0.002	0.022	-3.45943	2.37e-06	0.042779	NA	NA	3	6	NA	NA	NA	NA	FALSE	TRUE
XCL2	ENSG00000143185	0.0158414	0.005	0.032	-2.67807	2.38e-06	0.0430344	NA	1	NA	2	NA	NA	NA	NA	FALSE	TRUE
LARGE1	ENSG00000133424	0.336668	0.261	0.43	-0.720287	2.48e-06	0.0448026	4	3	4	4	1	NA	1	1	TRUE	TRUE
ENTREP1	ENSG00000135063	0.0959079	0.066	0.137	-1.05364	2.59e-06	0.0468676	3	1	NA	NA	NA	NA	NA	NA	TRUE	FALSE
B4GALT4	ENSG00000121578	1.7385	1.529	2.223	-0.53992	2.6e-06	0.0469944	NA	2	4	7	NA	NA	NA	NA	FALSE	TRUE
NBL1	ENSG00000158747	0.437186	0.359	0.56	-0.641443	2.97e-06	0.053619	1	1	4	2	NA	NA	NA	NA	FALSE	TRUE
STIL	ENSG00000123473	2.07501	1.894	2.731	-0.527993	3.13e-06	0.0565995	1	2	2	2	1	NA	1	NA	FALSE	TRUE
UNCX	ENSG00000164853	0.0121973	0.001	0.027	-4.75489	3.18e-06	0.0574522	NA	1	3	5	NA	NA	NA	NA	FALSE	TRUE
TIMP2	ENSG00000035862	0.501977	0.437	0.667	-0.610053	3.56e-06	0.0644263	NA	NA	NA	3	NA	NA	NA	NA	FALSE	TRUE
ABLIM3	ENSG00000173210	0.131765	0.1	0.182	-0.863938	3.64e-06	0.0657371	2	NA	2	2	1	1	1	NA	FALSE	TRUE
EPHA1	ENSG00000146904	0.393045	0.345	0.537	-0.638326	3.68e-06	0.066471	NA	3	1	NA	NA	NA	NA	NA	FALSE	TRUE
LPAR4	ENSG00000147145	0.160856	0.12	0.212	-0.82103	3.83e-06	0.0692735	NA	1	NA	NA	NA	NA	NA	NA	FALSE	FALSE
SEMA3D	ENSG00000153993	0.0358438	0.019	0.058	-1.61005	3.91e-06	0.0706433	NA	NA	1	1	NA	NA	NA	NA	TRUE	TRUE
PCED1B	ENSG00000179715	0.179334	0.139	0.244	-0.811796	4.15e-06	0.0749968	2	2	3	2	1	1	1	NA	TRUE	TRUE
OR6S1	ENSG00000181803	0.0300331	0.015	0.049	-1.70782	4.39e-06	0.0794694	NA	1	6	2	NA	NA	NA	NA	TRUE	TRUE
DSCAM	ENSG00000171587	0.31453	0.252	0.41	-0.7022	4.43e-06	0.0800996	2	1	3	1	2	NA	2	NA	FALSE	TRUE
MEGF10	ENSG00000145794	0.184402	0.146	0.248	-0.764372	4.63e-06	0.0837317	1	NA	NA	1	NA	NA	NA	NA	TRUE	TRUE
PLEKHG6	ENSG00000008323	0.184487	0.147	0.251	-0.771871	4.72e-06	0.0852842	2	NA	3	8	1	2	2	NA	FALSE	TRUE
ZNF792	ENSG00000180884	0.405598	0.344	0.527	-0.615394	4.73e-06	0.0854903	3	NA	2	6	1	1	1	NA	TRUE	TRUE
EXOC6	ENSG00000138190	0.351498	0.296	0.46	-0.636037	4.75e-06	0.0858187	NA	NA	5	NA	NA	NA	NA	NA	FALSE	TRUE
AP1S2	ENSG00000182287	4.59768	4.009	5.678	-0.50214	4.99e-06	0.0902169	2	2	7	2	1	NA	1	1	TRUE	TRUE
RUNX1T1	ENSG00000079102	0.552973	0.455	0.685	-0.590237	5.13e-06	0.0927255	3	1	7	6	2	2	2	NA	FALSE	TRUE
MXRA5	ENSG00000101825	1.66478	1.395	2.028	-0.539793	5.2e-06	0.0939956	NA	NA	4	5	NA	NA	NA	NA	TRUE	TRUE
HOMER2	ENSG00000103942	0.301146	0.259	0.409	-0.659149	5.23e-06	0.0944809	2	1	3	1	1	NA	1	1	TRUE	TRUE
EHHADH	ENSG00000113790	0.209203	0.164	0.273	-0.735205	5.41e-06	0.0977696	1	NA	2	1	NA	NA	NA	NA	TRUE	TRUE

## Sheet: WT_vs_null
Gene	ID	WT	HAND1-null	log2FC	pval	FDR
OAS1	ENSG00000089127	2.425	0.03	6.33688	1.48062e-127	2.67726e-123
HOXB6	ENSG00000108511	1.131	0.029	5.2854	3.84625e-91	6.95478e-87
SLPI	ENSG00000124107	1.744	0.088	4.30875	3.79906e-90	6.86945e-86
CALB1	ENSG00000104327	0.17	2.512	-3.88523	3.98518e-87	7.206e-83
DOK4	ENSG00000125170	4.419	0.503	3.13509	3.09688e-78	5.59977e-74
HIST3H2A	ENSG00000181218	0.308	0.001	8.26679	8.74887e-61	1.58197e-56
IGFBP4	ENSG00000141753	4.325	0.7	2.62727	1.06104e-60	1.91857e-56
HRH2	ENSG00000113749	0.969	0.101	3.26214	5.04138e-60	9.11582e-56
TMEM132B	ENSG00000139364	0.309	2.218	-2.84358	2.5107e-59	4.53985e-55
CCKBR	ENSG00000110148	0.075	0.913	-3.60565	5.756e-56	1.0408e-51
FOXF1	ENSG00000103241	1.159	0.142	3.02892	9.46852e-56	1.7121e-51
PLEKHA6	ENSG00000143850	2.524	0.437	2.53001	7.08391e-54	1.28091e-49
CAT	ENSG00000121691	0.236	0.001	7.88264	7.40719e-53	1.33937e-48
HOXB3	ENSG00000120093	0.567	0.044	3.68777	7.84372e-52	1.4183e-47
ANGPT1	ENSG00000154188	0.004	0.246	-5.94251	3.54929e-49	6.41783e-45
PSTPIP2	ENSG00000152229	1.116	0.184	2.60056	3.89614e-47	7.045e-43
LYPD1	ENSG00000150551	0.019	0.42	-4.46632	6.26979e-47	1.1337e-42
NRG2	ENSG00000158458	2.073	0.41	2.33802	2.00239e-46	3.62073e-42
CRB2	ENSG00000148204	0.434	0.03	3.85466	1.07926e-45	1.95151e-41
FST	ENSG00000134363	10.342	2.35	2.13778	1.35829e-43	2.45606e-39
COCH	ENSG00000100473	2.992	12.058	-2.01081	4.25418e-43	7.69241e-39
FAM13C	ENSG00000148541	0.013	0.293	-4.49432	5.4147e-43	9.79086e-39
CLSTN2	ENSG00000158258	0.51	0.053	3.26643	1.74555e-42	3.1563e-38
LRATD1	ENSG00000162981	0.323	0.003	6.75043	1.86308e-42	3.36882e-38
FGF17	ENSG00000158815	1.409	6.064	-2.1056	5.84456e-42	1.05681e-37
NETO1	ENSG00000166342	0.897	0.16	2.48704	2.01631e-41	3.64589e-37
HUNK	ENSG00000142149	0.937	0.18	2.38005	7.77708e-41	1.40625e-36
HOXB2	ENSG00000173917	0.943	0.154	2.61433	1.04509e-40	1.88974e-36
PCDHB5	ENSG00000113209	0.111	0.636	-2.51847	1.40188e-40	2.53487e-36
NXPH4	ENSG00000182379	0.053	0.454	-3.09863	6.58648e-40	1.19097e-35
DACH1	ENSG00000276644	0.22	1.011	-2.20021	6.41731e-39	1.16038e-34
KRT19	ENSG00000171345	1.055	0.186	2.50387	8.23122e-39	1.48837e-34
CDH11	ENSG00000140937	4.777	1.233	1.95393	8.8823e-38	1.6061e-33
GADD45G	ENSG00000130222	0.546	0.058	3.23478	3.85837e-37	6.9767e-33
TNS4	ENSG00000131746	0.241	0.008	4.91289	1.56534e-36	2.83045e-32
LRRC32	ENSG00000137507	0.232	0.009	4.68806	1.99582e-36	3.60884e-32
CHST1	ENSG00000175264	0.415	0.05	3.05311	2.09464e-36	3.78754e-32
WNT11	ENSG00000085741	0.246	0.017	3.85505	2.44752e-36	4.42561e-32
OAF	ENSG00000184232	0.465	0.049	3.24638	5.13962e-36	9.29346e-32
P2RY6	ENSG00000171631	0.179	0.002	6.48382	5.63182e-36	1.01835e-31
KLF5	ENSG00000102554	0.874	0.172	2.34522	6.05202e-36	1.09433e-31
HAND2	ENSG00000164107	0.033	0.374	-3.5025	1.91666e-35	3.4657e-31
ITGA3	ENSG00000005884	0.172	0.8	-2.21759	1.12898e-34	2.04142e-30
ITGA4	ENSG00000115232	0.152	0.766	-2.33327	1.40776e-34	2.54552e-30
PDZRN4	ENSG00000165966	0.144	0.781	-2.43925	3.12319e-34	5.64735e-30
JCAD	ENSG00000165757	1.042	0.236	2.1425	3.61366e-34	6.53423e-30
ERBB4	ENSG00000178568	1.36	4.592	-1.75552	9.75708e-34	1.76428e-29
ABTB2	ENSG00000166016	1.178	0.292	2.0123	1.10618e-33	2.0002e-29
ASS1	ENSG00000130707	4.982	1.444	1.78665	1.20266e-33	2.17464e-29
ELOVL2	ENSG00000197977	0.542	1.862	-1.78049	1.58402e-33	2.86423e-29
EGLN3	ENSG00000129521	1.88	0.477	1.97867	2.55545e-33	4.62076e-29
LMX1B	ENSG00000136944	0.053	0.375	-2.82283	1.53122e-32	2.76874e-28
NOTUM	ENSG00000185269	0.405	1.441	-1.83108	1.72089e-32	3.11171e-28
ID1	ENSG00000125968	0.797	2.7	-1.76031	2.27793e-32	4.11895e-28
RASSF10	ENSG00000189431	0.251	0.022	3.51211	3.67549e-32	6.64602e-28
CPE	ENSG00000109472	0.772	2.621	-1.76344	6.68568e-32	1.2089e-27
GNAO1	ENSG00000087258	0.808	2.657	-1.71737	7.34616e-32	1.32833e-27
SERHL2	ENSG00000183569	0.359	1.362	-1.92367	1.75225e-31	3.16842e-27
FGF19	ENSG00000162344	0.244	0.011	4.47131	3.55522e-31	6.42854e-27
NAV2	ENSG00000166833	3.379	0.984	1.77987	4.74047e-31	8.57171e-27
ABCC9	ENSG00000069431	0.169	0.765	-2.17844	5.59542e-31	1.01176e-26
APOL3	ENSG00000128284	0.163	0.682	-2.0649	8.77001e-31	1.58579e-26
HLX	ENSG00000136630	1.262	0.329	1.93955	1.19173e-30	2.15489e-26
HOXB4	ENSG00000182742	0.234	0.025	3.22651	2.93429e-29	5.30579e-25
FLRT3	ENSG00000125848	0.503	1.652	-1.71558	4.98049e-29	9.00572e-25
RCSD1	ENSG00000198771	0.422	0.075	2.49228	5.08502e-29	9.19473e-25
WIPF1	ENSG00000115935	1.006	0.272	1.88695	1.40644e-28	2.54313e-24
LAYN	ENSG00000204381	0.088	0.458	-2.37977	1.88565e-28	3.40963e-24
HHEX	ENSG00000152804	0.725	2.199	-1.60079	2.79047e-28	5.04573e-24
PLEKHA7	ENSG00000166689	0.34	0.059	2.52675	3.74586e-28	6.77326e-24
PALM	ENSG00000099864	0.603	0.14	2.10673	5.86356e-28	1.06025e-23
PAPSS1	ENSG00000138801	5.986	2.011	1.57368	6.32223e-28	1.14319e-23
KCNK17	ENSG00000124780	0.469	0.094	2.31886	1.34616e-27	2.43413e-23
OSMR	ENSG00000145623	0.189	0.7	-1.88897	1.99457e-27	3.60659e-23
KCNK12	ENSG00000184261	0.039	0.278	-2.83354	7.12776e-27	1.28884e-22
TESC	ENSG00000088992	0.028	0.32	-3.51457	8.04237e-27	1.45422e-22
SDC4	ENSG00000124145	2.863	0.956	1.58245	1.24908e-26	2.25858e-22
NOG	ENSG00000183691	1.564	0.399	1.97078	1.4002e-26	2.53184e-22
GAD1	ENSG00000128683	1.187	0.358	1.72929	1.44203e-26	2.60747e-22
KCNH5	ENSG00000140015	0.471	0.107	2.13812	4.28504e-26	7.74822e-22
SRC	ENSG00000197122	5.406	1.928	1.48746	1.60203e-25	2.89679e-21
AMPH	ENSG00000078053	0.057	0.326	-2.51584	2.3086e-25	4.17442e-21
FAM89A	ENSG00000182118	4.913	1.763	1.47857	3.15115e-25	5.69791e-21
TRPV2	ENSG00000187688	0.288	0.048	2.58496	5.13731e-25	9.28929e-21
CNGA4	ENSG00000132259	0.026	0.209	-3.00692	6.26079e-25	1.13208e-20
TMEM88	ENSG00000167874	0.329	0.055	2.58058	6.44743e-25	1.16582e-20
RFPL2	ENSG00000128253	0.774	2.564	-1.72799	2.00337e-24	3.62249e-20
TNFSF9	ENSG00000125657	1.18	0.342	1.78672	2.35506e-24	4.25842e-20
PXYLP1	ENSG00000155893	0.879	0.267	1.71902	2.88951e-24	5.22482e-20
TENT5A	ENSG00000112773	0.074	0.327	-2.14369	4.35206e-24	7.86939e-20
HDX	ENSG00000165259	0.013	0.139	-3.4185	4.58906e-24	8.29793e-20
KIT	ENSG00000157404	0.131	0.509	-1.9581	5.73417e-24	1.03685e-19
COBLL1	ENSG00000082438	1.375	0.454	1.59867	1.54523e-23	2.79408e-19
MESP1	ENSG00000166823	2.548	0.905	1.49338	1.98659e-23	3.59215e-19
ITIH5	ENSG00000123243	0.058	0.28	-2.2713	2.67087e-23	4.82946e-19
RFPL3	ENSG00000128276	0.229	0.82	-1.84028	3.57938e-23	6.47223e-19
PIK3R5	ENSG00000141506	1.427	3.673	-1.36397	3.83877e-23	6.94126e-19
IKZF1	ENSG00000185811	0.163	0.017	3.26127	6.48814e-23	1.17319e-18
ARMC4	ENSG00000169126	0.274	0.826	-1.59197	8.86565e-23	1.60309e-18
BAMBI	ENSG00000095739	6.866	2.506	1.45408	9.0516e-23	1.63671e-18
SLC2A8	ENSG00000136856	1.001	2.583	-1.36761	9.30931e-23	1.68331e-18
ME2	ENSG00000082212	0.601	1.624	-1.43411	9.75538e-23	1.76397e-18
SPSB4	ENSG00000175093	0.502	0.134	1.90545	1.14734e-22	2.07462e-18
LGALS12	ENSG00000133317	0.947	0.306	1.62983	1.33503e-22	2.41399e-18
RSPO3	ENSG00000146374	0.601	1.659	-1.46488	1.90075e-22	3.43694e-18
SP8	ENSG00000164651	0.094	0.373	-1.98844	3.60692e-22	6.52204e-18
CHGA	ENSG00000100604	1.176	0.34	1.79028	5.02216e-22	9.08107e-18
GBP4	ENSG00000162654	0.133	0.012	3.47032	8.75683e-22	1.58341e-17
UNC5C	ENSG00000182168	0.8	0.255	1.6495	9.24349e-22	1.67141e-17
HAND1	ENSG00000113196	12.979	5.041	1.3644	9.90281e-22	1.79063e-17
RASGRP1	ENSG00000172575	0.176	0.617	-1.8097	1.2159e-21	2.19858e-17
SMARCD3	ENSG00000082014	0.379	1.045	-1.46323	1.91892e-21	3.46979e-17
STC1	ENSG00000159167	0.158	0.582	-1.88109	1.96618e-21	3.55525e-17
NODAL	ENSG00000156574	1.034	2.633	-1.34847	2.27368e-21	4.11127e-17
TUBB6	ENSG00000176014	1.165	0.413	1.49612	2.71363e-21	4.90678e-17
SH2D4B	ENSG00000178217	0.183	0.03	2.60881	2.75989e-21	4.99044e-17
AMIGO2	ENSG00000139211	0.945	2.362	-1.32162	3.27396e-21	5.91997e-17
LUM	ENSG00000139329	0.27	0.019	3.82889	4.01201e-21	7.25451e-17
KIF26A	ENSG00000066735	2.024	0.772	1.39054	4.16179e-21	7.52535e-17
DUSP4	ENSG00000120875	0.656	1.694	-1.36867	4.4398e-21	8.02806e-17
KCNH2	ENSG00000055118	0.629	0.194	1.697	4.59468e-21	8.30809e-17
PLAU	ENSG00000122861	0.385	1.041	-1.43504	4.66535e-21	8.43589e-17
ATF3	ENSG00000162772	0.476	0.138	1.78629	4.76895e-21	8.62322e-17
LAMA2	ENSG00000196569	0.162	0.505	-1.64029	5.62589e-21	1.01727e-16
MLLT3	ENSG00000171843	0.31	0.858	-1.46871	6.4056e-21	1.15826e-16
BEX1	ENSG00000133169	2.545	0.977	1.38124	7.19674e-21	1.30132e-16
HOXB5	ENSG00000120075	0.13	0.011	3.56294	7.44231e-21	1.34572e-16
DISP3	ENSG00000204624	0.334	0.083	2.00866	8.15827e-21	1.47518e-16
RND3	ENSG00000115963	0.907	0.309	1.5535	9.79332e-21	1.77083e-16
CD177	ENSG00000204936	0.21	0.644	-1.61667	1.11037e-20	2.00777e-16
GABRB3	ENSG00000166206	1.187	2.809	-1.24274	1.61433e-20	2.91903e-16
MPPED2	ENSG00000066382	0.172	0.024	2.8413	1.71178e-20	3.09525e-16
PKIA	ENSG00000171033	0.255	0.054	2.23947	2.10944e-20	3.81429e-16
S1PR3	ENSG00000213694	0.369	1.007	-1.44837	2.63746e-20	4.76905e-16
NKAIN3	ENSG00000185942	0.147	0.02	2.87774	3.32007e-20	6.00336e-16
GABRQ	ENSG00000268089	0.074	0.324	-2.1304	4.02348e-20	7.27525e-16
WDR72	ENSG00000166415	0.112	0.384	-1.77761	4.17228e-20	7.54431e-16
BMP7	ENSG00000101144	0.327	0.876	-1.42164	5.43206e-20	9.82225e-16
FLT1	ENSG00000102755	0.839	0.29	1.53262	9.08352e-20	1.64248e-15
TFAP2C	ENSG00000087510	0.098	0.378	-1.94753	1.00762e-19	1.82198e-15
GCNT1	ENSG00000187210	0.596	0.195	1.61184	1.05466e-19	1.90704e-15
LEFTY2	ENSG00000143768	0.609	0.117	2.37993	1.08467e-19	1.96131e-15
PIK3R1	ENSG00000145675	2.161	0.847	1.35127	1.11902e-19	2.0234e-15
EPHB2	ENSG00000133216	1.757	0.676	1.37802	1.12732e-19	2.03843e-15
SDK2	ENSG00000069188	0.176	0.523	-1.57124	1.18993e-19	2.15163e-15
CLDN11	ENSG00000013297	0.607	0.177	1.77795	1.29805e-19	2.34713e-15
EPSTI1	ENSG00000133106	0.536	1.326	-1.30678	1.43121e-19	2.58791e-15
PRSS1	ENSG00000204983	0.02	0.142	-2.82782	1.47021e-19	2.65844e-15
TWIST1	ENSG00000122691	0.084	0.349	-2.05477	1.50147e-19	2.71497e-15
GFPT2	ENSG00000131459	1.65	0.636	1.37537	1.73163e-19	3.13114e-15
ROR1	ENSG00000185483	0.971	0.345	1.49287	1.86575e-19	3.37364e-15
CDH8	ENSG00000150394	0.034	0.178	-2.38827	2.1849e-19	3.95074e-15
SNAI2	ENSG00000019549	1.609	0.569	1.49966	3.60485e-19	6.51829e-15
SLC1A3	ENSG00000079215	0.142	0.021	2.75743	4.98157e-19	9.00768e-15
DUSP10	ENSG00000143507	1.186	0.446	1.41099	6.49877e-19	1.17511e-14
OXTR	ENSG00000180914	0.208	0.592	-1.50901	1.01994e-18	1.84425e-14
NRN1L	ENSG00000188038	0.278	0.073	1.92912	1.03621e-18	1.87367e-14
SAMD11	ENSG00000187634	0.152	0.445	-1.54973	1.23668e-18	2.23616e-14
LIMA1	ENSG00000050405	1.295	0.506	1.35574	1.24646e-18	2.25384e-14
MYOCD	ENSG00000141052	0.276	0.067	2.04244	1.65782e-18	2.99767e-14
CDH22	ENSG00000149654	0.563	0.18	1.64514	1.73485e-18	3.13695e-14
ST6GALNAC5	ENSG00000117069	0.696	0.248	1.48875	2.02306e-18	3.65811e-14
PLCXD3	ENSG00000182836	0.06	0.251	-2.06465	2.05501e-18	3.71587e-14
TEAD1	ENSG00000187079	3.098	1.312	1.23957	2.9552e-18	5.34359e-14
HIC1	ENSG00000177374	0.074	0.003	4.62449	4.43568e-18	8.02059e-14
PRSS12	ENSG00000164099	0.135	0.395	-1.54889	6.78921e-18	1.22763e-13
TANC1	ENSG00000115183	0.392	0.12	1.70782	7.36937e-18	1.33253e-13
MYCT1	ENSG00000120279	0.264	0.695	-1.39648	7.77843e-18	1.4065e-13
HOXB7	ENSG00000260027	0.132	0.02	2.72247	8.70746e-18	1.57448e-13
SOX4	ENSG00000124766	2.61	5.613	-1.10472	1.26563e-17	2.28851e-13
RPH3A	ENSG00000089169	0.25	0.066	1.92139	1.48626e-17	2.68746e-13
CDH4	ENSG00000179242	0.793	0.301	1.39756	2.00375e-17	3.62318e-13
EFNB1	ENSG00000090776	0.797	0.289	1.46351	2.12505e-17	3.84251e-13
CCDC81	ENSG00000149201	0.229	0.634	-1.46914	2.16244e-17	3.91013e-13
ARHGAP40	ENSG00000124143	0.318	0.089	1.83715	2.24407e-17	4.05773e-13
HOXB8	ENSG00000120068	0.123	0.012	3.35755	2.3973e-17	4.3348e-13
GDA	ENSG00000119125	0.01	0.096	-3.26303	2.4358e-17	4.40441e-13
EXOC1L	ENSG00000250821	0.119	0.014	3.08746	2.69783e-17	4.87821e-13
PIK3CB	ENSG00000051382	1.366	2.969	-1.12002	2.79336e-17	5.05095e-13
CALCR	ENSG00000004948	0.433	1.047	-1.27382	4.37484e-17	7.91058e-13
MMP15	ENSG00000102996	1.075	0.43	1.32193	5.32728e-17	9.63279e-13
APBB2	ENSG00000163697	0.44	1.031	-1.22847	5.49622e-17	9.93827e-13
AQP3	ENSG00000165272	0.164	0.034	2.27009	5.59646e-17	1.01195e-12
DKK4	ENSG00000104371	0.939	3.017	-1.68392	7.63155e-17	1.37994e-12
GBX1	ENSG00000164900	0.007	0.082	-3.5502	8.43229e-17	1.52473e-12
SLC8A2	ENSG00000118160	0.023	0.131	-2.50986	1.42091e-16	2.5693e-12
NTN4	ENSG00000074527	0.894	1.938	-1.11622	1.5947e-16	2.88354e-12
GPR83	ENSG00000123901	0.118	0.017	2.79518	2.11306e-16	3.82084e-12
LRIG1	ENSG00000144749	1.045	2.237	-1.09806	2.42505e-16	4.38497e-12
ADORA1	ENSG00000163485	0.526	0.189	1.47668	2.76796e-16	5.00502e-12
SHISA9	ENSG00000237515	0.533	0.193	1.46553	3.4294e-16	6.20104e-12
RHOB	ENSG00000143878	6.583	2.93	1.16784	3.74775e-16	6.77669e-12
HTRA1	ENSG00000166033	0.189	0.035	2.43296	3.99901e-16	7.23101e-12
TMEM185A	ENSG00000269556	2.112	0.902	1.22741	4.06036e-16	7.34194e-12
MAGI2	ENSG00000187391	0.242	0.594	-1.29546	4.58353e-16	8.28794e-12
ADAMTS9	ENSG00000163638	0.725	0.283	1.35718	4.61048e-16	8.33668e-12
ERICH3	ENSG00000178965	0.008	0.08	-3.32193	5.26324e-16	9.517e-12
KCNG1	ENSG00000026559	3.876	1.762	1.13735	5.37312e-16	9.71568e-12
ST8SIA4	ENSG00000113532	0.624	1.449	-1.21544	5.49984e-16	9.9448e-12
LRFN5	ENSG00000165379	0.521	1.164	-1.15974	8.42131e-16	1.52274e-11
TNC	ENSG00000041982	0.486	0.155	1.64869	8.90162e-16	1.60959e-11
FZD2	ENSG00000180340	1.483	3.051	-1.04076	1.2031e-15	2.17545e-11
HTR1E	ENSG00000168830	0.08	0.251	-1.64962	1.26846e-15	2.29362e-11
CXCR4	ENSG00000121966	0.212	0.591	-1.47909	1.30871e-15	2.36642e-11
SYNE1	ENSG00000131018	0.284	0.678	-1.25539	1.39571e-15	2.52373e-11
PRR9	ENSG00000203783	0.094	0.004	4.55459	1.55005e-15	2.8028e-11
UNC5B	ENSG00000107731	1.112	0.47	1.24242	1.95883e-15	3.54196e-11
ABHD6	ENSG00000163686	0.722	1.535	-1.08817	2.2949e-15	4.14964e-11
MESP2	ENSG00000188095	1.533	0.648	1.24229	3.03796e-15	5.49323e-11
RNF182	ENSG00000180537	0.056	0.221	-1.98055	3.17874e-15	5.7478e-11
FOSL2	ENSG00000075426	0.173	0.04	2.1127	3.95163e-15	7.14534e-11
ARHGEF10L	ENSG00000074964	0.438	0.163	1.42606	4.17553e-15	7.55019e-11
RASGRP3	ENSG00000152689	0.193	0.05	1.9486	4.22011e-15	7.6308e-11
PRDM1	ENSG00000057657	0.104	0.314	-1.59418	4.44859e-15	8.04394e-11
DCC	ENSG00000187323	0.012	0.121	-3.3339	4.80401e-15	8.68661e-11
RIMBP2	ENSG00000060709	0.358	0.124	1.52962	5.04175e-15	9.1165e-11
ATOH8	ENSG00000168874	0.335	0.112	1.58066	5.11838e-15	9.25505e-11
COL6A6	ENSG00000206384	0.263	0.077	1.77213	6.3962e-15	1.15656e-10
CAV2	ENSG00000105971	0.102	0.289	-1.5025	6.46425e-15	1.16887e-10
OTX2	ENSG00000165588	2.46	4.849	-0.979029	8.76039e-15	1.58405e-10
MFAP4	ENSG00000166482	10.573	5.062	1.06261	9.38756e-15	1.69746e-10
GUCY1A2	ENSG00000152402	0.018	0.103	-2.51658	1.22116e-14	2.2081e-10
FEZ1	ENSG00000149557	2.872	1.311	1.13139	1.36216e-14	2.46306e-10
SLC1A1	ENSG00000106688	0.033	0.144	-2.12553	1.42432e-14	2.57546e-10
ADGRG2	ENSG00000173698	0.147	0.381	-1.37397	1.48496e-14	2.68511e-10
KDR	ENSG00000128052	1.527	0.682	1.16286	1.67146e-14	3.02234e-10
GYPE	ENSG00000197465	0.988	0.409	1.27241	1.79025e-14	3.23712e-10
ATRNL1	ENSG00000107518	1.489	0.652	1.1914	1.88501e-14	3.40848e-10
CD36	ENSG00000135218	0.067	0.215	-1.6821	1.93745e-14	3.5033e-10
GPR20	ENSG00000204882	0.147	0.034	2.11221	2.08523e-14	3.77051e-10
MYCN	ENSG00000134323	0.967	0.405	1.25559	2.31483e-14	4.18567e-10
ADGRB2	ENSG00000121753	0.444	0.166	1.41938	2.62168e-14	4.74052e-10
ADAMTSL2	ENSG00000197859	0.268	0.087	1.62315	3.01169e-14	5.44574e-10
TENM2	ENSG00000145934	0.05	0.178	-1.83188	3.17785e-14	5.74619e-10
CA11	ENSG00000063180	0.18	0.444	-1.30256	3.44688e-14	6.23265e-10
NSMCE1	ENSG00000169189	0.667	0.28	1.25226	3.56373e-14	6.44393e-10
ID2	ENSG00000115738	1.388	0.601	1.20757	3.74532e-14	6.77228e-10
DKK3	ENSG00000050165	0.918	0.397	1.20936	3.84068e-14	6.94472e-10
HS3ST2	ENSG00000122254	0.009	0.086	-3.25634	4.02703e-14	7.28168e-10
MN1	ENSG00000169184	0.107	0.328	-1.61609	4.19114e-14	7.57842e-10
RASA3	ENSG00000185989	0.824	0.361	1.19065	4.94498e-14	8.94151e-10
MINAR1	ENSG00000169330	0.498	0.189	1.39776	5.00904e-14	9.05735e-10
LPGAT1	ENSG00000123684	3.515	1.701	1.04714	6.1708e-14	1.1158e-09
NRG1	ENSG00000157168	0.626	0.245	1.35338	7.21559e-14	1.30472e-09
COL9A2	ENSG00000049089	0.69	1.394	-1.01456	7.47289e-14	1.35125e-09
ADAMTS19	ENSG00000145808	0.356	0.774	-1.12046	8.11724e-14	1.46776e-09
TMC2	ENSG00000149488	0.027	0.12	-2.152	8.60982e-14	1.55683e-09
BAG3	ENSG00000151929	5.454	2.684	1.02293	9.17325e-14	1.65871e-09
RBFA	ENSG00000101546	1.7	0.803	1.08206	9.40258e-14	1.70018e-09
DECR1	ENSG00000104325	0.871	1.73	-0.990027	9.62142e-14	1.73975e-09
TNIK	ENSG00000154310	0.717	1.486	-1.05139	9.71937e-14	1.75746e-09
FGFR2	ENSG00000066468	0.827	0.361	1.19589	1.18488e-13	2.1425e-09
FBXO34	ENSG00000178974	0.7	1.405	-1.00514	1.21637e-13	2.19944e-09
CELF2	ENSG00000048740	0.186	0.448	-1.2682	1.27984e-13	2.3142e-09
CAVIN3	ENSG00000170955	0.35	0.755	-1.10912	1.31183e-13	2.37205e-09
ARHGAP24	ENSG00000138639	0.145	0.364	-1.32789	1.41936e-13	2.56648e-09
NCR1	ENSG00000189430	0.134	0.344	-1.36018	1.58161e-13	2.85986e-09
MX2	ENSG00000183486	0.022	0.112	-2.34792	1.60837e-13	2.90826e-09
CBLN1	ENSG00000102924	0.329	0.737	-1.16358	1.8394e-13	3.32601e-09
GLT1D1	ENSG00000151948	0.329	0.118	1.4793	1.87662e-13	3.3933e-09
MYO5B	ENSG00000167306	0.443	0.178	1.31543	2.05013e-13	3.70705e-09
JUN	ENSG00000177606	0.857	0.354	1.27555	2.24015e-13	4.05064e-09
ADAM12	ENSG00000148848	0.113	0.326	-1.52855	2.36048e-13	4.26822e-09
SPRY1	ENSG00000164056	1.015	0.44	1.2059	2.51093e-13	4.54026e-09
CGNL1	ENSG00000128849	3.065	1.499	1.03189	2.68048e-13	4.84684e-09
NFASC	ENSG00000163531	0.078	0.238	-1.60942	3.22374e-13	5.82916e-09
TMOD1	ENSG00000136842	5.944	2.933	1.01906	3.32611e-13	6.01427e-09
TENM1	ENSG00000009694	0.197	0.457	-1.214	3.38348e-13	6.11802e-09
INSYN1	ENSG00000205363	0.419	0.167	1.3271	3.62029e-13	6.5462e-09
ZSWIM5	ENSG00000162415	0.463	0.943	-1.02625	3.91302e-13	7.07551e-09
PDZD2	ENSG00000133401	0.092	0.015	2.61667	3.93906e-13	7.12261e-09
JUP	ENSG00000173801	1.777	3.369	-0.922877	3.98095e-13	7.19836e-09
CEP170B	ENSG00000099814	0.609	1.209	-0.9893	4.43463e-13	8.0187e-09
PDE10A	ENSG00000112541	0.838	0.378	1.14856	4.54609e-13	8.22025e-09
ADAMTS12	ENSG00000151388	0.433	0.911	-1.07308	4.61679e-13	8.34808e-09
SHOX2	ENSG00000168779	0.616	0.242	1.34792	4.76551e-13	8.617e-09
PGF	ENSG00000119630	0.63	0.267	1.23851	5.07858e-13	9.1831e-09
UNC13C	ENSG00000137766	0.02	0.104	-2.37851	5.78432e-13	1.04592e-08
LRP1B	ENSG00000168702	0.014	0.085	-2.60204	6.04845e-13	1.09368e-08
MMP23B	ENSG00000189409	0.004	0.064	-4	6.6254e-13	1.19801e-08
LAPTM4A	ENSG00000068697	2.931	5.419	-0.886634	6.70139e-13	1.21175e-08
STARD9	ENSG00000159433	0.167	0.389	-1.21992	7.94984e-13	1.43749e-08
NAALAD2	ENSG00000077616	0.131	0.326	-1.31531	8.0104e-13	1.44844e-08
GRP	ENSG00000134443	1.959	3.708	-0.920524	9.9384e-13	1.79706e-08
CAV1	ENSG00000105974	0.223	0.516	-1.21033	1.01427e-12	1.83401e-08
DNER	ENSG00000187957	0.023	0.11	-2.2578	1.02631e-12	1.85577e-08
VEGFA	ENSG00000112715	0.922	0.427	1.11053	1.1068e-12	2.00132e-08
HVCN1	ENSG00000122986	1.08	0.505	1.09668	1.13563e-12	2.05345e-08
TNFAIP3	ENSG00000118503	0.163	0.046	1.82517	1.30116e-12	2.35275e-08
KIAA1522	ENSG00000162522	2.722	1.368	0.992599	1.33958e-12	2.42223e-08
PIM2	ENSG00000102096	1.187	2.248	-0.921322	1.43568e-12	2.596e-08
TMEM74B	ENSG00000125895	0.44	0.181	1.28151	1.46974e-12	2.65759e-08
GRIPAP1	ENSG00000068400	0.507	0.999	-0.978499	1.56571e-12	2.83111e-08
FAM234B	ENSG00000084444	0.944	0.448	1.07529	1.6934e-12	3.062e-08
TNFRSF11B	ENSG00000164761	0.274	0.601	-1.13319	2.01939e-12	3.65146e-08
FOXN4	ENSG00000139445	0.187	0.059	1.66425	2.2185e-12	4.0115e-08
MAF	ENSG00000178573	0.255	0.082	1.6368	2.24181e-12	4.05364e-08
COLEC12	ENSG00000158270	7.049	3.612	0.964621	2.4392e-12	4.41057e-08
DOK6	ENSG00000206052	0.464	0.935	-1.01084	2.48941e-12	4.50135e-08
SHISA2	ENSG00000180730	0.299	0.674	-1.1726	2.56065e-12	4.63017e-08
NR5A2	ENSG00000116833	0.01	0.072	-2.848	3.71373e-12	6.71516e-08
STC2	ENSG00000113739	0.2	0.058	1.78588	4.16917e-12	7.53869e-08
ASCL2	ENSG00000183734	0.064	0.007	3.19265	4.42814e-12	8.00696e-08
FRMD6	ENSG00000139926	1.228	2.273	-0.888287	4.5736e-12	8.26998e-08
TNFRSF1B	ENSG00000028137	0.059	0.006	3.29768	4.8718e-12	8.8092e-08
SHISA6	ENSG00000188803	1.411	0.692	1.02787	4.90893e-12	8.87632e-08
NTN1	ENSG00000065320	1.372	2.539	-0.88798	5.47266e-12	9.89567e-08
MCF2L2	ENSG00000053524	0.575	1.113	-0.95282	5.64968e-12	1.02158e-07
SYT10	ENSG00000110975	0.02	0.106	-2.40599	6.14632e-12	1.11138e-07
CARMIL2	ENSG00000159753	0.255	0.542	-1.0878	6.68585e-12	1.20894e-07
ANKH	ENSG00000154122	0.535	0.241	1.15051	7.49484e-12	1.35522e-07
DNAJC6	ENSG00000116675	0.208	0.449	-1.11013	7.63174e-12	1.37997e-07
CLEC1A	ENSG00000150048	0.104	0.017	2.61298	7.69368e-12	1.39117e-07
FAM184A	ENSG00000111879	0.069	0.196	-1.50619	7.76992e-12	1.40496e-07
PVR	ENSG00000073008	1.561	0.783	0.995386	8.2299e-12	1.48813e-07
FRMPD2	ENSG00000170324	0.383	0.153	1.32381	9.28514e-12	1.67894e-07
HECW2	ENSG00000138411	0.96	0.464	1.04891	1.0161e-11	1.8373e-07
CMTM7	ENSG00000153551	1.417	0.713	0.990866	1.13841e-11	2.05846e-07
FZD5	ENSG00000163251	0.068	0.199	-1.54916	1.15971e-11	2.09699e-07
PTGR1	ENSG00000106853	2.388	4.286	-0.843829	1.16911e-11	2.11399e-07
SEC14L2	ENSG00000100003	0.184	0.06	1.61667	1.23207e-11	2.22782e-07
GSC	ENSG00000133937	1.364	2.483	-0.864241	1.4341e-11	2.59313e-07
BMP4	ENSG00000125378	8.385	4.449	0.91433	1.59001e-11	2.87506e-07
CASQ2	ENSG00000118729	0.099	0.25	-1.33643	1.59599e-11	2.88586e-07
B3GNT5	ENSG00000176597	0.44	0.861	-0.96851	1.63925e-11	2.9641e-07
B3GALNT1	ENSG00000169255	1.083	0.531	1.02825	1.65579e-11	2.994e-07
UTRN	ENSG00000152818	0.446	0.87	-0.963972	1.87936e-11	3.39825e-07
LIPG	ENSG00000101670	2.983	1.553	0.941706	1.90787e-11	3.44982e-07
GRAP2	ENSG00000100351	0.242	0.091	1.41107	1.91862e-11	3.46925e-07
DKK1	ENSG00000107984	11.992	21.343	-0.831691	1.93396e-11	3.49699e-07
LCP1	ENSG00000136167	0.328	0.725	-1.14429	1.956e-11	3.53685e-07
ADRA2A	ENSG00000150594	0.111	0.309	-1.47705	1.9876e-11	3.59398e-07
DMTN	ENSG00000158856	0.075	0.203	-1.43652	1.99839e-11	3.6135e-07
TBR1	ENSG00000136535	0.022	0.093	-2.07973	2.00557e-11	3.62648e-07
GATA2	ENSG00000179348	0.342	0.125	1.45207	2.03982e-11	3.6884e-07
PPP1R1B	ENSG00000131771	0.013	0.091	-2.80735	2.1233e-11	3.83936e-07
PIK3AP1	ENSG00000155629	0.076	0.211	-1.47317	2.13205e-11	3.85517e-07
RASSF8	ENSG00000123094	1.963	1.009	0.960134	2.19316e-11	3.96567e-07
GADD45A	ENSG00000116717	2.863	1.498	0.93449	2.20676e-11	3.99026e-07
KLHL4	ENSG00000102271	1.066	0.523	1.02732	2.23985e-11	4.05011e-07
CYGB	ENSG00000161544	1.042	0.509	1.03362	3.07883e-11	5.56714e-07
FGFR1	ENSG00000077782	3.64	1.939	0.908626	3.53241e-11	6.38731e-07
MDGA2	ENSG00000139915	0.113	0.267	-1.24052	3.68413e-11	6.66165e-07
LEF1	ENSG00000138795	0.631	0.291	1.11662	3.70709e-11	6.70317e-07
PCDH18	ENSG00000189184	0.454	0.893	-0.975968	3.77781e-11	6.83104e-07
PRKAG2	ENSG00000106617	0.319	0.626	-0.972606	3.85152e-11	6.96432e-07
USP2	ENSG00000036672	0.382	0.738	-0.950048	3.92591e-11	7.09883e-07
GCK	ENSG00000106633	0.127	0.035	1.8594	4.00304e-11	7.2383e-07
CACNA2D3	ENSG00000157445	0.06	0.177	-1.56071	4.07384e-11	7.36631e-07
TRIM8	ENSG00000171206	1.198	0.605	0.985621	4.16526e-11	7.53163e-07
LRIG3	ENSG00000139263	1.795	3.161	-0.816397	4.31341e-11	7.79952e-07
SALL1	ENSG00000103449	3.646	1.934	0.914727	4.44837e-11	8.04354e-07
MYOF	ENSG00000138119	0.192	0.067	1.51887	4.99017e-11	9.02323e-07
TM7SF2	ENSG00000149809	0.233	0.5	-1.1016	5.53549e-11	1.00093e-06
LYPD6B	ENSG00000150556	0.127	0.035	1.8594	5.57469e-11	1.00801e-06
PLSCR4	ENSG00000114698	0.17	0.375	-1.14136	5.6993e-11	1.03055e-06
MTUS1	ENSG00000129422	0.141	0.315	-1.15966	6.15111e-11	1.11224e-06
CDH18	ENSG00000145526	0.034	0.117	-1.7829	6.34282e-11	1.14691e-06
TRPC4	ENSG00000133107	0.036	0.132	-1.87447	6.49115e-11	1.17373e-06
EOMES	ENSG00000163508	12.173	20.793	-0.772413	6.53578e-11	1.1818e-06
TIGD4	ENSG00000169989	0.046	0.138	-1.58496	7.69068e-11	1.39063e-06
SLC6A1	ENSG00000157103	0.232	0.086	1.43172	7.98701e-11	1.44421e-06
PROX1	ENSG00000117707	0.07	0.191	-1.44815	8.56719e-11	1.54912e-06
LRRCC1	ENSG00000133739	0.166	0.365	-1.13671	8.59996e-11	1.55504e-06
TRPM2	ENSG00000142185	0.017	0.084	-2.30485	8.64048e-11	1.56237e-06
SEMA6D	ENSG00000137872	1.348	0.694	0.957813	9.28311e-11	1.67857e-06
ETV1	ENSG00000006468	0.487	0.913	-0.906693	9.36956e-11	1.6942e-06
EMP1	ENSG00000134531	0.078	0.016	2.2854	9.95859e-11	1.80071e-06
LAD1	ENSG00000159166	0.133	0.041	1.69773	1.05061e-10	1.89971e-06
WNT4	ENSG00000162552	1.569	0.799	0.973578	1.11361e-10	2.01364e-06
LAMC3	ENSG00000050555	1.015	0.518	0.970456	1.24215e-10	2.24605e-06
ESYT3	ENSG00000158220	0.046	0.139	-1.59538	1.25765e-10	2.27407e-06
PRTG	ENSG00000166450	5.863	3.181	0.882159	1.28653e-10	2.32631e-06
TMC3	ENSG00000188869	0.022	0.106	-2.26849	1.30118e-10	2.3528e-06
FRMD4B	ENSG00000114541	0.205	0.075	1.45066	1.31044e-10	2.36954e-06
PRR16	ENSG00000184838	0.079	0.201	-1.34727	1.5632e-10	2.82657e-06
C16orf91	ENSG00000174109	0.421	0.195	1.11035	1.67409e-10	3.02709e-06
OAS3	ENSG00000111331	0.103	0.028	1.87915	1.88696e-10	3.412e-06
SPOCK3	ENSG00000196104	0.014	0.079	-2.49643	1.92584e-10	3.48231e-06
NECTIN1	ENSG00000110400	0.953	0.486	0.97152	1.94522e-10	3.51735e-06
TRIB1	ENSG00000173334	0.521	0.957	-0.877236	1.96332e-10	3.55008e-06
KCNJ8	ENSG00000121361	0.038	0.119	-1.64689	2.09708e-10	3.79193e-06
CALB2	ENSG00000172137	0.064	0.008	3	2.12636e-10	3.84488e-06
PRNP	ENSG00000171867	1.103	0.574	0.94231	2.16149e-10	3.90841e-06
HEY2	ENSG00000135547	0.484	0.227	1.09231	2.20595e-10	3.9888e-06
MAPK10	ENSG00000109339	0.24	0.514	-1.09873	2.24357e-10	4.05683e-06
PRKD1	ENSG00000184304	0.208	0.424	-1.02748	2.83352e-10	5.12356e-06
HK1	ENSG00000156515	3.863	2.133	0.856838	2.85278e-10	5.15839e-06
CRISPLD1	ENSG00000121005	0.757	1.349	-0.833525	2.88142e-10	5.21018e-06
TBXT	ENSG00000164458	1.564	0.773	1.0167	2.89676e-10	5.23793e-06
TENM3	ENSG00000218336	0.514	0.934	-0.861654	3.00165e-10	5.42757e-06
MT-ND1	ENSG00000198888	7.471	12.707	-0.76625	3.03524e-10	5.48832e-06
F3	ENSG00000117525	0.374	0.162	1.20704	3.60989e-10	6.5274e-06
SAMD3	ENSG00000164483	0.032	0.127	-1.98868	3.92427e-10	7.09586e-06
TSHZ3	ENSG00000121297	0.315	0.136	1.21175	4.00587e-10	7.24342e-06
CHSY1	ENSG00000131873	3.501	1.934	0.856179	4.06352e-10	7.34766e-06
CD48	ENSG00000117091	0.058	0.175	-1.59323	4.11028e-10	7.43221e-06
MYB	ENSG00000118513	0.248	0.488	-0.976541	4.15129e-10	7.50637e-06
HOOK1	ENSG00000134709	0.141	0.311	-1.14122	4.19658e-10	7.58825e-06
KLHL6	ENSG00000172578	1.149	0.59	0.961592	4.87673e-10	8.81811e-06
AHNAK	ENSG00000124942	0.62	0.3	1.04731	5.01281e-10	9.06416e-06
FIBIN	ENSG00000176971	0.048	0.004	3.58496	5.28688e-10	9.55973e-06
RHAG	ENSG00000112077	0.006	0.066	-3.45943	5.31733e-10	9.6148e-06
ADGRA2	ENSG00000020181	0.084	0.018	2.22239	5.36322e-10	9.69777e-06
MCCC1	ENSG00000078070	1.552	2.643	-0.768048	5.46816e-10	9.88752e-06
RNF175	ENSG00000145428	0.365	0.168	1.11944	5.54279e-10	1.00225e-05
LGR4	ENSG00000205213	2.956	1.625	0.863207	5.69346e-10	1.02949e-05
ALDH1A3	ENSG00000184254	0.1	0.026	1.94342	5.80176e-10	1.04907e-05
SEMA3E	ENSG00000170381	0.122	0.267	-1.12996	6.06529e-10	1.09673e-05
IL6	ENSG00000136244	0.049	0.006	3.02975	6.28075e-10	1.13569e-05
MT-ND2	ENSG00000198763	5.748	9.667	-0.750008	6.49407e-10	1.17426e-05
HCN4	ENSG00000138622	0.062	0.01	2.63227	6.57989e-10	1.18978e-05
MBP	ENSG00000197971	0.093	0.219	-1.23563	7.01556e-10	1.26855e-05
RHOD	ENSG00000173156	0.219	0.435	-0.990085	7.06697e-10	1.27785e-05
IGSF3	ENSG00000143061	0.872	0.456	0.935294	7.14035e-10	1.29112e-05
FXYD6	ENSG00000137726	0.879	1.532	-0.801481	7.68586e-10	1.38976e-05
THBD	ENSG00000178726	0.012	0.063	-2.39232	8.12513e-10	1.46919e-05
SLC35A2	ENSG00000102100	0.155	0.319	-1.04129	8.15527e-10	1.47464e-05
UMODL1	ENSG00000177398	0.026	0.09	-1.79141	8.26541e-10	1.49455e-05
FHL2	ENSG00000115641	0.715	0.367	0.962163	8.43884e-10	1.52591e-05
FMOD	ENSG00000122176	0.868	0.433	1.00333	8.76326e-10	1.58457e-05
GNG2	ENSG00000186469	0.316	0.141	1.16423	8.97018e-10	1.62199e-05
PALLD	ENSG00000129116	0.447	0.821	-0.877107	9.12141e-10	1.64933e-05
LGR5	ENSG00000139292	3.62	2.03	0.83451	9.35398e-10	1.69139e-05
STRA6	ENSG00000137868	0.228	0.094	1.2783	9.48343e-10	1.71479e-05
CCNG2	ENSG00000138764	0.461	0.834	-0.855281	9.54194e-10	1.72537e-05
HOPX	ENSG00000171476	0.082	0.019	2.10962	9.70479e-10	1.75482e-05
EMX1	ENSG00000135638	0.087	0.021	2.05063	9.7458e-10	1.76224e-05
RYR2	ENSG00000198626	0.067	0.169	-1.33479	1.03441e-09	1.87042e-05
NT5DC3	ENSG00000111696	0.497	0.88	-0.824258	1.07094e-09	1.93647e-05
ARMC7	ENSG00000125449	0.212	0.415	-0.969047	1.08633e-09	1.9643e-05
ARMH4	ENSG00000139971	0.415	0.199	1.06034	1.12483e-09	2.03391e-05
ADTRP	ENSG00000111863	0.031	0.103	-1.7323	1.19142e-09	2.15433e-05
SFRP1	ENSG00000104332	0.424	0.834	-0.975983	1.20543e-09	2.17966e-05
DUSP6	ENSG00000139318	0.203	0.418	-1.04202	1.21995e-09	2.20592e-05
AMER3	ENSG00000178171	0.034	0.111	-1.70695	1.238e-09	2.23856e-05
OTUD5	ENSG00000068308	1.036	1.752	-0.757979	1.40513e-09	2.54075e-05
ANKS6	ENSG00000165138	1.056	0.563	0.907403	1.44934e-09	2.62071e-05
KCNF1	ENSG00000162975	0.068	0.17	-1.32193	1.48633e-09	2.68759e-05
CREB3L1	ENSG00000157613	0.108	0.032	1.75489	1.51529e-09	2.73994e-05
ZNF69	ENSG00000198429	0.074	0.178	-1.26628	1.58466e-09	2.86539e-05
ADGRG6	ENSG00000112414	0.052	0.008	2.70044	1.61529e-09	2.92077e-05
EHD3	ENSG00000013016	0.707	0.361	0.969711	1.63304e-09	2.95286e-05
SEMA6B	ENSG00000167680	0.382	0.701	-0.875842	1.66372e-09	3.00834e-05
ELF3	ENSG00000163435	0.109	0.033	1.72379	1.6678e-09	3.01571e-05
MEPE	ENSG00000152595	0.08	0.192	-1.26303	1.7271e-09	3.12295e-05
MT-CO3	ENSG00000198938	32.398	53.12	-0.71335	1.82155e-09	3.29373e-05
TNFRSF21	ENSG00000146072	2.237	3.686	-0.720491	1.89743e-09	3.43093e-05
SMOX	ENSG00000088826	0.587	0.3	0.968398	2.075e-09	3.75201e-05
TMEM170B	ENSG00000205269	0.021	0.078	-1.89308	2.12321e-09	3.83919e-05
SATB1	ENSG00000182568	0.524	0.92	-0.812067	2.13075e-09	3.85283e-05
CD6	ENSG00000013725	0.15	0.055	1.44746	2.19076e-09	3.96134e-05
NMD3	ENSG00000169251	3.01	1.714	0.812396	2.41942e-09	4.3748e-05
DMBX1	ENSG00000197587	0.004	0.047	-3.55459	2.46613e-09	4.45926e-05
TMEM255A	ENSG00000125355	0.278	0.516	-0.892286	2.48257e-09	4.48897e-05
SNAI1	ENSG00000124216	0.364	0.174	1.06485	2.51175e-09	4.54175e-05
GLIPR2	ENSG00000122694	2.677	1.505	0.830854	2.52077e-09	4.55806e-05
DAB1	ENSG00000173406	0.837	1.422	-0.764622	2.59296e-09	4.68859e-05
MAOA	ENSG00000189221	0.064	0.159	-1.31288	2.63822e-09	4.77044e-05
PGPEP1	ENSG00000130517	0.176	0.35	-0.991779	2.75855e-09	4.98801e-05
KLRG2	ENSG00000188883	0.077	0.016	2.26679	2.76522e-09	5.00006e-05
TSPAN12	ENSG00000106025	0.519	0.909	-0.808546	2.9669e-09	5.36474e-05
TMEM54	ENSG00000121900	0.918	0.489	0.90866	3.02019e-09	5.46111e-05
RTN4R	ENSG00000040608	0.108	0.237	-1.13386	3.14139e-09	5.68027e-05
GDF3	ENSG00000184344	0.118	0.037	1.67319	3.26235e-09	5.89899e-05
EDA	ENSG00000158813	0.458	0.228	1.00631	3.30376e-09	5.97385e-05
KL	ENSG00000133116	0.005	0.04	-3	3.45215e-09	6.24218e-05
PNRC1	ENSG00000146278	0.951	1.603	-0.753257	3.66173e-09	6.62114e-05
MAML3	ENSG00000196782	0.356	0.64	-0.846195	3.85999e-09	6.97964e-05
TIMM17B	ENSG00000126768	1.514	2.483	-0.713719	3.95005e-09	7.14248e-05
RUBCNL	ENSG00000102445	0.215	0.409	-0.927764	4.0821e-09	7.38125e-05
TLX2	ENSG00000115297	0.019	0.073	-1.9419	4.16303e-09	7.52759e-05
SNPH	ENSG00000101298	0.115	0.033	1.8011	4.21902e-09	7.62883e-05
MT-CYB	ENSG00000198727	9.835	15.92	-0.694843	4.22805e-09	7.64516e-05
NR0B1	ENSG00000169297	0.364	0.154	1.24101	4.30952e-09	7.79247e-05
GATA3	ENSG00000107485	0.366	0.167	1.132	4.38652e-09	7.9317e-05
KLF6	ENSG00000067082	1.709	0.958	0.835055	4.4226e-09	7.99695e-05
PTPN14	ENSG00000152104	2.498	4.045	-0.695366	4.66307e-09	8.43176e-05
MMP17	ENSG00000198598	0.04	0.113	-1.49825	4.6878e-09	8.47648e-05
KCNJ3	ENSG00000162989	0.01	0.058	-2.53605	4.76053e-09	8.60799e-05
B3GNT2	ENSG00000170340	1.544	2.531	-0.713035	4.96863e-09	8.98428e-05
SLC27A6	ENSG00000113396	0.351	0.628	-0.839294	5.03767e-09	9.10912e-05
OPHN1	ENSG00000079482	0.113	0.036	1.65025	5.13877e-09	9.29193e-05
ATP1B2	ENSG00000129244	0.029	0.102	-1.81444	5.36544e-09	9.70179e-05
CCBE1	ENSG00000183287	0.066	0.011	2.58496	5.54817e-09	0.000100322
CMAS	ENSG00000111726	3.774	6.09	-0.690348	5.71147e-09	0.000103275
SVEP1	ENSG00000165124	0.135	0.048	1.49185	5.89197e-09	0.000106539
C2orf88	ENSG00000187699	0.081	0.187	-1.20704	6.13721e-09	0.000110973
SLIT3	ENSG00000184347	0.227	0.097	1.22664	6.25322e-09	0.000113071
EFR3B	ENSG00000084710	0.167	0.328	-0.973848	6.297e-09	0.000113862
SLCO2A1	ENSG00000174640	1.421	0.794	0.839696	6.35694e-09	0.000114946
TCERG1L	ENSG00000176769	0.066	0.014	2.23704	6.4345e-09	0.000116349
LMNTD1	ENSG00000152936	0.052	0.007	2.89308	6.54201e-09	0.000118293
RGS17	ENSG00000091844	0.272	0.501	-0.881204	6.61588e-09	0.000119628
CCN2	ENSG00000118523	0.098	0.221	-1.17319	6.93057e-09	0.000125319
ICA1	ENSG00000003147	0.126	0.044	1.51785	7.4329e-09	0.000134402
MAP3K8	ENSG00000107968	0.125	0.259	-1.05102	7.48395e-09	0.000135325
KCNN2	ENSG00000080709	0.111	0.035	1.66513	7.50049e-09	0.000135624
MAP3K15	ENSG00000180815	0.023	0.079	-1.78022	7.78317e-09	0.000140735
MYL4	ENSG00000198336	0.531	0.266	0.997286	8.19737e-09	0.000148225
ASB5	ENSG00000164122	0.007	0.047	-2.74723	8.28126e-09	0.000149742
CES1	ENSG00000198848	0.043	0.006	2.8413	8.34911e-09	0.000150969
PALM2-AKAP2	ENSG00000157654	0.917	0.502	0.869234	8.43963e-09	0.000152605
FOXC2	ENSG00000176692	0.066	0.194	-1.55552	8.63901e-09	0.00015621
SEMA7A	ENSG00000138623	0.521	0.268	0.95905	8.90827e-09	0.000161079
FOXO1	ENSG00000150907	2.052	3.344	-0.704544	9.13202e-09	0.000165125
POMC	ENSG00000115138	0.144	0.286	-0.989946	9.98029e-09	0.000180464
ARRDC3	ENSG00000113369	0.938	0.512	0.873444	1.01722e-08	0.000183933
TLE3	ENSG00000140332	2.195	1.27	0.789392	1.03659e-08	0.000187437
SEC11C	ENSG00000166562	1.091	1.783	-0.708656	1.09249e-08	0.000197543
NFKBIA	ENSG00000100906	2.352	3.78	-0.684498	1.25238e-08	0.000226456
GAB2	ENSG00000033327	0.681	1.145	-0.749621	1.34182e-08	0.000242628
RGS13	ENSG00000127074	0.109	0.026	2.06774	1.36131e-08	0.000246153
RNF17	ENSG00000132972	0.01	0.05	-2.32193	1.36437e-08	0.000246706
FMN2	ENSG00000155816	0.019	0.07	-1.88136	1.40489e-08	0.000254031
LRRC53	ENSG00000162621	0.002	0.033	-4.04439	1.44236e-08	0.000260807
CMTM3	ENSG00000140931	5.829	3.464	0.750809	1.52684e-08	0.000276083
TOM1L1	ENSG00000141198	0.856	0.475	0.849683	1.63283e-08	0.000295248
OR10D3	ENSG00000197309	0.09	0.195	-1.11548	1.64564e-08	0.000297564
TTC39B	ENSG00000155158	1.133	0.64	0.824004	1.67101e-08	0.000302153
RAB11FIP4	ENSG00000131242	0.94	1.538	-0.710323	1.67497e-08	0.000302868
LRRN1	ENSG00000175928	1.35	2.227	-0.722142	1.68754e-08	0.000305142
NUAK1	ENSG00000074590	1.47	0.838	0.810794	1.7247e-08	0.000311861
SNRPD3	ENSG00000100028	0.015	0.061	-2.02385	1.73428e-08	0.000313593
TEC	ENSG00000135605	0.054	0.135	-1.32193	1.7734e-08	0.000320666
INSYN2B	ENSG00000204767	0.108	0.036	1.58496	1.80242e-08	0.000325913
ST8SIA2	ENSG00000140557	0.243	0.112	1.11746	1.8375e-08	0.000332257
EPB41L3	ENSG00000082397	1.995	3.169	-0.667639	1.95485e-08	0.000353476
NOD1	ENSG00000106100	0.091	0.029	1.64981	1.99979e-08	0.000361603
OSBP2	ENSG00000184792	0.133	0.048	1.47032	2.02549e-08	0.000366249
CASK	ENSG00000147044	2.73	4.309	-0.658452	2.03688e-08	0.000368309
FGF5	ENSG00000138675	0	0.022	#NAME?	2.05939e-08	0.000372379
HRK	ENSG00000135116	0.028	0.09	-1.6845	2.10623e-08	0.000380848
PWWP3B	ENSG00000157502	0.01	0.053	-2.40599	2.13981e-08	0.00038692
MAB21L2	ENSG00000181541	0.006	0.053	-3.14296	2.1534e-08	0.000389378
AACS	ENSG00000081760	1.583	2.524	-0.673051	2.24562e-08	0.000406052
PIK3R3	ENSG00000117461	0.542	0.909	-0.745987	2.27017e-08	0.000410492
RNF19B	ENSG00000116514	0.662	0.363	0.866862	2.52189e-08	0.000456008
RABGAP1L	ENSG00000152061	0.604	1	-0.72738	2.54873e-08	0.000460861
KIAA1217	ENSG00000120549	0.301	0.144	1.06369	2.59667e-08	0.000469529
B3GNT7	ENSG00000156966	0.337	0.593	-0.815284	2.72168e-08	0.000492135
ZFP36L2	ENSG00000152518	1.152	0.658	0.807981	2.79891e-08	0.000506099
ZNF703	ENSG00000183779	1.875	2.996	-0.676147	2.8749e-08	0.00051984
SMAD3	ENSG00000166949	1.398	0.805	0.796304	2.91322e-08	0.000526768
PLCB1	ENSG00000182621	0.264	0.472	-0.838249	3.06909e-08	0.000554953
SEMA5A	ENSG00000112902	1.14	1.832	-0.684386	3.10943e-08	0.000562248
SHH	ENSG00000164690	0.003	0.032	-3.41504	3.14937e-08	0.00056947
PRSS35	ENSG00000146250	0.28	0.514	-0.876342	3.22074e-08	0.000582374
MT-ATP6	ENSG00000198899	25.472	39.757	-0.642297	3.41819e-08	0.000618078
HAS2	ENSG00000170961	16.782	10.152	0.725151	3.62688e-08	0.000655812
CD44	ENSG00000026508	0.467	0.237	0.978535	3.67347e-08	0.000664238
SMIM24	ENSG00000095932	0.398	0.68	-0.772766	3.72137e-08	0.000672899
ADAMTS5	ENSG00000154736	0.01	0.05	-2.32193	3.93275e-08	0.00071112
EOGT	ENSG00000163378	1.696	2.679	-0.659558	4.04975e-08	0.000732276
MT-ND5	ENSG00000198786	6.203	9.664	-0.639654	4.07494e-08	0.00073683
CTNNA3	ENSG00000183230	0.017	0.062	-1.86673	4.15043e-08	0.000750481
MIXL1	ENSG00000185155	34.63	53.337	-0.623114	4.18891e-08	0.000757439
MT-CO2	ENSG00000198712	24.761	38.441	-0.634576	4.22858e-08	0.000764612
WDR86	ENSG00000187260	0.163	0.314	-0.945893	4.32489e-08	0.000782026
VAV3	ENSG00000134215	0.093	0.194	-1.06075	4.37978e-08	0.000791952
MED12L	ENSG00000144893	0.175	0.326	-0.897517	4.63969e-08	0.000838948
FLRT2	ENSG00000185070	0.319	0.157	1.02279	4.71354e-08	0.000852303
WLS	ENSG00000116729	5.716	3.443	0.73134	4.77066e-08	0.000862631
BCAT2	ENSG00000105552	0.999	1.601	-0.680417	4.8441e-08	0.000875911
MID1	ENSG00000101871	0.941	0.535	0.814656	4.92339e-08	0.000890248
ADNP2	ENSG00000101544	3.254	1.954	0.735784	4.93233e-08	0.000891864
GPR143	ENSG00000101850	0.501	0.835	-0.736966	4.94826e-08	0.000894745
EFHD2	ENSG00000142634	3.032	1.822	0.734747	5.16204e-08	0.0009334
DRAXIN	ENSG00000162490	0.158	0.299	-0.920221	5.29843e-08	0.000958062
LMNA	ENSG00000160789	1.699	1.003	0.760364	5.34503e-08	0.000966488
ANXA1	ENSG00000135046	0.11	0.26	-1.24101	5.36931e-08	0.000970878
ZDHHC2	ENSG00000104219	0.656	1.077	-0.715251	5.40475e-08	0.000977287
ADAM19	ENSG00000135074	5.685	3.44	0.724752	5.69677e-08	0.00103009
KAZN	ENSG00000189337	2.807	1.675	0.744868	5.73173e-08	0.00103641
PLD5	ENSG00000180287	0.043	0.006	2.8413	5.75049e-08	0.0010398
ACVRL1	ENSG00000139567	0.144	0.058	1.31194	5.81147e-08	0.00105083
SLC36A2	ENSG00000186335	0.119	0.043	1.46855	6.0902e-08	0.00110123
KLKB1	ENSG00000164344	1.658	2.614	-0.656815	6.13835e-08	0.00110994
CER1	ENSG00000147869	127.398	194.614	-0.611273	6.20386e-08	0.00112178
FLNB	ENSG00000136068	0.661	1.075	-0.701614	6.29234e-08	0.00113778
ZCCHC24	ENSG00000165424	1.349	0.792	0.768318	6.50726e-08	0.00117664
CAPN12	ENSG00000182472	0.096	0.199	-1.05166	6.60588e-08	0.00119447
LHFPL6	ENSG00000183722	0.197	0.088	1.16262	6.65592e-08	0.00120352
AGL	ENSG00000162688	2.38	3.692	-0.633441	6.71461e-08	0.00121414
PCDH19	ENSG00000165194	0.54	0.96	-0.830075	7.21689e-08	0.00130496
CITED2	ENSG00000164442	2.52	1.504	0.744619	7.56346e-08	0.00136763
MT-ND4	ENSG00000198886	24.934	38.275	-0.618288	7.72183e-08	0.00139626
MB21D2	ENSG00000180611	0.277	0.48	-0.793148	7.74929e-08	0.00140123
STK17B	ENSG00000081320	0.614	0.336	0.869777	8.02253e-08	0.00145063
SLC39A8	ENSG00000138821	2.243	3.482	-0.634487	8.09518e-08	0.00146377
IGFBP5	ENSG00000115461	0.153	0.358	-1.22643	8.25857e-08	0.00149331
CADPS2	ENSG00000081803	0.128	0.248	-0.954196	8.41465e-08	0.00152154
SALL2	ENSG00000165821	1.168	1.832	-0.649379	8.80454e-08	0.00159204
JAZF1	ENSG00000153814	0.425	0.228	0.898429	9.13701e-08	0.00165215
ARL4C	ENSG00000188042	0.383	0.192	0.996238	9.37446e-08	0.00169509
FAM13A	ENSG00000138640	2.678	1.614	0.730515	9.67031e-08	0.00174859
SLC35F3	ENSG00000183780	0.356	0.603	-0.760281	9.7358e-08	0.00176043
LMO2	ENSG00000135363	0.064	0.016	2	9.77857e-08	0.00176816
KLF2	ENSG00000127528	0.195	0.079	1.30355	9.80472e-08	0.00177289
GDF2	ENSG00000263761	0.022	0	Inf	9.91231e-08	0.00179234
GABRA5	ENSG00000186297	0.08	0.169	-1.07895	1.02173e-07	0.00184749
PID1	ENSG00000153823	0.096	0.034	1.4975	1.045e-07	0.00188956
BGN	ENSG00000182492	0.183	0.351	-0.939627	1.07359e-07	0.00194127
AJAP1	ENSG00000196581	0.076	0.023	1.72437	1.0809e-07	0.00195448
TRPC3	ENSG00000138741	0.014	0.055	-1.974	1.13857e-07	0.00205877
RUNX1	ENSG00000159216	0.233	0.109	1.096	1.15045e-07	0.00208024
TDRD7	ENSG00000196116	1.127	1.782	-0.66101	1.17837e-07	0.00213073
CLDN1	ENSG00000163347	0.056	0.131	-1.22607	1.19334e-07	0.00215779
CNIH3	ENSG00000143786	0.208	0.094	1.14585	1.33788e-07	0.00241915
C3orf80	ENSG00000180044	0.042	0.107	-1.34915	1.38086e-07	0.00249687
PARVB	ENSG00000188677	1.106	0.651	0.764622	1.4154e-07	0.00255933
TBX3	ENSG00000135111	2.665	1.606	0.730664	1.46362e-07	0.00264652
PHLDB2	ENSG00000144824	2.552	1.558	0.711933	1.49791e-07	0.00270853
PRSS23	ENSG00000150687	0.145	0.305	-1.07276	1.50901e-07	0.00272859
PCDH20	ENSG00000280165	0.026	0.078	-1.58496	1.52064e-07	0.00274961
COMMD7	ENSG00000149600	0.661	1.054	-0.673153	1.54935e-07	0.00280153
GABRE	ENSG00000102287	0.015	0.063	-2.07039	1.55601e-07	0.00281357
AGFG2	ENSG00000106351	0.157	0.29	-0.885288	1.60346e-07	0.00289937
NR3C1	ENSG00000113580	0.351	0.588	-0.744345	1.63169e-07	0.00295043
PTGFR	ENSG00000122420	0.009	0.046	-2.35364	1.6584e-07	0.00299873
SSTR2	ENSG00000180616	0.059	0.134	-1.18345	1.69476e-07	0.00306446
HOXB9	ENSG00000170689	0.078	0.02	1.96347	1.69883e-07	0.00307183
PENK	ENSG00000181195	0.116	0.039	1.57258	1.71053e-07	0.00309298
MDFIC	ENSG00000135272	0.709	1.122	-0.662215	1.80046e-07	0.00325559
FOXD1	ENSG00000251493	0.04	0.006	2.73697	1.81734e-07	0.00328612
EFNA3	ENSG00000143590	0.116	0.226	-0.962198	1.82388e-07	0.00329794
PQBP1	ENSG00000102103	1.787	2.722	-0.607127	1.84025e-07	0.00332754
FAM222A	ENSG00000139438	0.473	0.776	-0.714216	1.86208e-07	0.00336702
HPDL	ENSG00000186603	1.039	0.608	0.773052	1.87375e-07	0.00338811
OR8G5	ENSG00000255298	0.058	0.132	-1.18641	1.8899e-07	0.00341732
KCNJ2	ENSG00000123700	0.006	0.037	-2.62449	1.96436e-07	0.00355196
MARCH3	NA	0.046	0.11	-1.2578	2.03094e-07	0.00367234
COL1A2	ENSG00000164692	1.358	2.167	-0.674216	2.08506e-07	0.00377021
SLC1A5	ENSG00000105281	6.543	4.088	0.678557	2.13867e-07	0.00386713
SLC47A1	ENSG00000142494	0.123	0.049	1.3278	2.1841e-07	0.00394929
TUBB2B	ENSG00000137285	11.411	7.077	0.689215	2.26311e-07	0.00409215
DNASE1L3	ENSG00000163687	0.004	0.03	-2.90689	2.33722e-07	0.00422616
CEMIP2	ENSG00000135048	1.127	0.67	0.750255	2.34854e-07	0.00424663
SOX7	ENSG00000171056	0.063	0.017	1.88982	2.40158e-07	0.00434253
RBMS3	ENSG00000144642	0.029	0.08	-1.46395	2.43461e-07	0.00440226
PLD1	ENSG00000075651	0.009	0.043	-2.25634	2.44529e-07	0.00442158
DDIT4	ENSG00000168209	0.349	0.606	-0.796091	2.45893e-07	0.00444624
ZNF90	ENSG00000213988	2.909	1.798	0.69413	2.55737e-07	0.00462423
FBLN2	ENSG00000163520	0.852	0.495	0.783425	2.6293e-07	0.0047543
KATNB1	ENSG00000140854	1.63	0.995	0.712104	2.80395e-07	0.0050701
CST3	ENSG00000101439	0.238	0.413	-0.79518	2.81317e-07	0.00508678
TNFRSF11A	ENSG00000141655	0.134	0.253	-0.916904	2.92952e-07	0.00529717
PLA2G3	ENSG00000100078	0.218	0.378	-0.794058	3.01887e-07	0.00545872
CUBN	ENSG00000107611	0.03	0.083	-1.46815	3.07638e-07	0.00556271
FOS	ENSG00000170345	0.744	0.356	1.06343	3.11176e-07	0.00562669
POLB	ENSG00000070501	1.491	2.289	-0.618437	3.1619e-07	0.00571735
NEURL1B	ENSG00000214357	0.085	0.029	1.55141	3.23004e-07	0.00584056
PFKP	ENSG00000067057	4.062	2.546	0.673958	3.46078e-07	0.00625778
RBP1	ENSG00000114115	2.699	1.673	0.689988	3.53943e-07	0.0064
USP18	ENSG00000184979	0.122	0.051	1.25831	3.55246e-07	0.00642356
PJA1	ENSG00000181191	1.304	0.794	0.715733	3.65044e-07	0.00660072
DAAM1	ENSG00000100592	3.229	2.018	0.678161	3.67238e-07	0.00664039
CDRT4	ENSG00000239704	0.372	0.605	-0.701633	3.78424e-07	0.00684265
IER3	ENSG00000137331	6.956	10.381	-0.577616	3.88601e-07	0.00702669
ARRDC1	ENSG00000197070	0.119	0.224	-0.912537	3.93715e-07	0.00711916
RHOBTB3	ENSG00000164292	11.605	17.245	-0.571432	4.05422e-07	0.00733084
NFIA	ENSG00000162599	0.149	0.066	1.17477	4.08784e-07	0.00739163
PTCHD1	ENSG00000165186	0.177	0.322	-0.863311	4.13614e-07	0.00747897
IGDCC3	ENSG00000174498	1.451	0.886	0.711669	4.16079e-07	0.00752354
CMTM4	ENSG00000183723	1.229	0.748	0.716375	4.32055e-07	0.00781241
CAMKK2	ENSG00000110931	2.902	4.328	-0.576653	4.38333e-07	0.00792593
CD24	ENSG00000272398	6.289	3.944	0.673171	4.52125e-07	0.00817533
BLCAP	ENSG00000166619	1.301	0.796	0.708781	4.58287e-07	0.00828674
KIF5C	ENSG00000168280	1.291	0.785	0.717724	4.88239e-07	0.00882834
TGIF1	ENSG00000177426	3.467	5.146	-0.569764	4.97769e-07	0.00900065
LRRN4	ENSG00000125872	0.195	0.09	1.11548	5.10674e-07	0.00923401
HIST3H2BB	ENSG00000196890	0.019	0	Inf	5.13125e-07	0.00927834
DNAJC25	ENSG00000059769	0.625	0.973	-0.638584	5.21033e-07	0.00942132
ST5	ENSG00000166444	2.766	1.736	0.672034	5.33371e-07	0.00964442
GNAZ	ENSG00000128266	0.853	0.507	0.75056	5.42867e-07	0.00981612
ARHGAP44	ENSG00000006740	0.57	0.329	0.792874	5.52822e-07	0.00999614
SIX1	ENSG00000126778	0.007	0.041	-2.5502	6.12533e-07	0.0110758
OPA1	ENSG00000198836	3.757	5.543	-0.561086	6.26778e-07	0.0113334
NMU	ENSG00000109255	0.186	0.331	-0.831529	6.31309e-07	0.0114153
NDUFA4L2	ENSG00000185633	0.012	0.052	-2.11548	6.37166e-07	0.0115212
COL6A5	ENSG00000172752	0.066	0.02	1.72247	6.61439e-07	0.0119601
SPHKAP	ENSG00000153820	0.116	0.217	-0.90357	6.7598e-07	0.0122231
TNFAIP8	ENSG00000145779	0.72	1.108	-0.621889	6.77849e-07	0.0122569
CTSK	ENSG00000143387	0.696	0.408	0.770518	6.84961e-07	0.0123855
B3GNT4	ENSG00000176383	0.042	0.101	-1.26589	6.9445e-07	0.012557
SOX17	ENSG00000164736	0.848	1.963	-1.21092	7.13222e-07	0.0128965
CACNA1B	ENSG00000148408	0.179	0.312	-0.801586	7.509e-07	0.0135778
FZD8	ENSG00000177283	1	1.527	-0.6107	7.71158e-07	0.0139441
DCLK1	ENSG00000133083	0.155	0.069	1.1676	8.4604e-07	0.0152981
RFTN1	ENSG00000131378	0.037	0.094	-1.34514	8.53096e-07	0.0154257
PCDH17	ENSG00000118946	0.257	0.45	-0.808157	8.65011e-07	0.0156411
CDHR1	ENSG00000148600	0.065	0.02	1.70044	8.7092e-07	0.015748
SBK1	ENSG00000188322	0.205	0.35	-0.771731	8.77144e-07	0.0158605
DGKB	ENSG00000136267	0.727	0.415	0.808844	8.84266e-07	0.0159893
MICALL1	ENSG00000100139	0.445	0.255	0.803308	9.19783e-07	0.0166315
XYLT1	ENSG00000103489	0.291	0.157	0.890255	9.3965e-07	0.0169907
ASB9	ENSG00000102048	0.23	0.387	-0.7507	9.48112e-07	0.0171438
MRAP	ENSG00000170262	0.028	0.083	-1.56768	9.53956e-07	0.0172494
VASN	ENSG00000168140	0.165	0.078	1.08092	9.71483e-07	0.0175664
CDH3	ENSG00000062038	0.301	0.16	0.911692	9.79942e-07	0.0177193
OSBPL6	ENSG00000079156	0.399	0.63	-0.658963	9.89917e-07	0.0178997
SLC2A3	ENSG00000059804	2.725	4.04	-0.568099	1.01673e-06	0.0183846
SH3RF2	ENSG00000156463	0.04	0.008	2.32193	1.02499e-06	0.0185338
MCAM	ENSG00000076706	0.457	0.717	-0.649779	1.05717e-06	0.0191157
SPRY4	ENSG00000187678	4.66	2.983	0.643566	1.06237e-06	0.0192098
CFAP126	ENSG00000188931	0.002	0.022	-3.45943	1.12495e-06	0.0203413
ST3GAL1	ENSG00000008513	0.75	0.453	0.72738	1.14856e-06	0.0207682
SMAD9	ENSG00000120693	0.31	0.501	-0.692542	1.16667e-06	0.0210957
PURG	ENSG00000172733	0.058	0.124	-1.09622	1.19255e-06	0.0215638
SGK3	ENSG00000104205	0.303	0.485	-0.678667	1.19813e-06	0.0216646
AFAP1L2	ENSG00000169129	0.042	0.008	2.39232	1.20369e-06	0.0217652
DUSP7	ENSG00000164086	1.967	1.244	0.66101	1.21859e-06	0.0220345
MME	ENSG00000196549	0.551	0.86	-0.642284	1.23271e-06	0.0222898
MAP3K9	ENSG00000006432	0.368	0.581	-0.658832	1.24874e-06	0.0225797
ACOX3	ENSG00000087008	0.958	1.438	-0.585966	1.26765e-06	0.0229217
GLRX	ENSG00000173221	0.5	0.773	-0.62854	1.27413e-06	0.0230389
FGF4	ENSG00000075388	0.109	0.031	1.81399	1.2774e-06	0.023098
PROSER2	ENSG00000148426	0.261	0.425	-0.703413	1.31452e-06	0.0237691
STEAP1B	ENSG00000105889	0.054	0.016	1.75489	1.34005e-06	0.0242308
ZAP70	ENSG00000115085	2.786	1.765	0.658527	1.35237e-06	0.0244535
RFPL1	ENSG00000128250	0.011	0.045	-2.03242	1.41314e-06	0.0255524
SOCS1	ENSG00000185338	2.061	1.303	0.661507	1.46267e-06	0.026448
TBC1D9	ENSG00000109436	0.408	0.638	-0.644987	1.46723e-06	0.0265304
TNFRSF14	ENSG00000157873	0.004	0.029	-2.85798	1.49201e-06	0.0269785
FGD5	ENSG00000154783	0.138	0.061	1.17779	1.53472e-06	0.0277508
LEFTY1	ENSG00000243709	0.319	0.139	1.19847	1.56582e-06	0.0283132
CTSF	ENSG00000174080	0.005	0.03	-2.58496	1.58451e-06	0.0286511
TFAP2A	ENSG00000137203	0.046	0.011	2.06413	1.6114e-06	0.0291373
ADRA2C	ENSG00000184160	2.8	1.799	0.638232	1.66253e-06	0.0300619
DLGAP2	ENSG00000198010	0.014	0.051	-1.86507	1.67274e-06	0.0302465
CD1D	ENSG00000158473	0.781	1.18	-0.595392	1.70675e-06	0.0308614
YPEL5	ENSG00000119801	0.671	1.017	-0.599935	1.78316e-06	0.0322432
RBFOX3	ENSG00000167281	0.103	0.043	1.26024	1.80289e-06	0.0325999
SNTG1	ENSG00000147481	0.023	0.002	3.52356	1.81371e-06	0.0327955
CASP6	ENSG00000138794	0.999	1.484	-0.570935	1.86039e-06	0.0336395
AGA	ENSG00000038002	0.177	0.299	-0.756396	1.89205e-06	0.0342121
NPM2	ENSG00000158806	0.006	0.031	-2.36923	1.90715e-06	0.034485
GNG4	ENSG00000168243	0.454	0.702	-0.628779	1.93325e-06	0.0349569
FAM20A	ENSG00000108950	0.223	0.399	-0.839345	1.93646e-06	0.0350151
NAA60	ENSG00000122390	2.259	1.451	0.638637	1.94268e-06	0.0351275
KIAA1324L	ENSG00000164659	1.926	1.231	0.645777	1.95626e-06	0.0353731
ARHGEF15	ENSG00000198844	0	0.016	#NAME?	1.96086e-06	0.0354562
TFE3	ENSG00000068323	0.583	0.885	-0.602182	1.99182e-06	0.0360161
PDE4D	ENSG00000113448	0.651	0.392	0.731804	2.02329e-06	0.0365852
PELI2	ENSG00000139946	0.653	0.394	0.728887	2.05131e-06	0.0370918
ATP8B4	ENSG00000104043	0.016	0	Inf	2.07635e-06	0.0375446
LGI2	ENSG00000153012	0.039	0.095	-1.28445	2.15822e-06	0.0390249
PAQR5	ENSG00000137819	0.021	0.062	-1.56188	2.16841e-06	0.0392092
LRRC43	ENSG00000158113	0.012	0.044	-1.87447	2.18937e-06	0.0395882
CREG1	ENSG00000143162	1.291	0.815	0.663617	2.20304e-06	0.0398354
PLCE1	ENSG00000138193	0.223	0.368	-0.722662	2.25732e-06	0.0408168
BMP2	ENSG00000125845	8.551	5.576	0.616863	2.27244e-06	0.0410902
SLCO1A2	ENSG00000084453	0.016	0.056	-1.80735	2.29014e-06	0.0414103
SORBS1	ENSG00000095637	0.303	0.485	-0.678667	2.31504e-06	0.0418606
GPR132	ENSG00000183484	0.002	0.022	-3.45943	2.36583e-06	0.042779
GNAI1	ENSG00000127955	2.06	2.992	-0.538466	2.37651e-06	0.042972
XCL2	ENSG00000143185	0.005	0.032	-2.67807	2.37996e-06	0.0430344
MAP1B	ENSG00000131711	4.749	6.835	-0.525318	2.39731e-06	0.0433482
PTGS1	ENSG00000095303	0.054	0.016	1.75489	2.46421e-06	0.0445579
LARGE1	ENSG00000133424	0.261	0.43	-0.720287	2.47774e-06	0.0448026
PPARGC1B	ENSG00000155846	0.294	0.162	0.859822	2.52394e-06	0.0456379
FNIP2	ENSG00000052795	0.555	0.332	0.741305	2.58167e-06	0.0466818
FAM189A2	ENSG00000135063	0.066	0.137	-1.05364	2.59195e-06	0.0468676
B4GALT4	ENSG00000121578	1.529	2.223	-0.53992	2.59896e-06	0.0469944
KRTCAP3	ENSG00000157992	0.781	0.482	0.696289	2.6347e-06	0.0476407
NAB1	ENSG00000138386	0.434	0.665	-0.615659	2.64807e-06	0.0478824
TOMM7	ENSG00000196683	12.347	8.154	0.598581	2.68944e-06	0.0486305
COL5A1	ENSG00000130635	8.846	5.829	0.601777	2.84872e-06	0.0515106
GALNT17	ENSG00000185274	0.514	0.304	0.757697	2.96011e-06	0.0535248
NBL1	ENSG00000158747	0.359	0.56	-0.641443	2.96532e-06	0.053619
LOXL1	ENSG00000129038	0.189	0.322	-0.768674	3.00098e-06	0.0542637
PGA5	ENSG00000256713	0.013	0.046	-1.82312	3.0335e-06	0.0548517
STIL	ENSG00000123473	1.894	2.731	-0.527993	3.13016e-06	0.0565995
MGAT5B	ENSG00000167889	0.053	0.016	1.72792	3.1494e-06	0.0569475
UNCX	ENSG00000164853	0.001	0.027	-4.75489	3.17732e-06	0.0574522
GAS7	ENSG00000007237	0.253	0.137	0.884961	3.18157e-06	0.0575292
TSPAN32	ENSG00000064201	0.032	0.006	2.41504	3.31243e-06	0.0598954
ARAP3	ENSG00000120318	0.283	0.159	0.831775	3.36226e-06	0.0607965
FAM111A	ENSG00000166801	0.041	0.093	-1.18161	3.37588e-06	0.0610427
ZBTB8A	ENSG00000160062	0.903	1.325	-0.553194	3.42951e-06	0.0620124
GRHL3	ENSG00000158055	0.005	0.03	-2.58496	3.48885e-06	0.0630853
TIMP2	ENSG00000035862	0.437	0.667	-0.610053	3.56301e-06	0.0644263
ABLIM3	ENSG00000173210	0.1	0.182	-0.863938	3.6355e-06	0.0657371
EPHA1	ENSG00000146904	0.345	0.537	-0.638326	3.67609e-06	0.066471
ACTN1	ENSG00000072110	6.461	4.28	0.594147	3.70717e-06	0.067033
CADM1	ENSG00000182985	0.529	0.308	0.780337	3.78688e-06	0.0684744
WDR45	ENSG00000196998	0.42	0.639	-0.605427	3.79877e-06	0.0686894
LPAR4	ENSG00000147145	0.12	0.212	-0.82103	3.83107e-06	0.0692735
SEMA3D	ENSG00000153993	0.019	0.058	-1.61005	3.90683e-06	0.0706433
SNCAIP	ENSG00000064692	0.029	0.005	2.53605	3.91549e-06	0.0707998
PCSK2	ENSG00000125851	0.02	0	Inf	4.12763e-06	0.0746358
PCED1B	ENSG00000179715	0.139	0.244	-0.811796	4.14759e-06	0.0749968
MEIS2	ENSG00000134138	0.245	0.393	-0.681748	4.23585e-06	0.0765927
OR6S1	ENSG00000181803	0.015	0.049	-1.70782	4.39494e-06	0.0794694
DSCAM	ENSG00000171587	0.252	0.41	-0.7022	4.4298e-06	0.0800996
MEGF10	ENSG00000145794	0.146	0.248	-0.764372	4.63067e-06	0.0837317
LYN	ENSG00000254087	0.687	0.428	0.682699	4.63861e-06	0.0838754
PLEKHG6	ENSG00000008323	0.147	0.251	-0.771871	4.71653e-06	0.0852842
ZNF792	ENSG00000180884	0.344	0.527	-0.615394	4.72792e-06	0.0854903
EXOC6	ENSG00000138190	0.296	0.46	-0.636037	4.74609e-06	0.0858187
ELN	ENSG00000049540	0.101	0.043	1.23195	4.75243e-06	0.0859335
MGAT3	ENSG00000128268	0.202	0.107	0.916744	4.90517e-06	0.0886952
KIAA0930	ENSG00000100364	1.494	0.969	0.624612	4.91886e-06	0.0889428
KCNC4	ENSG00000116396	0.201	0.107	0.909585	4.95441e-06	0.0895856
SLC38A5	ENSG00000017483	0.901	0.569	0.663098	4.96068e-06	0.0896991
AP1S2	ENSG00000182287	4.009	5.678	-0.50214	4.98932e-06	0.0902169
RUNX1T1	ENSG00000079102	0.455	0.685	-0.590237	5.12805e-06	0.0927255
MXRA5	ENSG00000101825	1.395	2.028	-0.539793	5.1983e-06	0.0939956
HOMER2	ENSG00000103942	0.259	0.409	-0.659149	5.22513e-06	0.0944809
EHHADH	ENSG00000113790	0.164	0.273	-0.735205	5.40701e-06	0.0977696

## Sheet: High_vs_Low
Gene	ID	High	Low	log2FC	pval	FDR
HOXB6	ENSG00000108511	2.93431	0.0206612	7.14995	5.68e-212	1.03e-207
CALB1	ENSG00000104327	0.0735542	2.45351	-5.0599	4.43e-171	8.01e-167
SLPI	ENSG00000124107	3.49747	0.0852273	5.35885	2.83e-165	5.12e-161
OAS1	ENSG00000089127	3.0365	0.0542355	5.80703	4.85e-161	8.78e-157
DOK4	ENSG00000125170	8.80348	0.458161	4.26415	2.11e-138	3.82e-134
FGF17	ENSG00000158815	0.563728	7.66684	-3.76556	2.11e-136	3.82e-132
FOXF1	ENSG00000103241	2.72544	0.126033	4.43461	9.88e-130	1.79e-125
CRB2	ENSG00000148204	1.08928	0.0232438	5.55038	1.4e-127	2.53e-123
CCKBR	ENSG00000110148	0.031443	0.964876	-4.93953	1.85e-126	3.35e-122
SOX17	ENSG00000164736	0.171814	4.02531	-4.55018	8.43e-119	1.52e-114
OAF	ENSG00000184232	1.11567	0.0346074	5.01068	1.48e-114	2.68e-110
FGF19	ENSG00000162344	0.791129	0.00464876	7.41092	2.46e-112	4.44e-108
HOXB2	ENSG00000173917	2.23133	0.129132	4.11098	4.18e-111	7.55e-107
P2RY6	ENSG00000171631	0.503088	0.00258265	7.60582	6.65e-110	1.2e-105
HRH2	ENSG00000113749	1.42167	0.0728306	4.2869	4.73e-109	8.56e-105
HOXB3	ENSG00000120093	1.30601	0.0630165	4.37329	2.24e-108	4.04e-104
ITGA4	ENSG00000115232	0.0460416	0.846074	-4.19978	1.49e-107	2.69e-103
LRATD1	ENSG00000162981	0.756878	0.00413223	7.517	4e-107	7.24e-103
PDZRN4	ENSG00000165966	0.0263897	0.79907	-4.92028	9.8e-107	1.77e-102
NRG2	ENSG00000158458	3.55587	0.274277	3.6965	3.98e-105	7.19e-101
TMEM132B	ENSG00000139364	0.207187	1.90754	-3.20271	6.24e-100	1.13e-95
IGFBP4	ENSG00000141753	6.91129	0.603306	3.51799	8.6e-100	1.55e-95
COCH	ENSG00000100473	1.58563	11.8559	-2.90248	1.74e-99	3.14e-95
HIST3H2A	ENSG00000181218	0.342504	0	Inf	1.92e-98	3.46e-94
DKK4	ENSG00000104371	0.13644	2.84504	-4.38211	1.83e-96	3.32e-92
GADD45G	ENSG00000130222	1.55811	0.0945248	4.04296	2.97e-93	5.37e-89
CDH11	ENSG00000140937	8.9607	0.923037	3.27915	1.7e-91	3.07e-87
KRT19	ENSG00000171345	2.48624	0.204545	3.60347	1.98e-90	3.58e-86
LRRC32	ENSG00000137507	0.638967	0.0196281	5.02475	3.1e-89	5.61e-85
CLSTN2	ENSG00000158258	0.887704	0.0444215	4.32075	3.95e-88	7.15e-84
TMEM88	ENSG00000167874	0.938798	0.0501033	4.22784	1.66e-86	3.01e-82
LMX1B	ENSG00000136944	0.01516	0.381715	-4.65415	1.48e-85	2.68e-81
ERBB4	ENSG00000178568	0.647951	4.20868	-2.69941	2.05e-85	3.7e-81
HOXB4	ENSG00000182742	0.55699	0.0227273	4.61516	3.11e-85	5.63e-81
PLEKHA6	ENSG00000143850	3.95396	0.422004	3.22797	1.53e-84	2.77e-80
TNS4	ENSG00000131746	0.410444	0.00464876	6.46419	2.54e-83	4.6e-79
HHEX	ENSG00000152804	0.338012	2.21281	-2.71073	3.13e-83	5.66e-79
ANGPT1	ENSG00000154188	0.00505334	0.26188	-5.69553	4.97e-83	8.98e-79
RFPL2	ENSG00000128253	0.276249	2.35795	-3.09349	8.92e-82	1.61e-77
HOXB5	ENSG00000120075	0.369455	0.00774793	5.57544	2.33e-81	4.22e-77
FAM13C	ENSG00000148541	0.00561482	0.277893	-5.62914	3.26e-81	5.9e-77
PIK3R5	ENSG00000141506	0.65525	3.89101	-2.57003	3.69e-81	6.67e-77
CAT	ENSG00000121691	0.258282	0.00103306	7.96588	1.03e-80	1.87e-76
ABTB2	ENSG00000166016	2.07524	0.220558	3.23405	1.15e-79	2.08e-75
NXPH4	ENSG00000182379	0.0297586	0.490186	-4.04195	3.73e-79	6.74e-75
DUSP4	ENSG00000120875	0.323414	2.02738	-2.64816	2.18e-78	3.95e-74
HOXB8	ENSG00000120068	0.330713	0.00516529	6.00059	5.08e-78	9.18e-74
ID1	ENSG00000125968	0.508703	2.99638	-2.55833	7.85e-78	1.42e-73
ABCC9	ENSG00000069431	0.0735542	0.735537	-3.32192	8.42e-78	1.52e-73
OSMR	ENSG00000145623	0.0836609	0.70093	-3.06665	6.41e-76	1.16e-71
WNT11	ENSG00000085741	0.414935	0.017562	4.56236	8.29e-75	1.5e-70
APOL3	ENSG00000128284	0.0819764	0.664256	-3.01846	5.88e-74	1.06e-69
NAV2	ENSG00000166833	7.19259	0.946281	2.92617	1.11e-73	2e-69
PSTPIP2	ENSG00000152229	1.88714	0.218492	3.11055	1.35e-73	2.44e-69
NODAL	ENSG00000156574	0.436833	2.38636	-2.44966	3.73e-71	6.75e-67
RGS13	ENSG00000127074	0.513195	0.0123967	5.37148	4.47e-71	8.08e-67
S1PR3	ENSG00000213694	0.273442	1.6405	-2.58483	7.77e-71	1.41e-66
CALCR	ENSG00000004948	0.192027	1.19421	-2.63668	8.4e-71	1.52e-66
HUNK	ENSG00000142149	1.60977	0.191116	3.07434	9.23e-71	1.67e-66
LYPD1	ENSG00000150551	0.0095452	0.382748	-5.32548	7.15e-70	1.29e-65
HAND1	ENSG00000113196	29.8383	4.40548	2.7598	8.4e-70	1.52e-65
PRDM1	ENSG00000057657	0.0634475	0.583161	-3.20026	1.79e-69	3.23e-65
RFPL3	ENSG00000128276	0.0758001	0.700413	-3.20793	3.6e-69	6.51e-65
ACSM4	ENSG00000215009	0.00336889	0.292872	-6.44185	3.53e-68	6.39e-64
WIPF1	ENSG00000115935	1.88995	0.243285	2.95763	5.28e-67	9.54e-63
ELOVL2	ENSG00000197977	0.406513	2.00465	-2.30198	8.17e-67	1.48e-62
KLF5	ENSG00000102554	1.726	0.213843	3.01281	1.41e-66	2.56e-62
CDH22	ENSG00000149654	0.96968	0.104339	3.21623	2.29e-66	4.14e-62
JCAD	ENSG00000165757	1.99663	0.265496	2.91081	2.57e-66	4.65e-62
FST	ENSG00000134363	13.3891	1.95403	2.77654	2.15e-65	3.89e-61
ST8SIA4	ENSG00000113532	0.339135	1.7562	-2.37252	2.08e-64	3.76e-60
PCDHB5	ENSG00000113209	0.0960135	0.619835	-2.69057	4.07e-64	7.36e-60
IKZF1	ENSG00000185811	0.345312	0.0165289	4.38483	2.49e-63	4.5e-59
SNAI2	ENSG00000019549	3.68613	0.529442	2.79956	3.37e-63	6.1e-59
CCDC81	ENSG00000149201	0.0853453	0.61157	-2.84113	4.99e-63	9.03e-59
ARMC4	ENSG00000169126	0.142055	0.822314	-2.53324	8.6e-63	1.56e-58
SPSB4	ENSG00000175093	1.00955	0.118802	3.08708	1.02e-62	1.84e-58
SERHL2	ENSG00000183569	0.251544	1.28151	-2.34896	2.43e-62	4.39e-58
KIT	ENSG00000157404	0.103874	0.667355	-2.68362	4.98e-62	9e-58
CHST1	ENSG00000175264	0.56429	0.0423554	3.73582	8.65e-62	1.56e-57
TRPV2	ENSG00000187688	0.617069	0.0568182	3.44101	1.24e-61	2.25e-57
FLRT3	ENSG00000125848	0.311061	1.51705	-2.28599	1.64e-61	2.97e-57
KCNK12	ENSG00000184261	0.0308815	0.353306	-3.5161	2.49e-61	4.5e-57
EGLN3	ENSG00000129521	3.56597	0.540289	2.72249	1.08e-60	1.95e-56
TFAP2C	ENSG00000087510	0.0230208	0.288223	-3.64618	7.77e-60	1.4e-55
RSPO3	ENSG00000146374	0.308254	1.51756	-2.29956	1.24e-59	2.23e-55
BAMBI	ENSG00000095739	14.1673	2.36105	2.58506	2.67e-59	4.82e-55
ITIH5	ENSG00000123243	0.0320045	0.309917	-3.27554	3.19e-59	5.77e-55
GBP4	ENSG00000162654	0.251544	0.00878099	4.84028	9.08e-59	1.64e-54
CD177	ENSG00000204936	0.0937675	0.593492	-2.66207	1.03e-58	1.86e-54
KCNH5	ENSG00000140015	0.632229	0.0692149	3.19129	7.19e-58	1.3e-53
GNAO1	ENSG00000087258	0.573835	2.4406	-2.08853	1.13e-57	2.04e-53
DACH1	ENSG00000276644	0.194273	0.949897	-2.28969	1.34e-57	2.42e-53
CPE	ENSG00000109472	0.559236	2.35486	-2.07411	5.72e-57	1.03e-52
NKAIN3	ENSG00000185942	0.286356	0.0154959	4.20785	8.42e-57	1.52e-52
KCNH2	ENSG00000055118	1.12353	0.155475	2.85328	2.6e-56	4.71e-52
SDC4	ENSG00000124145	5.00618	0.875	2.51635	3.92e-56	7.08e-52
FOSL2	ENSG00000075426	0.415497	0.0309917	3.74488	2e-55	3.62e-51
NOTUM	ENSG00000185269	0.334643	1.44886	-2.11423	2.09e-55	3.77e-51
MPPED2	ENSG00000066382	0.366086	0.0253099	3.85441	3.02e-55	5.45e-51
ID2	ENSG00000115738	3.2274	0.541322	2.57581	7.66e-55	1.38e-50
KCNK17	ENSG00000124780	0.672656	0.0764463	3.13735	1.31e-54	2.37e-50
MYOCD	ENSG00000141052	0.518248	0.053719	3.27014	3.5e-54	6.33e-50
CNGA4	ENSG00000132259	0.0117911	0.193182	-4.03419	1.2e-53	2.16e-49
GATA2	ENSG00000179348	1	0.125	3	1.46e-53	2.64e-49
RCSD1	ENSG00000198771	0.617631	0.0723141	3.0944	3.6e-53	6.5e-49
SLC1A3	ENSG00000079215	0.275126	0.018595	3.8871	4.93e-53	8.91e-49
EXOC1L	ENSG00000250821	0.197642	0.00464876	5.4099	6.17e-53	1.12e-48
UNC5C	ENSG00000182168	1.34307	0.214876	2.64395	8.8e-53	1.59e-48
EFNB1	ENSG00000090776	1.52779	0.252066	2.59958	1.07e-51	1.93e-47
CXCR4	ENSG00000121966	0.112858	0.680269	-2.5916	1.35e-51	2.44e-47
TNFAIP3	ENSG00000118503	0.483436	0.0423554	3.51271	3.31e-51	5.98e-47
RNF182	ENSG00000180537	0.0157215	0.223657	-3.83048	4.99e-51	9.03e-47
GSC	ENSG00000133937	0.691746	2.5625	-1.88924	5.17e-51	9.35e-47
SP8	ENSG00000164651	0.0578327	0.361054	-2.64226	5.54e-51	1e-46
LRIG1	ENSG00000144749	0.629422	2.32903	-1.88763	6.76e-51	1.22e-46
PRR9	ENSG00000203783	0.417181	0.00258265	7.33568	7.31e-51	1.32e-46
HIC1	ENSG00000177374	0.156654	0.00258265	5.92258	9.97e-51	1.8e-46
NETO1	ENSG00000166342	1.01909	0.159091	2.67936	1.26e-50	2.29e-46
CELF2	ENSG00000048740	0.135317	0.650826	-2.26593	1.84e-50	3.33e-46
SLC2A8	ENSG00000136856	0.683885	2.53151	-1.88817	2.42e-50	4.38e-46
PIK3CB	ENSG00000051382	0.815272	2.9499	-1.85531	2.75e-50	4.97e-46
NTN1	ENSG00000065320	0.670971	2.46694	-1.8784	3.94e-50	7.12e-46
ROR1	ENSG00000185483	1.65581	0.289773	2.51454	5.13e-50	9.28e-46
TNFSF9	ENSG00000125657	2.21954	0.356405	2.63867	1.1e-49	2e-45
FZD5	ENSG00000163251	0.0404267	0.334711	-3.04953	1.33e-49	2.4e-45
MESP1	ENSG00000166823	3.64458	0.693182	2.39445	1.47e-49	2.66e-45
TANC1	ENSG00000115183	0.774846	0.117769	2.71795	1.95e-49	3.52e-45
DISP3	ENSG00000204624	0.555306	0.0748967	2.89031	1.37e-48	2.47e-44
DMTN	ENSG00000158856	0.047726	0.310434	-2.70144	1.78e-48	3.21e-44
LUM	ENSG00000139329	0.430095	0.0180785	4.57231	5.23e-47	9.46e-43
NFASC	ENSG00000163531	0.0297586	0.231921	-2.96226	5.96e-47	1.08e-42
EPSTI1	ENSG00000133106	0.336328	1.24535	-1.88861	2.4e-46	4.34e-42
SMARCD3	ENSG00000082014	0.28804	1.08936	-1.91914	2.61e-46	4.73e-42
PRSS1	ENSG00000204983	0.00786075	0.15031	-4.25713	4.15e-46	7.51e-42
HDX	ENSG00000165259	0.0129141	0.155992	-3.59445	4.91e-46	8.88e-42
HAND2	ENSG00000164107	0.0387423	0.328512	-3.08397	5.44e-46	9.83e-42
FAM184A	ENSG00000111879	0.0589556	0.387913	-2.71803	1.06e-45	1.91e-41
GFPT2	ENSG00000131459	2.71645	0.55062	2.30259	1.31e-45	2.37e-41
ADGRA2	ENSG00000020181	0.228523	0.0139463	4.03439	2.6e-45	4.69e-41
VIPR2	ENSG00000106018	0.00898372	0.182335	-4.34313	3.59e-45	6.48e-41
ASS1	ENSG00000130707	6.72375	1.4313	2.23194	4.42e-45	7.99e-41
GATA3	ENSG00000107485	0.809657	0.134298	2.59188	4.88e-45	8.82e-41
HOXB7	ENSG00000260027	0.218417	0.0165289	3.72402	5.01e-45	9.06e-41
OTX2	ENSG00000165588	1.54632	4.93802	-1.67509	5.14e-45	9.29e-41
WDR72	ENSG00000166415	0.0763616	0.391529	-2.3582	6.39e-45	1.16e-40
COBLL1	ENSG00000082438	1.98933	0.393595	2.3375	7.31e-45	1.32e-40
PAPSS1	ENSG00000138801	9.9927	2.17975	2.19671	8.68e-45	1.57e-40
GABRB3	ENSG00000166206	0.930938	3.00568	-1.69094	1.58e-44	2.85e-40
MINAR1	ENSG00000169330	0.859629	0.138946	2.62919	2.62e-44	4.74e-40
NOG	ENSG00000183691	1.95508	0.327479	2.57775	3.27e-44	5.91e-40
SHISA2	ENSG00000180730	0.103313	0.568182	-2.45933	6.6e-44	1.19e-39
TDRD7	ENSG00000196116	0.717574	2.39205	-1.73704	6.9e-44	1.25e-39
MYCT1	ENSG00000120279	0.16676	0.664256	-1.99396	1.32e-43	2.38e-39
PLCXD3	ENSG00000182836	0.0381808	0.254649	-2.73759	1.67e-43	3.02e-39
HOXB9	ENSG00000170689	0.201572	0.0103306	4.2863	6.03e-43	1.09e-38
GAD1	ENSG00000128683	1.65469	0.33781	2.29228	8.28e-43	1.5e-38
ATF3	ENSG00000162772	0.772038	0.136364	2.50121	1.39e-42	2.51e-38
NCR1	ENSG00000189430	0.0982594	0.451963	-2.20154	1.92e-42	3.46e-38
AMPH	ENSG00000078053	0.0561482	0.327996	-2.54637	2.09e-42	3.78e-38
RIMBP2	ENSG00000060709	0.629422	0.108988	2.52986	7.01e-42	1.27e-37
CLEC1A	ENSG00000150048	0.293094	0.0206612	3.82637	9.14e-42	1.65e-37
LEF1	ENSG00000138795	1.36777	0.273244	2.32357	1.02e-41	1.85e-37
BMP7	ENSG00000101144	0.257159	0.899793	-1.80693	2.22e-41	4.01e-37
TSHZ3	ENSG00000121297	0.622684	0.106921	2.54195	2.46e-41	4.44e-37
PCDH1	ENSG00000156453	0.017406	0.178719	-3.36004	4.12e-41	7.44e-37
PALM	ENSG00000099864	0.796743	0.147211	2.43623	4.29e-41	7.76e-37
HLX	ENSG00000136630	1.37002	0.275826	2.31236	4.89e-41	8.84e-37
RASGRP3	ENSG00000152689	0.361033	0.0475207	2.9255	1.17e-40	2.12e-36
RND3	ENSG00000115963	1.31499	0.273244	2.26679	1.29e-40	2.32e-36
SVEP1	ENSG00000165124	0.29927	0.036157	3.0491	2.8e-40	5.07e-36
CALB2	ENSG00000172137	0.189781	0.00826446	4.52127	3.92e-40	7.08e-36
PLAU	ENSG00000122861	0.281303	0.949897	-1.75565	5.44e-40	9.84e-36
SNPH	ENSG00000101298	0.348681	0.0340909	3.35445	6.95e-40	1.26e-35
LAMA2	ENSG00000196569	0.144301	0.541322	-1.90741	1.38e-39	2.5e-35
SDK2	ENSG00000069188	0.12128	0.476756	-1.97491	1.51e-39	2.73e-35
STC1	ENSG00000159167	0.144862	0.665289	-2.1993	2.11e-39	3.81e-35
ADGRG2	ENSG00000173698	0.0769231	0.345558	-2.16744	2.13e-39	3.85e-35
PXYLP1	ENSG00000155893	1.24088	0.260847	2.25008	2.29e-39	4.13e-35
DNER	ENSG00000187957	0.00505334	0.118285	-4.54889	2.75e-39	4.98e-35
EPHB2	ENSG00000133216	2.67266	0.609504	2.13257	4.25e-39	7.68e-35
SEC14L2	ENSG00000100003	0.331836	0.0464876	2.83555	5.05e-39	9.13e-35
TMEM185A	ENSG00000269556	4.25716	0.987603	2.10789	7.35e-39	1.33e-34
NTN4	ENSG00000074527	0.636159	1.90754	-1.58425	9.56e-39	1.73e-34
OXTR	ENSG00000180914	0.149354	0.556302	-1.89713	1.06e-38	1.92e-34
ME2	ENSG00000082212	0.565413	1.73605	-1.61844	1.19e-38	2.15e-34
MYCN	ENSG00000134323	1.55025	0.331095	2.22719	1.23e-38	2.23e-34
MLLT3	ENSG00000171843	0.255474	0.845041	-1.72584	1.34e-38	2.43e-34
HNF1B	ENSG00000275410	0.00224593	0.104855	-5.54494	1.65e-38	2.98e-34
TMC2	ENSG00000149488	0.0117911	0.128616	-3.44729	1.72e-38	3.11e-34
AQP3	ENSG00000165272	0.25772	0.0309917	3.05585	2.12e-38	3.83e-34
CD36	ENSG00000135218	0.0275126	0.184917	-2.74871	2.79e-38	5.05e-34
FLT1	ENSG00000102755	1.16451	0.244318	2.2529	3.04e-38	5.5e-34
HTRA1	ENSG00000166033	0.288602	0.0284091	3.34466	5.02e-38	9.08e-34
WNT4	ENSG00000162552	2.64627	0.620868	2.0916	7.31e-37	1.32e-32
FGFR2	ENSG00000066468	1.6137	0.369835	2.12542	8.51e-37	1.54e-32
TENM2	ENSG00000145934	0.0291971	0.183884	-2.6549	1.09e-36	1.97e-32
FAM89A	ENSG00000182118	6.7215	1.71384	1.97155	3.76e-36	6.79e-32
SEMA3E	ENSG00000170381	0.120157	0.457128	-1.92768	5.59e-36	1.01e-31
FOXA2	ENSG00000125798	0.0112296	0.162707	-3.85689	5.63e-36	1.02e-31
CD48	ENSG00000117091	0.0196519	0.177686	-3.17659	2.02e-35	3.64e-31
LAYN	ENSG00000204381	0.0830994	0.346074	-2.05817	2.65e-35	4.79e-31
ZIC2	ENSG00000043355	0.377316	1.11622	-1.56477	2.78e-35	5.03e-31
HOPX	ENSG00000171476	0.158338	0.0108471	3.86763	3.05e-35	5.52e-31
MAGI2	ENSG00000187391	0.185851	0.604339	-1.70121	3.33e-35	6.03e-31
ARL4C	ENSG00000188042	0.840539	0.174587	2.26737	3.42e-35	6.18e-31
HCN4	ENSG00000138622	0.135879	0.00826446	4.03925	5.58e-35	1.01e-30
CDH8	ENSG00000150394	0.0297586	0.174587	-2.55257	7e-35	1.27e-30
SRC	ENSG00000197122	8.33577	2.19628	1.92425	1.41e-34	2.55e-30
TM7SF2	ENSG00000149809	0.185289	0.644628	-1.79869	2.52e-34	4.55e-30
PGF	ENSG00000119630	0.997193	0.224174	2.15326	3.56e-34	6.44e-30
HS3ST2	ENSG00000122254	0.00112297	0.0795455	-6.1464	5.29e-34	9.57e-30
CCBE1	ENSG00000183287	0.188658	0.0134298	3.81227	6.14e-34	1.11e-29
ATOH8	ENSG00000168874	0.566536	0.113636	2.31774	6.23e-34	1.13e-29
MBP	ENSG00000197971	0.0544638	0.240186	-2.14078	7.85e-34	1.42e-29
SLC35F3	ENSG00000183780	0.215048	0.663223	-1.62484	8.74e-34	1.58e-29
ARHGEF10L	ENSG00000074964	0.674902	0.147211	2.19679	1.13e-33	2.05e-29
SYNE1	ENSG00000131018	0.200449	0.625517	-1.64181	1.88e-33	3.41e-29
GREM2	ENSG00000180875	0.00168445	0.089876	-5.73759	2.14e-33	3.88e-29
ICA1	ENSG00000003147	0.27288	0.0397727	2.77842	2.67e-33	4.83e-29
AMIGO2	ENSG00000139211	0.820326	2.21849	-1.43531	3.18e-33	5.75e-29
GBX1	ENSG00000164900	0.00224593	0.0754132	-5.06943	4.01e-33	7.25e-29
TESC	ENSG00000088992	0.0218978	0.152893	-2.80366	5.66e-33	1.02e-28
PRTG	ENSG00000166450	10.7165	2.90909	1.88119	5.86e-33	1.06e-28
PID1	ENSG00000153823	0.213363	0.0268595	2.98981	9.21e-33	1.67e-28
SLC1A1	ENSG00000106688	0.0168445	0.131198	-2.9614	1.18e-32	2.14e-28
TRPC4	ENSG00000133107	0.0381808	0.217459	-2.50982	2.73e-32	4.94e-28
CLDN11	ENSG00000013297	0.843346	0.176653	2.25521	3.36e-32	6.08e-28
FRZB	ENSG00000162998	0.0707468	0.333678	-2.23772	4e-32	7.24e-28
PKIA	ENSG00000171033	0.436272	0.0836777	2.38231	4.65e-32	8.41e-28
PIM2	ENSG00000102096	1.04155	2.69215	-1.37003	5e-32	9.05e-28
NMU	ENSG00000109255	0.218417	0.771694	-1.82095	5.71e-32	1.03e-27
GPR83	ENSG00000123901	0.195396	0.0191116	3.35388	8.24e-32	1.49e-27
GUCY1A2	ENSG00000152402	0.0168445	0.122417	-2.86146	9.79e-32	1.77e-27
ERICH3	ENSG00000178965	0.00112297	0.0650826	-5.85689	1.05e-31	1.9e-27
ADAMTSL2	ENSG00000197859	0.448063	0.0903926	2.30943	1.15e-31	2.08e-27
PLEKHA7	ENSG00000166689	0.649635	0.146178	2.15191	1.52e-31	2.75e-27
FMN2	ENSG00000155816	0.0185289	0.132231	-2.83521	1.96e-31	3.54e-27
HECW2	ENSG00000138411	1.70859	0.45093	1.92183	2.3e-31	4.16e-27
MESP2	ENSG00000188095	2.09208	0.538223	1.95866	2.36e-31	4.26e-27
IL6	ENSG00000136244	0.105559	0.00568182	4.21555	2.44e-31	4.41e-27
TENT5A	ENSG00000112773	0.0600786	0.247417	-2.04202	2.92e-31	5.27e-27
LRP1B	ENSG00000168702	0.00449186	0.0790289	-4.137	6.16e-31	1.11e-26
RHAG	ENSG00000112077	0.00168445	0.0955579	-5.82603	6.39e-31	1.16e-26
TRPM2	ENSG00000142185	0.0134756	0.115702	-3.102	7.05e-31	1.27e-26
FGD5	ENSG00000154783	0.229085	0.0304752	2.91017	1.22e-30	2.2e-26
PTGR1	ENSG00000106853	2.45199	6.15393	-1.32755	1.45e-30	2.63e-26
MCF2L2	ENSG00000053524	0.424481	1.1157	-1.39418	2.41e-30	4.35e-26
LIMA1	ENSG00000050405	1.76979	0.480372	1.88136	2.91e-30	5.26e-26
FBXO34	ENSG00000178974	0.569905	1.45351	-1.35075	3.28e-30	5.94e-26
MDGA2	ENSG00000139915	0.0825379	0.291322	-1.81949	3.66e-30	6.62e-26
EGR1	ENSG00000120738	2.56541	0.680269	1.91501	6.92e-30	1.25e-25
GABRQ	ENSG00000268089	0.0617631	0.271694	-2.13717	7.32e-30	1.32e-25
TEAD1	ENSG00000187079	4.45087	1.28151	1.79624	9.01e-30	1.63e-25
UNC13C	ENSG00000137766	0.0112296	0.0991736	-3.14264	1.09e-29	1.98e-25
HTR1E	ENSG00000168830	0.0555867	0.220558	-1.98834	1.12e-29	2.02e-25
PDZD2	ENSG00000133401	0.159461	0.0180785	3.14086	1.47e-29	2.66e-25
LRRCC1	ENSG00000133739	0.10219	0.341426	-1.74032	1.51e-29	2.73e-25
SAMD11	ENSG00000187634	0.115665	0.365702	-1.66071	1.56e-29	2.81e-25
TNC	ENSG00000041982	1.14037	0.275826	2.04767	2.3e-29	4.16e-25
PRSS12	ENSG00000164099	0.116227	0.366219	-1.65576	2.57e-29	4.65e-25
GREB1L	ENSG00000141449	0.412128	0.0857438	2.26499	4.54e-29	8.22e-25
ELN	ENSG00000049540	0.254913	0.0433884	2.55462	5.46e-29	9.87e-25
DACT2	ENSG00000164488	0.0864683	0.305785	-1.82228	5.49e-29	9.92e-25
HNF4A	ENSG00000101076	0.01516	0.127583	-3.07309	6.55e-29	1.18e-24
SOX4	ENSG00000124766	2.28748	5.37552	-1.23264	7.93e-29	1.43e-24
FOXO1	ENSG00000150907	1.35766	3.2686	-1.26754	8.67e-29	1.57e-24
FIBIN	ENSG00000176971	0.0909601	0.00309917	4.87528	8.98e-29	1.62e-24
OR10D3	ENSG00000197309	0.0690623	0.256198	-1.89129	1.2e-28	2.17e-24
PLSCR4	ENSG00000114698	0.109489	0.350207	-1.67742	1.42e-28	2.57e-24
SLIT3	ENSG00000184347	0.311623	0.0599174	2.37875	1.83e-28	3.3e-24
AFAP1L2	ENSG00000169129	0.111735	0.00568182	4.29758	1.98e-28	3.57e-24
TUBB6	ENSG00000176014	1.57608	0.441116	1.83711	2.04e-28	3.69e-24
JUN	ENSG00000177606	1.50983	0.39876	1.92079	2.66e-28	4.82e-24
DKK3	ENSG00000050165	1.31892	0.360021	1.87321	2.86e-28	5.17e-24
SLC8A2	ENSG00000118160	0.0196519	0.119318	-2.60207	3.17e-28	5.73e-24
RBFA	ENSG00000101546	2.64234	0.770661	1.77765	3.55e-28	6.43e-24
CER1	ENSG00000147869	83.5997	189.426	-1.18007	4.89e-28	8.84e-24
ITGA3	ENSG00000005884	0.254351	0.696281	-1.45285	8.18e-28	1.48e-23
GYPE	ENSG00000197465	1.06625	0.278926	1.9346	9.98e-28	1.8e-23
ELL2	ENSG00000118985	1.53285	3.58988	-1.22772	1.02e-27	1.84e-23
EMP1	ENSG00000134531	0.122403	0.0123967	3.30361	1.32e-27	2.38e-23
F3	ENSG00000117525	0.626614	0.147727	2.08464	1.45e-27	2.63e-23
KDR	ENSG00000128052	2.06064	0.593492	1.79579	1.81e-27	3.27e-23
CYP26A1	ENSG00000095596	4.40034	10.3564	-1.23484	1.94e-27	3.51e-23
KIAA1522	ENSG00000162522	4.23302	1.28151	1.72384	2.2e-27	3.98e-23
TMEM74B	ENSG00000125895	0.709714	0.181302	1.96884	2.37e-27	4.28e-23
UNC5B	ENSG00000107731	1.6356	0.470558	1.79737	2.93e-27	5.29e-23
THBD	ENSG00000178726	0.017406	0.115186	-2.72631	3.66e-27	6.62e-23
CYGB	ENSG00000161544	1.58675	0.449897	1.81841	4.08e-27	7.38e-23
FABP7	ENSG00000164434	0.342504	0.0563017	2.60487	4.21e-27	7.61e-23
MAPK4	ENSG00000141639	1.2712	0.352273	1.85142	5.01e-27	9.06e-23
PVR	ENSG00000073008	2.30376	0.682851	1.75435	5.37e-27	9.71e-23
B3GNT2	ENSG00000170340	1.23638	2.82903	-1.19418	6.42e-27	1.16e-22
UMODL1	ENSG00000177398	0.0145985	0.0996901	-2.77163	6.48e-27	1.17e-22
INSYN1	ENSG00000205363	0.557552	0.138946	2.00458	7.45e-27	1.35e-22
TMEM170B	ENSG00000205269	0.0134756	0.0960744	-2.8338	9.91e-27	1.79e-22
SYT10	ENSG00000110975	0.0157215	0.119318	-2.924	1.13e-26	2.04e-22
GDF2	ENSG00000263761	0.0898372	0.00154959	5.85736	1.19e-26	2.14e-22
LGALS12	ENSG00000133317	1.32004	0.376033	1.81166	1.23e-26	2.22e-22
MYL4	ENSG00000198336	0.929253	0.246384	1.91516	1.4e-26	2.53e-22
PRSS35	ENSG00000146250	0.182482	0.512397	-1.48951	1.64e-26	2.97e-22
HVCN1	ENSG00000122986	1.58282	0.462293	1.77562	1.98e-26	3.58e-22
FMOD	ENSG00000122176	1.4183	0.391012	1.85888	2.1e-26	3.8e-22
GDA	ENSG00000119125	0.0145985	0.104855	-2.8445	2.81e-26	5.07e-22
ESYT3	ENSG00000158220	0.031443	0.142045	-2.17554	2.92e-26	5.27e-22
CDH4	ENSG00000179242	0.993262	0.278926	1.83229	3.1e-26	5.6e-22
ARHGAP40	ENSG00000124143	0.31836	0.0650826	2.29032	3.15e-26	5.69e-22
BMP4	ENSG00000125378	12.8928	4.06715	1.66447	3.97e-26	7.17e-22
CEP170B	ENSG00000099814	0.517125	1.21281	-1.22977	4.15e-26	7.5e-22
PIK3AP1	ENSG00000155629	0.0471645	0.184401	-1.96707	4.85e-26	8.77e-22
SBK1	ENSG00000188322	0.164514	0.449897	-1.45138	4.95e-26	8.96e-22
EHHADH	ENSG00000113790	0.128018	0.367769	-1.52245	5.01e-26	9.06e-22
KCNF1	ENSG00000162975	0.0808535	0.262913	-1.70121	5.15e-26	9.31e-22
RTN4R	ENSG00000040608	0.0696238	0.232955	-1.7424	5.38e-26	9.72e-22
RHOB	ENSG00000143878	10.5952	3.29752	1.68395	5.56e-26	1.01e-21
GPR20	ENSG00000204882	0.188097	0.0315083	2.57767	6.45e-26	1.17e-21
CGNL1	ENSG00000128849	5.25098	1.64514	1.67437	7.95e-26	1.44e-21
HEY2	ENSG00000135547	0.767546	0.210744	1.86476	9.71e-26	1.76e-21
KIF26A	ENSG00000066735	2.75239	0.853306	1.68955	1.04e-25	1.88e-21
PLPPR5	ENSG00000117598	0.095452	0.00516529	4.20785	1.24e-25	2.24e-21
JAG1	ENSG00000101384	0.546884	0.120351	2.18398	1.27e-25	2.29e-21
MMP15	ENSG00000102996	1.58731	0.471591	1.75098	1.3e-25	2.35e-21
GLIPR2	ENSG00000122694	4.67659	1.47004	1.6696	1.76e-25	3.19e-21
RPH3A	ENSG00000089169	0.258282	0.0532025	2.27938	1.93e-25	3.49e-21
CMTM7	ENSG00000153551	2.05896	0.632748	1.70221	2e-25	3.61e-21
PGPEP1	ENSG00000130517	0.137563	0.380682	-1.46849	3.07e-25	5.56e-21
GPR155	ENSG00000163328	0.118473	0.0134298	3.14105	3.53e-25	6.38e-21
ADORA1	ENSG00000163485	0.782145	0.217975	1.84327	3.96e-25	7.16e-21
FLNB	ENSG00000136068	0.618192	1.42562	-1.20546	5.23e-25	9.46e-21
RHOD	ENSG00000173156	0.197642	0.507231	-1.35976	5.31e-25	9.6e-21
LRIG3	ENSG00000139263	1.42392	3.08988	-1.11768	9.36e-25	1.69e-20
KCNN2	ENSG00000080709	0.26895	0.052686	2.35185	1.14e-24	2.05e-20
LRAT	ENSG00000121207	0.016283	0.109504	-2.74955	1.18e-24	2.13e-20
EOMES	ENSG00000163508	9.54015	20.1173	-1.07635	1.37e-24	2.47e-20
DUSP6	ENSG00000139318	0.188097	0.501033	-1.41343	1.92e-24	3.47e-20
SH2D4B	ENSG00000178217	0.190343	0.0356405	2.41701	2.21e-24	4e-20
SEMA6D	ENSG00000137872	1.72263	0.534091	1.68945	2.4e-24	4.34e-20
CAV1	ENSG00000105974	0.170691	0.459711	-1.42934	2.5e-24	4.51e-20
ARHGAP18	ENSG00000146376	0.0275126	0.125517	-2.18971	3.02e-24	5.46e-20
CDRT4	ENSG00000239704	0.275688	0.665806	-1.27207	3.51e-24	6.34e-20
APBB2	ENSG00000163697	0.41662	0.956095	-1.19842	3.53e-24	6.39e-20
MEPE	ENSG00000152595	0.0527793	0.190599	-1.8525	3.61e-24	6.53e-20
TRPA1	ENSG00000104321	0.22347	0.565083	-1.33838	5.37e-24	9.7e-20
PRKAG2	ENSG00000106617	0.277372	0.657541	-1.24526	5.7e-24	1.03e-19
TBR1	ENSG00000136535	0.0123526	0.0841942	-2.76891	6.77e-24	1.23e-19
FOXN4	ENSG00000139445	0.244245	0.0516529	2.24141	8.04e-24	1.45e-19
SFRP1	ENSG00000104332	0.540146	1.32283	-1.29221	8.23e-24	1.49e-19
SHISA9	ENSG00000237515	0.674902	0.188017	1.84382	1.05e-23	1.9e-19
PITX1	ENSG00000069011	0.393599	0.0883264	2.15581	1.08e-23	1.95e-19
GLRX	ENSG00000173221	0.464907	1.05269	-1.17906	1.15e-23	2.08e-19
CHSY1	ENSG00000131873	5.5087	1.82335	1.59512	1.18e-23	2.13e-19
PIK3R1	ENSG00000145675	2.64177	0.852273	1.63212	1.37e-23	2.47e-19
ARHGAP24	ENSG00000138639	0.154969	0.405475	-1.38763	1.39e-23	2.51e-19
MARCH3	NA	0.0364963	0.144112	-1.98136	2.05e-23	3.7e-19
GRPR	ENSG00000126010	0.444133	1.02014	-1.19971	2.1e-23	3.8e-19
ZSWIM5	ENSG00000162415	0.483998	1.07955	-1.15735	2.17e-23	3.92e-19
ARMC7	ENSG00000125449	0.183043	0.454545	-1.31224	2.27e-23	4.11e-19
S100Z	ENSG00000171643	0.0752386	0.245351	-1.7053	2.71e-23	4.89e-19
UPK1B	ENSG00000114638	0.0320045	0.130165	-2.024	2.75e-23	4.97e-19
FLRT2	ENSG00000185070	0.542392	0.147727	1.8764	3.27e-23	5.9e-19
IL17RD	ENSG00000144730	1.35261	2.83729	-1.06877	3.6e-23	6.51e-19
ALPK2	ENSG00000198796	2.35373	0.766012	1.61951	3.88e-23	7.02e-19
BAG3	ENSG00000151929	7.82482	2.64256	1.56612	4.28e-23	7.75e-19
AHNAK	ENSG00000124942	1.26839	0.389979	1.70153	5.25e-23	9.5e-19
B3GNT7	ENSG00000156966	0.231331	0.561467	-1.27924	5.81e-23	1.05e-18
TTC9	ENSG00000133985	0.0976979	0.279442	-1.51615	6.05e-23	1.09e-18
SMIM24	ENSG00000095932	0.285233	0.664256	-1.2196	6.96e-23	1.26e-18
LPGAT1	ENSG00000123684	4.90623	1.65444	1.56827	7.82e-23	1.41e-18
FAM20A	ENSG00000108950	0.206064	0.530992	-1.3656	9.06e-23	1.64e-18
RHOH	ENSG00000168421	0.0359349	0.147727	-2.03948	9.65e-23	1.74e-18
FNDC4	ENSG00000115226	0.550253	0.116736	2.23685	1.38e-22	2.5e-18
ANKH	ENSG00000154122	0.830432	0.254132	1.70828	1.51e-22	2.73e-18
ADAMTS19	ENSG00000145808	0.334082	0.757231	-1.18053	1.6e-22	2.89e-18
JUP	ENSG00000173801	1.65525	3.41477	-1.04474	1.82e-22	3.29e-18
ATRNL1	ENSG00000107518	2.01965	0.647727	1.64065	1.91e-22	3.45e-18
MTUS1	ENSG00000129422	0.138125	0.360021	-1.38211	2.01e-22	3.63e-18
ENC1	ENSG00000171617	3.67153	7.49897	-1.03031	2.2e-22	3.97e-18
BHLHE22	ENSG00000180828	0.0247052	0.119835	-2.27816	2.32e-22	4.2e-18
FBLN2	ENSG00000163520	1.25997	0.400826	1.65234	2.56e-22	4.63e-18
ETV1	ENSG00000006468	0.355418	0.797004	-1.16507	2.6e-22	4.7e-18
NR0B1	ENSG00000169297	0.52667	0.135331	1.96041	2.78e-22	5.02e-18
GDF10	ENSG00000266524	0.096575	0.00981405	3.29873	2.87e-22	5.18e-18
DAB1	ENSG00000173406	0.708591	1.49535	-1.07746	2.95e-22	5.33e-18
SMAD3	ENSG00000166949	2.26783	0.753099	1.5904	3.02e-22	5.46e-18
GCK	ENSG00000106633	0.186974	0.0371901	2.32984	3.05e-22	5.51e-18
NOD1	ENSG00000106100	0.128579	0.0201446	2.67419	3.25e-22	5.88e-18
LEFTY2	ENSG00000143768	0.620999	0.132231	2.23153	3.71e-22	6.71e-18
COLEC12	ENSG00000158270	10.7631	3.70558	1.53832	3.91e-22	7.07e-18
EPHA1	ENSG00000146904	0.213925	0.503099	-1.23374	5.41e-22	9.79e-18
ELF3	ENSG00000163435	0.218417	0.0459711	2.24828	5.84e-22	1.06e-17
MYL7	ENSG00000106631	0.687254	0.204029	1.75207	7.3e-22	1.32e-17
CAPN12	ENSG00000182472	0.0718697	0.208678	-1.53782	7.48e-22	1.35e-17
DKK1	ENSG00000107984	9.91746	20.0542	-1.01586	8.45e-22	1.53e-17
ANKS6	ENSG00000165138	1.516	0.499483	1.60176	9.49e-22	1.72e-17
SHISA6	ENSG00000188803	1.72487	0.570248	1.59683	1.09e-21	1.97e-17
HES6	ENSG00000144485	0.250421	0.57438	-1.19765	1.18e-21	2.14e-17
USP2	ENSG00000036672	0.354295	0.774277	-1.1279	1.5e-21	2.71e-17
TEC	ENSG00000135605	0.0443571	0.152893	-1.78528	1.83e-21	3.31e-17
ANKDD1A	ENSG00000166839	0.460415	0.981921	-1.09267	2.57e-21	4.66e-17
CNGA3	ENSG00000144191	0.108366	0.289256	-1.41643	2.86e-21	5.17e-17
KCNJ3	ENSG00000162989	0.00505334	0.0557851	-3.46457	3.23e-21	5.84e-17
NFKBIA	ENSG00000100906	1.88377	3.76446	-0.998819	3.26e-21	5.89e-17
SEMA6B	ENSG00000167680	0.281864	0.630165	-1.16073	3.31e-21	5.98e-17
CMAS	ENSG00000111726	3.03593	6.00723	-0.984559	3.7e-21	6.7e-17
LGR4	ENSG00000205213	4.27625	1.49277	1.51836	4.1e-21	7.41e-17
IGSF3	ENSG00000143061	1.2639	0.421488	1.58432	4.39e-21	7.93e-17
PTCH1	ENSG00000185920	1.55643	0.517045	1.58988	4.54e-21	8.21e-17
SHOX2	ENSG00000168779	0.751263	0.218492	1.78174	4.98e-21	9e-17
PWWP3B	ENSG00000157502	0.0101067	0.0743802	-2.87961	5.22e-21	9.44e-17
PPFIBP2	ENSG00000166387	0.0741157	0.240186	-1.6963	5.98e-21	1.08e-16
ADAMTS9	ENSG00000163638	0.950028	0.305785	1.63545	6.51e-21	1.18e-16
RASA3	ENSG00000185989	1.16564	0.38843	1.58539	6.85e-21	1.24e-16
STK17B	ENSG00000081320	1.10051	0.357955	1.62032	8.05e-21	1.46e-16
TBX3	ENSG00000135111	4.78439	1.68182	1.50831	8.35e-21	1.51e-16
MATN3	ENSG00000132031	0.353172	0.792355	-1.16578	9.17e-21	1.66e-16
NMRK1	ENSG00000106733	0.139809	0.342975	-1.29465	1.08e-20	1.96e-16
TNFRSF21	ENSG00000146072	1.93824	3.78254	-0.964611	1.51e-20	2.73e-16
ANO1	ENSG00000131620	0.0696238	0.0036157	4.26723	1.63e-20	2.95e-16
MYB	ENSG00000118513	0.198765	0.453512	-1.19008	1.9e-20	3.43e-16
FAM189A2	ENSG00000135063	0.0404267	0.139463	-1.7865	2.15e-20	3.88e-16
PLA2G3	ENSG00000100078	0.163953	0.383781	-1.227	2.37e-20	4.29e-16
CLVS2	ENSG00000146352	0.0460416	0.158574	-1.78415	2.42e-20	4.38e-16
NTNG2	ENSG00000196358	0.0196519	0.0924587	-2.23414	3.31e-20	5.99e-16
CARMIL2	ENSG00000159753	0.220101	0.494318	-1.16727	3.98e-20	7.2e-16
NEURL1B	ENSG00000214357	0.137002	0.0247934	2.46617	3.99e-20	7.22e-16
RNF175	ENSG00000145428	0.524986	0.163223	1.68543	4.21e-20	7.62e-16
NAALAD2	ENSG00000077616	0.128018	0.315083	-1.29938	4.45e-20	8.04e-16
RFPL1	ENSG00000128250	0.00168445	0.0542355	-5.00889	4.74e-20	8.57e-16
FRMD6	ENSG00000139926	1.10163	2.16271	-0.9732	5.13e-20	9.28e-16
MAP3K9	ENSG00000006432	0.343627	0.72314	-1.07343	5.18e-20	9.37e-16
DUSP10	ENSG00000143507	1.50477	0.514979	1.54696	5.26e-20	9.51e-16
BMPER	ENSG00000164619	4.90455	1.76756	1.47236	5.5e-20	9.94e-16
CDH18	ENSG00000145526	0.0179674	0.0872934	-2.28049	6.23e-20	1.13e-15
ZFP36L2	ENSG00000152518	1.71757	0.592975	1.53433	6.29e-20	1.14e-15
SEMA7A	ENSG00000138623	0.718697	0.231921	1.63175	6.49e-20	1.17e-15
GRIK2	ENSG00000164418	0.0134756	0.0764463	-2.5041	8.3e-20	1.5e-15
GNG2	ENSG00000186469	0.524424	0.161674	1.69765	1.15e-19	2.07e-15
PDZK1	ENSG00000174827	0.00561482	0.0557851	-3.31257	1.2e-19	2.17e-15
B4GALT4	ENSG00000121578	1.16227	2.24793	-0.951656	1.29e-19	2.32e-15
RFTN1	ENSG00000131378	0.017406	0.0847107	-2.28296	1.31e-19	2.36e-15
FNIP2	ENSG00000052795	0.994385	0.33626	1.56423	1.35e-19	2.44e-15
DNAJC6	ENSG00000116675	0.194273	0.431818	-1.15234	1.43e-19	2.58e-15
RAB3B	ENSG00000169213	1.24424	2.40238	-0.949192	1.44e-19	2.6e-15
TCERG1L	ENSG00000176769	0.124088	0.0216942	2.51598	1.48e-19	2.68e-15
B3GNT5	ENSG00000176597	0.468838	0.959711	-1.03351	1.5e-19	2.7e-15
CAV2	ENSG00000105971	0.115665	0.284607	-1.29902	1.8e-19	3.26e-15
TMC3	ENSG00000188869	0.01516	0.0836777	-2.46457	1.88e-19	3.4e-15
TMEM255A	ENSG00000125355	0.206625	0.455062	-1.13904	1.94e-19	3.51e-15
ADGRB2	ENSG00000121753	0.449186	0.135847	1.72533	2.41e-19	4.36e-15
HRK	ENSG00000135116	0.0157215	0.080062	-2.34838	2.51e-19	4.53e-15
NBL1	ENSG00000158747	0.348119	0.730372	-1.06905	2.53e-19	4.58e-15
ASCL2	ENSG00000183734	0.079169	0.00826446	3.25994	2.76e-19	4.99e-15
SNTG1	ENSG00000147481	0.046603	0.000516529	6.49543	2.82e-19	5.11e-15
SLC8A1	ENSG00000183023	0.0398652	0.133781	-1.74667	3.46e-19	6.26e-15
INSYN2B	ENSG00000204767	0.128018	0.0242769	2.39869	3.53e-19	6.38e-15
LYPD6B	ENSG00000150556	0.211679	0.0480372	2.13965	3.61e-19	6.53e-15
LMO2	ENSG00000135363	0.13644	0.0247934	2.46024	4.09e-19	7.4e-15
KCNH8	ENSG00000183960	0.0224593	0.0955579	-2.08906	4.16e-19	7.52e-15
GNG4	ENSG00000168243	0.366086	0.756198	-1.04658	4.37e-19	7.9e-15
SLC34A2	ENSG00000157765	0.00393038	0.0578512	-3.87961	5.32e-19	9.61e-15
PYGO1	ENSG00000171016	0.826502	0.280992	1.55649	5.85e-19	1.06e-14
PNRC1	ENSG00000146278	0.911286	1.75568	-0.946056	7.14e-19	1.29e-14
FAM234B	ENSG00000084444	1.26165	0.447831	1.49429	7.24e-19	1.31e-14
VASN	ENSG00000168140	0.280741	0.0779959	1.84777	7.66e-19	1.39e-14
KCNJ8	ENSG00000121361	0.0269512	0.102273	-1.924	8.01e-19	1.45e-14
CA11	ENSG00000063180	0.185851	0.417355	-1.16713	8.56e-19	1.55e-14
TENM1	ENSG00000009694	0.175744	0.390496	-1.15183	9.34e-19	1.69e-14
RASGRP1	ENSG00000172575	0.185851	0.431818	-1.21628	9.8e-19	1.77e-14
LAPTM4A	ENSG00000068697	2.98596	5.53512	-0.890419	1.01e-18	1.83e-14
STRA6	ENSG00000137868	0.279618	0.0779959	1.84199	1.06e-18	1.91e-14
FRMD4B	ENSG00000114541	0.286917	0.081095	1.82295	1.2e-18	2.17e-14
KCNA5	ENSG00000130037	0.128579	0.0206612	2.63767	1.3e-18	2.35e-14
NTM	ENSG00000182667	0.0690623	0.00568182	3.60347	1.41e-18	2.55e-14
DPP10	ENSG00000175497	0.0948905	0.235021	-1.30845	1.44e-18	2.6e-14
IER3	ENSG00000137331	5.70241	10.5465	-0.887118	1.5e-18	2.72e-14
GRP	ENSG00000134443	1.69118	3.21126	-0.925105	1.54e-18	2.78e-14
SORBS1	ENSG00000095637	0.213925	0.460227	-1.10524	1.56e-18	2.82e-14
TMPRSS2	ENSG00000184012	0.00729927	0.0563017	-2.94735	1.74e-18	3.15e-14
TRIM8	ENSG00000171206	1.85514	0.67562	1.45724	1.81e-18	3.28e-14
POLB	ENSG00000070501	1.22965	2.34711	-0.932641	1.83e-18	3.32e-14
PENK	ENSG00000181195	0.169006	0.0278926	2.59912	1.87e-18	3.38e-14
FOXQ1	ENSG00000164379	0.0106682	0.0831612	-2.9626	1.96e-18	3.54e-14
MYOF	ENSG00000138119	0.335766	0.0971074	1.7898	2.14e-18	3.88e-14
PCDH18	ENSG00000189184	0.411567	0.840909	-1.03082	2.19e-18	3.96e-14
ACOX3	ENSG00000087008	0.904548	1.71694	-0.924572	2.23e-18	4.02e-14
RHPN2	ENSG00000131941	0.0679394	0.183884	-1.43648	2.28e-18	4.12e-14
TNFRSF1B	ENSG00000028137	0.0819764	0.00981405	3.06229	2.35e-18	4.25e-14
TNFRSF11B	ENSG00000164761	0.21954	0.475207	-1.11407	3.17e-18	5.73e-14
MNX1	ENSG00000130675	0.00336889	0.0418388	-3.6345	3.4e-18	6.15e-14
RGS2	ENSG00000116741	0.421112	0.127583	1.72277	3.64e-18	6.58e-14
HK2	ENSG00000159399	3.10387	1.15909	1.42108	4.12e-18	7.44e-14
STARD9	ENSG00000159433	0.143178	0.322831	-1.17297	4.2e-18	7.6e-14
ADNP2	ENSG00000101544	4.91971	1.86829	1.39686	4.23e-18	7.64e-14
TSPAN32	ENSG00000064201	0.0533408	0.0036157	3.88289	4.39e-18	7.93e-14
ZDHHC2	ENSG00000104219	0.625491	1.2061	-0.947282	4.63e-18	8.36e-14
MX2	ENSG00000183486	0.0269512	0.102789	-1.93127	4.67e-18	8.44e-14
RGS17	ENSG00000091844	0.217294	0.456095	-1.06969	5.15e-18	9.32e-14
PRSS23	ENSG00000150687	0.0752386	0.201446	-1.42085	5.48e-18	9.92e-14
SETBP1	ENSG00000152217	1.25323	0.454545	1.46315	6.11e-18	1.1e-13
XCL2	ENSG00000143185	0.000561482	0.035124	-5.96707	6.91e-18	1.25e-13
ABCA1	ENSG00000165029	0.0449186	0.149277	-1.73261	7.88e-18	1.42e-13
ST6GALNAC5	ENSG00000117069	0.738349	0.254649	1.53579	9.25e-18	1.67e-13
RFFL	ENSG00000092871	0.411005	0.806302	-0.972164	9.37e-18	1.69e-13
MIXL1	ENSG00000185155	27.4071	49.1653	-0.843092	1.03e-17	1.86e-13
FAM122C	ENSG00000156500	0.118473	0.313533	-1.40406	1.16e-17	2.09e-13
PTGFR	ENSG00000122420	0.00449186	0.0475207	-3.40317	1.18e-17	2.13e-13
VAV3	ENSG00000134215	0.0729927	0.190083	-1.3808	1.19e-17	2.15e-13
OR8G5	ENSG00000255298	0.0454801	0.134814	-1.56766	1.29e-17	2.33e-13
RHOBTB3	ENSG00000164292	9.47445	17.017	-0.844866	1.32e-17	2.39e-13
PRNP	ENSG00000171867	1.52049	0.563533	1.43197	1.37e-17	2.47e-13
ACE	ENSG00000159640	0.288602	0.0816116	1.82224	1.41e-17	2.55e-13
LIPG	ENSG00000101670	4.16002	1.58936	1.38815	1.5e-17	2.71e-13
NECTIN1	ENSG00000110400	1.3717	0.505682	1.43966	1.59e-17	2.87e-13
GABBR2	ENSG00000136928	0.192588	0.044938	2.09951	1.7e-17	3.07e-13
TLE3	ENSG00000140332	3.21786	1.23347	1.38338	1.71e-17	3.09e-13
FAM174B	ENSG00000185442	0.245368	0.501033	-1.02996	2e-17	3.62e-13
TP53TG5	ENSG00000124251	0.000561482	0.0304752	-5.76225	2.02e-17	3.65e-13
NRG1	ENSG00000157168	0.718697	0.240702	1.57813	2.03e-17	3.68e-13
NRN1L	ENSG00000188038	0.29927	0.089876	1.73544	2.06e-17	3.73e-13
RGS5	ENSG00000143248	0.790006	0.247417	1.67492	2.09e-17	3.79e-13
PTCHD1	ENSG00000165186	0.142055	0.324897	-1.19353	2.51e-17	4.54e-13
AFF3	ENSG00000144218	0.0847838	0.207645	-1.29226	3.06e-17	5.53e-13
MYLK3	ENSG00000140795	0.769792	0.269112	1.51626	3.12e-17	5.64e-13
APLNR	ENSG00000134817	39.1089	15.4287	1.34188	3.5e-17	6.32e-13
SRGAP3	ENSG00000196220	0.233015	0.47624	-1.03126	3.94e-17	7.12e-13
ABHD6	ENSG00000163686	0.806289	1.49432	-0.890119	3.95e-17	7.15e-13
FZD2	ENSG00000180340	1.39921	2.53719	-0.858615	4.08e-17	7.38e-13
SLC39A8	ENSG00000138821	1.99719	3.58264	-0.843051	4.32e-17	7.82e-13
GADD45A	ENSG00000116717	3.86019	1.49742	1.3662	5.06e-17	9.15e-13
SLC2A3	ENSG00000059804	2.81527	5.10124	-0.857573	5.16e-17	9.33e-13
PTGS1	ENSG00000095303	0.0859068	0.0134298	2.67734	5.63e-17	1.02e-12
MCCC1	ENSG00000078070	1.44076	2.59556	-0.849211	5.72e-17	1.03e-12
SNAI1	ENSG00000124216	0.43571	0.144628	1.59102	5.82e-17	1.05e-12
PLXNA4	ENSG00000221866	0.0134756	0.0774793	-2.52346	6.97e-17	1.26e-12
SSTR2	ENSG00000180616	0.046603	0.134814	-1.53248	7.1e-17	1.28e-12
GCNT1	ENSG00000187210	0.743403	0.265496	1.48545	7.4e-17	1.34e-12
MB21D2	ENSG00000180611	0.230769	0.465909	-1.0136	7.53e-17	1.36e-12
GPR19	ENSG00000183150	0.104997	0.241736	-1.20308	8.12e-17	1.47e-12
ST3GAL5	ENSG00000115525	0.124649	0.277893	-1.15666	8.21e-17	1.48e-12
ARRDC1	ENSG00000197070	0.116788	0.260331	-1.15645	1.05e-16	1.9e-12
CD300E	ENSG00000186407	0.01516	0.0759298	-2.32439	1.13e-16	2.03e-12
ADM	ENSG00000148926	0.0129141	0.0717975	-2.47499	1.14e-16	2.06e-12
MID1	ENSG00000101871	1.41943	0.538223	1.39903	1.17e-16	2.12e-12
OPHN1	ENSG00000079482	0.1516	0.0366736	2.04746	1.18e-16	2.14e-12
YPEL5	ENSG00000119801	0.651881	1.20506	-0.886427	1.2e-16	2.17e-12
TNFRSF11A	ENSG00000141655	0.0898372	0.215909	-1.26504	1.25e-16	2.26e-12
ZSWIM4	ENSG00000132003	0.131948	0.28874	-1.1298	1.27e-16	2.29e-12
HHIPL2	ENSG00000143512	0.117911	0.0247934	2.24967	1.28e-16	2.32e-12
TWIST1	ENSG00000122691	0.095452	0.228822	-1.26138	1.37e-16	2.48e-12
ASB5	ENSG00000164122	0.00393038	0.0408058	-3.37603	1.39e-16	2.52e-12
COMMD7	ENSG00000149600	0.596856	1.09711	-0.878251	1.49e-16	2.69e-12
CXCL5	ENSG00000163735	0.165637	0.0402893	2.03956	1.5e-16	2.71e-12
TNIK	ENSG00000154310	0.727681	1.34246	-0.883499	1.51e-16	2.73e-12
KL	ENSG00000133116	0.00168445	0.0335744	-4.31701	1.65e-16	2.98e-12
SEPTIN6	ENSG00000125354	0.159461	0.338843	-1.08741	1.74e-16	3.15e-12
POMC	ENSG00000115138	0.129702	0.283058	-1.12589	1.79e-16	3.24e-12
PLEKHG6	ENSG00000008323	0.11735	0.265496	-1.17787	1.8e-16	3.25e-12
IGDCC3	ENSG00000174498	2.1297	0.826446	1.36566	1.92e-16	3.47e-12
OR6S1	ENSG00000181803	0.0095452	0.0547521	-2.52007	2.03e-16	3.67e-12
MYO5B	ENSG00000167306	0.454801	0.154959	1.55335	2.13e-16	3.85e-12
TIGD4	ENSG00000169989	0.0381808	0.115186	-1.59305	2.21e-16	3.99e-12
PRKD1	ENSG00000184304	0.194834	0.398244	-1.0314	2.46e-16	4.45e-12
LCP1	ENSG00000136167	0.326221	0.683884	-1.0679	2.73e-16	4.93e-12
LHX8	ENSG00000162624	0.0415497	0.00103306	5.32984	2.91e-16	5.26e-12
COL6A6	ENSG00000206384	0.284672	0.0872934	1.70535	2.93e-16	5.3e-12
LYPD6	ENSG00000187123	0.784952	0.287707	1.44801	2.97e-16	5.38e-12
CDX2	ENSG00000165556	0.149354	0.0258264	2.53182	3.07e-16	5.55e-12
LRFN5	ENSG00000165379	0.591241	1.08936	-0.881662	3.21e-16	5.81e-12
ACTC1	ENSG00000159251	0.846715	0.182851	2.21121	3.5e-16	6.33e-12
KCNV1	ENSG00000164794	0.0381808	0.124483	-1.70504	4.05e-16	7.33e-12
SLC12A3	ENSG00000070915	0.0454801	0.00206612	4.46024	4.25e-16	7.68e-12
GRAP2	ENSG00000100351	0.273442	0.0852273	1.68185	4.29e-16	7.75e-12
SLFN5	ENSG00000166750	0.108366	0.242252	-1.1606	4.37e-16	7.89e-12
RASSF8	ENSG00000123094	2.92869	1.15702	1.33984	4.61e-16	8.33e-12
FHL2	ENSG00000115641	0.966311	0.365186	1.40386	5.07e-16	9.16e-12
FAM222A	ENSG00000139438	0.409882	0.767045	-0.904103	5.2e-16	9.41e-12
CRHBP	ENSG00000145708	0.0353734	0.11312	-1.67712	5.39e-16	9.74e-12
ZNF69	ENSG00000198429	0.0758001	0.181302	-1.25812	5.42e-16	9.79e-12
ZIC5	ENSG00000139800	0.653004	1.18698	-0.862136	5.8e-16	1.05e-11
SEMA5A	ENSG00000112902	1.10949	1.96023	-0.821126	6.09e-16	1.1e-11
VWA5A	ENSG00000110002	0.39023	0.730888	-0.905326	6.21e-16	1.12e-11
CAVIN3	ENSG00000170955	0.384615	0.715909	-0.89636	6.47e-16	1.17e-11
SATB1	ENSG00000182568	0.491859	0.89876	-0.869693	7.01e-16	1.27e-11
FAM163B	ENSG00000196990	0.0656934	0.00878099	2.90329	7.05e-16	1.27e-11
PARVB	ENSG00000188677	1.57159	0.615186	1.35313	7.24e-16	1.31e-11
ADRA2A	ENSG00000150594	0.0853453	0.225723	-1.40317	8.31e-16	1.5e-11
CCL2	ENSG00000108691	0.117911	0.293905	-1.31765	8.4e-16	1.52e-11
PAQR9	ENSG00000188582	0.0241437	0.0867769	-1.84566	8.47e-16	1.53e-11
CLDN1	ENSG00000163347	0.0550253	0.150826	-1.45472	8.49e-16	1.53e-11
C3orf80	ENSG00000180044	0.0269512	0.0919421	-1.77038	1.04e-15	1.88e-11
GPR39	ENSG00000183840	0.0297586	0.0950413	-1.67525	1.05e-15	1.91e-11
NDRG4	ENSG00000103034	0.171252	0.354339	-1.04901	1.13e-15	2.03e-11
EXOC6	ENSG00000138190	0.239753	0.460227	-0.940798	1.25e-15	2.27e-11
ST8SIA6	ENSG00000148488	0.0342504	0.104339	-1.60708	1.45e-15	2.63e-11
VEGFA	ENSG00000112715	1.37002	0.533574	1.36043	1.52e-15	2.74e-11
ARHGAP44	ENSG00000006740	0.801797	0.302686	1.40541	1.58e-15	2.86e-11
ETS1	ENSG00000134954	2.1881	3.75052	-0.777413	1.82e-15	3.28e-11
CASQ2	ENSG00000118729	0.0932061	0.211777	-1.18405	1.84e-15	3.32e-11
MAML3	ENSG00000196782	0.338574	0.629649	-0.895077	1.87e-15	3.38e-11
ST8SIA2	ENSG00000140557	0.352611	0.119318	1.56326	2.12e-15	3.83e-11
FGF3	ENSG00000186895	0.0758001	0.0103306	2.87528	2.13e-15	3.86e-11
SLCO1A2	ENSG00000084453	0.0129141	0.0594008	-2.20154	2.14e-15	3.88e-11
FOS	ENSG00000170345	1.08085	0.353822	1.61107	2.3e-15	4.16e-11
AGFG2	ENSG00000106351	0.124649	0.26188	-1.07103	2.53e-15	4.58e-11
PALM2-AKAP2	ENSG00000157654	1.2639	0.494835	1.35286	2.57e-15	4.65e-11
CDKN2C	ENSG00000123080	0.00786075	0.0511364	-2.70161	2.93e-15	5.3e-11
2001-12-01	NA	0.079169	0.0129132	2.61609	3.07e-15	5.54e-11
PPP1R16B	ENSG00000101445	0.00393038	0.0397727	-3.33904	3.69e-15	6.67e-11
MCAM	ENSG00000076706	0.389669	0.709194	-0.863933	3.79e-15	6.85e-11
IL34	ENSG00000157368	0.00673779	0.0444215	-2.72091	3.84e-15	6.95e-11
CES1	ENSG00000198848	0.0567097	0.00671488	3.07816	4.08e-15	7.38e-11
ANO5	ENSG00000171714	0.11735	0.24845	-1.08214	4.18e-15	7.56e-11
TRIB1	ENSG00000173334	0.545761	0.971074	-0.831313	4.27e-15	7.73e-11
SPRY1	ENSG00000164056	1.06289	0.40031	1.4088	4.37e-15	7.89e-11
SOX9	ENSG00000125398	0.0870298	0.0149793	2.53853	5.22e-15	9.45e-11
KCNG1	ENSG00000026559	4.45592	1.83833	1.27733	5.46e-15	9.86e-11
CRISPLD1	ENSG00000121005	0.747894	1.3125	-0.811411	5.72e-15	1.03e-10
CCN2	ENSG00000118523	0.0999439	0.220558	-1.14197	5.79e-15	1.05e-10
KIF13B	ENSG00000197892	0.104997	0.226756	-1.11079	6.47e-15	1.17e-10
TLX2	ENSG00000115297	0.0140371	0.0599174	-2.09373	7.25e-15	1.31e-10
CACNA2D3	ENSG00000157445	0.0527793	0.144112	-1.44914	7.55e-15	1.36e-10
TRMT44	ENSG00000155275	0.425604	0.759298	-0.835155	8.52e-15	1.54e-10
LYN	ENSG00000254087	0.994947	0.393079	1.3398	8.58e-15	1.55e-10
ZCCHC24	ENSG00000165424	1.90904	0.779959	1.29138	9.33e-15	1.69e-10
PELI2	ENSG00000139946	1.03088	0.406508	1.34252	1.05e-14	1.9e-10
UNC79	ENSG00000133958	0.00505334	0.0413223	-3.03161	1.26e-14	2.28e-10
NGF	ENSG00000134259	0.032566	0.00103306	4.97837	1.28e-14	2.32e-10
DSCAM	ENSG00000171587	0.202134	0.393595	-0.961403	1.29e-14	2.33e-10
CHRNB4	ENSG00000117971	0.0729927	0.169938	-1.21918	1.52e-14	2.75e-10
LGR5	ENSG00000139292	4.6749	1.95919	1.25468	1.53e-14	2.77e-10
TSPAN12	ENSG00000106025	0.474453	0.834711	-0.815013	1.57e-14	2.84e-10
PLCE1	ENSG00000138193	0.198765	0.379649	-0.933603	1.71e-14	3.09e-10
SEC11C	ENSG00000166562	1.0466	1.76963	-0.757732	1.76e-14	3.19e-10
DECR1	ENSG00000104325	0.948905	1.6064	-0.7595	1.92e-14	3.48e-10
MMP2	ENSG00000087245	6.73161	2.83988	1.24512	2.08e-14	3.76e-10
TMEM54	ENSG00000121900	1.19034	0.475723	1.32318	2.09e-14	3.78e-10
GAS6	ENSG00000183087	0.0196519	0.0723141	-1.87961	2.11e-14	3.81e-10
ANG	ENSG00000214274	0.193711	0.371384	-0.939004	2.14e-14	3.86e-10
NRG4	ENSG00000169752	0.00224593	0.0299587	-3.73759	2.32e-14	4.2e-10
PFKP	ENSG00000067057	5.38405	2.27841	1.24067	2.33e-14	4.22e-10
CD6	ENSG00000013725	0.180236	0.053719	1.74638	2.52e-14	4.56e-10
PTH1R	ENSG00000160801	0.524424	0.195248	1.42543	2.56e-14	4.63e-10
GPSM2	ENSG00000121957	0.28411	0.520661	-0.873895	2.75e-14	4.97e-10
ARL4D	ENSG00000175906	4.1909	6.89463	-0.718211	3.05e-14	5.51e-10
CNIH3	ENSG00000143786	0.303762	0.100723	1.59255	3.15e-14	5.69e-10
VWF	ENSG00000110799	0.0101067	0.0594008	-2.55517	3.41e-14	6.17e-10
SEMA3D	ENSG00000153993	0.0123526	0.0563017	-2.18836	3.5e-14	6.33e-10
ZNF83	ENSG00000167766	1.11117	0.451446	1.29946	3.76e-14	6.79e-10
KIAA1217	ENSG00000120549	0.416058	0.15031	1.46885	3.91e-14	7.07e-10
LHFPL6	ENSG00000183722	0.250983	0.0826446	1.60259	3.99e-14	7.22e-10
MGAT3	ENSG00000128268	0.288602	0.098657	1.54859	4.13e-14	7.48e-10
WLS	ENSG00000116729	8.00674	3.41632	1.22877	4.3e-14	7.77e-10
MAP3K8	ENSG00000107968	0.145424	0.289256	-0.992083	4.45e-14	8.05e-10
CEACAM19	ENSG00000186567	0.184166	0.0557851	1.72306	4.59e-14	8.29e-10
LINGO1	ENSG00000169783	0.215048	0.0661157	1.70159	4.61e-14	8.34e-10
TBX22	ENSG00000122145	0.0308815	0.0950413	-1.62181	4.95e-14	8.96e-10
KLRG2	ENSG00000188883	0.108928	0.026343	2.04788	5.14e-14	9.3e-10
GATM	ENSG00000171766	0.0145985	0.0619835	-2.08606	5.25e-14	9.5e-10
SEPTIN3	ENSG00000100167	0.195957	0.0594008	1.72198	5.31e-14	9.59e-10
SLC46A3	ENSG00000139508	0.359349	0.635331	-0.822123	5.42e-14	9.8e-10
DGKB	ENSG00000136267	0.922515	0.354339	1.38044	5.74e-14	1.04e-09
RXRG	ENSG00000143171	0.103874	0.217975	-1.06933	5.85e-14	1.06e-09
SAMD5	ENSG00000203727	0.0948905	0.213326	-1.16873	6.02e-14	1.09e-09
TIMP3	ENSG00000100234	0.305446	0.552686	-0.855541	6.22e-14	1.12e-09
CFAP46	ENSG00000171811	0.0898372	0.191632	-1.09296	6.83e-14	1.23e-09
NR5A2	ENSG00000116833	0.0106682	0.0511364	-2.26104	6.88e-14	1.24e-09
TSPAN5	ENSG00000168785	0.480067	0.180269	1.41309	7.05e-14	1.28e-09
CCDC85C	ENSG00000205476	1.19483	0.487087	1.29456	7.08e-14	1.28e-09
C16orf91	ENSG00000174109	0.532847	0.205062	1.37766	7.16e-14	1.29e-09
SLC5A9	ENSG00000117834	0.00505334	0.0402893	-2.99509	8.21e-14	1.48e-09
GRIPAP1	ENSG00000068400	0.601348	1.01705	-0.758113	8.64e-14	1.56e-09
PDE4D	ENSG00000113448	0.860191	0.344525	1.32005	8.75e-14	1.58e-09
GPR183	ENSG00000169508	0.0336889	0.000516529	6.02728	1.08e-13	1.94e-09
ZNF792	ENSG00000180884	0.34475	0.601756	-0.803628	1.15e-13	2.08e-09
NUAK1	ENSG00000074590	1.98259	0.83626	1.24537	1.16e-13	2.1e-09
CRABP2	ENSG00000143320	14.712	6.40134	1.20054	1.18e-13	2.13e-09
SPIN4	ENSG00000186767	1.05896	0.432851	1.2907	1.24e-13	2.25e-09
RNASE1	ENSG00000129538	0.134194	0.316632	-1.23849	1.3e-13	2.35e-09
RGS4	ENSG00000117152	0.128579	0.0222107	2.53333	1.3e-13	2.36e-09
CMTM8	ENSG00000170293	0.972487	0.395661	1.29741	1.34e-13	2.42e-09
FGFR1	ENSG00000077782	5.27007	2.27428	1.21242	1.37e-13	2.48e-09
CEMIP2	ENSG00000135048	1.61202	0.678719	1.24798	1.43e-13	2.59e-09
IRS1	ENSG00000169047	1.18417	0.490702	1.27095	1.49e-13	2.69e-09
TVP23C	ENSG00000175106	0.0713083	0.158058	-1.14831	1.5e-13	2.7e-09
STARD13	ENSG00000133121	0.0280741	0.0836777	-1.5756	1.57e-13	2.85e-09
TGIF1	ENSG00000177426	3.1123	5.0062	-0.685736	1.62e-13	2.93e-09
RNF125	ENSG00000101695	0.446378	0.769112	-0.784926	1.83e-13	3.31e-09
LRRC43	ENSG00000158113	0.00561482	0.0382231	-2.76713	1.85e-13	3.34e-09
ADTRP	ENSG00000111863	0.0308815	0.0909091	-1.55768	1.86e-13	3.36e-09
PROSER2	ENSG00000148426	0.234138	0.422004	-0.849897	1.87e-13	3.37e-09
OCLN	ENSG00000197822	0.0763616	0.169938	-1.15409	1.87e-13	3.39e-09
CAMSAP3	ENSG00000076826	0.161707	0.315599	-0.964712	1.94e-13	3.51e-09
CAMKK2	ENSG00000110931	2.93094	4.70403	-0.682535	1.99e-13	3.59e-09
GALM	ENSG00000143891	0.510949	0.862087	-0.754654	2.12e-13	3.84e-09
COL9A2	ENSG00000049089	0.961819	1.58213	-0.718029	2.28e-13	4.13e-09
CYP27A1	ENSG00000135929	1.4475	0.607955	1.25153	2.43e-13	4.39e-09
AGPAT3	ENSG00000160216	0.34082	0.594008	-0.801474	2.7e-13	4.88e-09
DAAM1	ENSG00000100592	4.19259	1.82748	1.19799	2.79e-13	5.05e-09
NSMCE1	ENSG00000169189	0.735542	0.298554	1.30082	2.8e-13	5.07e-09
RDH12	ENSG00000139988	0.00505334	0.0356405	-2.81821	2.82e-13	5.1e-09
UTRN	ENSG00000152818	0.4621	0.782025	-0.759009	2.91e-13	5.26e-09
TBC1D9	ENSG00000109436	0.363841	0.626033	-0.782933	2.96e-13	5.35e-09
HAS2	ENSG00000170961	21.7232	9.54752	1.18604	3.05e-13	5.51e-09
EHD3	ENSG00000013016	0.851769	0.344525	1.30585	3.13e-13	5.66e-09
HOMER2	ENSG00000103942	0.22347	0.400826	-0.842897	3.95e-13	7.14e-09
EPB41L3	ENSG00000082397	1.92364	3.07593	-0.677185	4e-13	7.24e-09
LYSMD2	ENSG00000140280	0.096575	0.0232438	2.0548	4.32e-13	7.8e-09
CHODL	ENSG00000154645	0.0140371	0.0599174	-2.09373	4.39e-13	7.95e-09
BMF	ENSG00000104081	0.14767	0.281508	-0.930802	4.52e-13	8.17e-09
PROX1	ENSG00000117707	0.0561482	0.131198	-1.22444	4.71e-13	8.51e-09
ZNF703	ENSG00000183779	1.758	2.83523	-0.689528	4.76e-13	8.61e-09
PDGFB	ENSG00000100311	0.0106682	0.0516529	-2.27554	4.83e-13	8.73e-09
CCNG2	ENSG00000138764	0.479506	0.804752	-0.746996	4.97e-13	9e-09
SLC25A53	ENSG00000269743	0.419989	0.722624	-0.782894	5.02e-13	9.08e-09
GPR37	ENSG00000170775	0.258282	0.089876	1.52294	5.17e-13	9.35e-09
MCC	ENSG00000171444	2.95789	4.6937	-0.666157	5.37e-13	9.71e-09
CLN8	ENSG00000182372	1.01291	1.6405	-0.69562	5.39e-13	9.75e-09
MBNL3	ENSG00000076770	1.12914	1.85124	-0.713266	5.62e-13	1.02e-08
LRRC55	ENSG00000183908	0.200449	0.0604339	1.72981	5.68e-13	1.03e-08
SPHKAP	ENSG00000153820	0.0842223	0.179236	-1.08958	6.07e-13	1.1e-08
GDF6	ENSG00000156466	0.0286356	0.00103306	4.79282	6.45e-13	1.17e-08
TRPC3	ENSG00000138741	0.0101067	0.0485537	-2.26427	6.56e-13	1.19e-08
LAMC3	ENSG00000050555	1.2274	0.521178	1.23576	6.73e-13	1.22e-08
MAPK10	ENSG00000109339	0.209433	0.384814	-0.877673	7.02e-13	1.27e-08
TMOD1	ENSG00000136842	6.64739	2.91942	1.18711	7.21e-13	1.3e-08
ARRDC3	ENSG00000113369	1.28916	0.544421	1.24364	7.23e-13	1.31e-08
AUTS2	ENSG00000158321	0.905671	1.46694	-0.695753	7.61e-13	1.38e-08
GLRA4	ENSG00000188828	0.191465	0.0625	1.61516	7.93e-13	1.43e-08
KLHL36	ENSG00000135686	0.200449	0.360021	-0.844843	9.06e-13	1.64e-08
SALL2	ENSG00000165821	1.13026	1.80785	-0.677616	9.22e-13	1.67e-08
ARHGEF16	ENSG00000130762	0.239191	0.420455	-0.813784	9.6e-13	1.74e-08
FNBP1L	ENSG00000137942	2.24088	3.52738	-0.654533	1.04e-12	1.89e-08
B3GALNT1	ENSG00000169255	1.23358	0.524277	1.23445	1.06e-12	1.91e-08
MIR1915HG	ENSG00000204682	0.0291971	0.0841942	-1.5279	1.12e-12	2.02e-08
KCNJ2	ENSG00000123700	0.00449186	0.0356405	-2.98813	1.26e-12	2.28e-08
ADCY8	ENSG00000155897	0.00224593	0.0299587	-3.73759	1.3e-12	2.35e-08
PDZRN3	ENSG00000121440	2.29815	1.00103	1.19898	1.31e-12	2.37e-08
KHDRBS2	ENSG00000112232	0.0061763	0.0371901	-2.5901	1.33e-12	2.4e-08
ADAMTS12	ENSG00000151388	0.464907	0.779442	-0.745499	1.46e-12	2.65e-08
TNS2	ENSG00000111077	0.429534	0.714876	-0.734921	1.47e-12	2.66e-08
LRRC53	ENSG00000162621	0.000561482	0.0237603	-5.40317	1.48e-12	2.67e-08
OSBPL3	ENSG00000070882	0.302077	0.517045	-0.775372	1.58e-12	2.86e-08
NPM2	ENSG00000158806	0.00505334	0.0340909	-2.75408	1.66e-12	3.01e-08
AACS	ENSG00000081760	1.61089	2.53512	-0.654196	1.7e-12	3.07e-08
ENOX1	ENSG00000120658	0.0331275	0.00206612	4.00303	1.77e-12	3.19e-08
TNFAIP8	ENSG00000145779	0.647951	1.04959	-0.695866	1.81e-12	3.27e-08
PKNOX2	ENSG00000165495	0.335205	0.127066	1.39946	1.83e-12	3.3e-08
TENM3	ENSG00000218336	0.491297	0.806302	-0.714724	2e-12	3.61e-08
CD200	ENSG00000091972	0.297024	0.510331	-0.780852	2.02e-12	3.65e-08
KIF26B	ENSG00000162849	0.142617	0.0402893	1.82367	2.16e-12	3.9e-08
MAP3K15	ENSG00000180815	0.0297586	0.0821281	-1.46457	2.29e-12	4.14e-08
SMPDL3A	ENSG00000172594	0.241437	0.0852273	1.50226	2.32e-12	4.19e-08
GAB2	ENSG00000033327	0.711398	1.1436	-0.684847	2.45e-12	4.43e-08
TNFRSF14	ENSG00000157873	0.00280741	0.0289256	-3.36504	2.58e-12	4.67e-08
MED12L	ENSG00000144893	0.16283	0.295971	-0.862091	2.62e-12	4.73e-08
COL11A1	ENSG00000060718	0.188097	0.0625	1.58955	2.66e-12	4.81e-08
IDS	ENSG00000010404	0.831555	0.352789	1.23701	2.68e-12	4.85e-08
SH3PXD2A	ENSG00000107957	2.44694	1.08729	1.17024	2.77e-12	5e-08
PIK3R6	ENSG00000276231	0.00224593	0.026343	-3.55203	2.81e-12	5.09e-08
ENDOD1	ENSG00000149218	0.0836609	0.0196281	2.09163	2.94e-12	5.31e-08
TRIM47	ENSG00000132481	0.270634	0.098657	1.45585	2.96e-12	5.35e-08
CFLAR	ENSG00000003402	2.01909	3.15238	-0.642734	2.96e-12	5.36e-08
FXYD6	ENSG00000137726	0.900618	1.43182	-0.668862	2.99e-12	5.41e-08
MMP17	ENSG00000198598	0.0336889	0.0878099	-1.38211	3.07e-12	5.56e-08
ZAP70	ENSG00000115085	3.54408	1.57748	1.16779	3.14e-12	5.67e-08
MT-ND1	ENSG00000198888	8.39023	13.0036	-0.632131	3.38e-12	6.11e-08
MSX2	ENSG00000120149	1.97642	0.870351	1.18322	3.43e-12	6.2e-08
PLSCR1	ENSG00000188313	1.87928	2.92562	-0.638561	3.62e-12	6.55e-08
CFAP126	ENSG00000188931	0.000561482	0.0206612	-5.20154	3.64e-12	6.58e-08
PSAPL1	ENSG00000178597	0.0213363	0	Inf	3.8e-12	6.88e-08
BCAT2	ENSG00000105552	0.966873	1.52944	-0.661608	3.99e-12	7.21e-08
ADAMTS5	ENSG00000154736	0.00673779	0.0377066	-2.48447	4.13e-12	7.47e-08
RAB11FIP4	ENSG00000131242	0.903425	1.43388	-0.666452	4.18e-12	7.56e-08
COL5A1	ENSG00000130635	11.849	5.41116	1.13075	4.37e-12	7.9e-08
MANEA	ENSG00000172469	1.44806	2.27686	-0.652921	4.59e-12	8.29e-08
NT5DC3	ENSG00000111696	0.517125	0.833161	-0.688082	5.14e-12	9.29e-08
KIF1A	ENSG00000130294	0.144862	0.274277	-0.920949	5.36e-12	9.7e-08
HK1	ENSG00000156515	4.49467	2.04339	1.13725	5.38e-12	9.73e-08
CREB3L1	ENSG00000157613	0.13644	0.0418388	1.70535	5.57e-12	1.01e-07
ACSL6	ENSG00000164398	0.0247052	0.000516529	5.57982	5.59e-12	1.01e-07
CASP6	ENSG00000138794	0.822572	1.30062	-0.660986	5.61e-12	1.01e-07
NAA60	ENSG00000122390	3.04267	1.37603	1.14482	5.62e-12	1.02e-07
CTSF	ENSG00000174080	0.00393038	0.0289256	-2.87961	5.69e-12	1.03e-07
ATP1B2	ENSG00000129244	0.0196519	0.0635331	-1.69284	5.86e-12	1.06e-07
NRCAM	ENSG00000091129	0.0499719	0.123967	-1.31077	6.04e-12	1.09e-07
ARX	ENSG00000004848	0.000561482	0.0227273	-5.33904	6.08e-12	1.1e-07
TMEM51	ENSG00000171729	1.35935	0.600207	1.17938	6.22e-12	1.12e-07
F11R	ENSG00000158769	1.10837	1.72934	-0.641786	6.37e-12	1.15e-07
TSPAN15	ENSG00000099282	0.0555867	0.121384	-1.12677	7.05e-12	1.27e-07
USP18	ENSG00000184979	0.134194	0.0408058	1.71748	7.06e-12	1.28e-07
OAS3	ENSG00000111331	0.111735	0.0320248	1.80282	7.31e-12	1.32e-07
ENO2	ENSG00000111674	0.203818	0.357955	-0.812494	7.41e-12	1.34e-07
KBTBD11	ENSG00000176595	0.0320045	0.0831612	-1.37764	7.52e-12	1.36e-07
OR8G1	ENSG00000197849	0.062886	0.133781	-1.08906	8.03e-12	1.45e-07
GDAP1	ENSG00000104381	0.256036	0.432335	-0.755802	8.17e-12	1.48e-07
KRT20	ENSG00000171431	0.000561482	0.0222107	-5.30587	8.47e-12	1.53e-07
BLCAP	ENSG00000166619	1.70017	0.762397	1.15706	8.49e-12	1.54e-07
AQP1	ENSG00000240583	0.0505334	0.00774793	2.70535	8.52e-12	1.54e-07
XG	ENSG00000124343	0.000561482	0.0196281	-5.12754	8.54e-12	1.54e-07
HOXA11	ENSG00000005073	0.0432341	0.0036157	3.57982	8.72e-12	1.58e-07
EOGT	ENSG00000163378	1.68164	2.59452	-0.625602	8.91e-12	1.61e-07
C11orf21	ENSG00000110665	0.0364963	0.0036157	3.3354	9.12e-12	1.65e-07
C6orf132	ENSG00000188112	4.27569	1.94628	1.13544	9.22e-12	1.67e-07
TCF21	ENSG00000118526	0.0263897	0.000516529	5.67498	9.48e-12	1.71e-07
S100A16	ENSG00000188643	0.169568	0.317149	-0.903299	9.51e-12	1.72e-07
FAM221A	ENSG00000188732	0.145424	0.263946	-0.85998	9.54e-12	1.72e-07
CYP1B1	ENSG00000138061	0.108366	0.0284091	1.93149	9.64e-12	1.74e-07
MAF	ENSG00000178573	0.285794	0.10124	1.4972	1e-11	1.81e-07
RPRM	ENSG00000177519	0.111173	0.222107	-0.998445	1.04e-11	1.88e-07
OSBP2	ENSG00000184792	0.16676	0.0557851	1.57982	1.04e-11	1.89e-07
SLC25A37	ENSG00000147454	1.95003	0.879649	1.1485	1.11e-11	2.01e-07
JUNB	ENSG00000171223	0.620438	0.261364	1.24723	1.13e-11	2.05e-07
OR8A1	ENSG00000196119	0.0202134	0.0614669	-1.6045	1.16e-11	2.1e-07
COBL	ENSG00000106078	0.0129141	0.0511364	-1.9854	1.17e-11	2.12e-07
TIMM17B	ENSG00000126768	1.66199	2.54081	-0.612376	1.18e-11	2.13e-07
FBXO27	ENSG00000161243	0.211117	0.362087	-0.77829	1.21e-11	2.19e-07
ST6GALNAC3	ENSG00000184005	0.737788	0.317149	1.21805	1.24e-11	2.25e-07
SLC47A1	ENSG00000142494	0.155531	0.0516529	1.59028	1.25e-11	2.26e-07
WNT5A	ENSG00000114251	8.52555	3.90134	1.12782	1.28e-11	2.32e-07
PMP22	ENSG00000109099	0.368332	0.605888	-0.718044	1.31e-11	2.37e-07
SHROOM2	ENSG00000146950	0.149354	0.266012	-0.832755	1.33e-11	2.4e-07
NR3C1	ENSG00000113580	0.398652	0.649277	-0.703702	1.36e-11	2.46e-07
FGF5	ENSG00000138675	0.000561482	0.0211777	-5.23716	1.37e-11	2.47e-07
ADAMTS15	ENSG00000166106	0.0398652	0.0965909	-1.27676	1.37e-11	2.48e-07
ASPHD2	ENSG00000128203	0.0729927	0.149793	-1.03715	1.38e-11	2.5e-07
KRT222	ENSG00000213424	0.0533408	0.116736	-1.12993	1.4e-11	2.53e-07
SATB2	ENSG00000119042	0.423919	0.171488	1.30568	1.4e-11	2.53e-07
MGAT4A	ENSG00000071073	0.0202134	0.0614669	-1.6045	1.45e-11	2.62e-07
SMARCA2	ENSG00000080503	0.230769	0.0821281	1.4905	1.5e-11	2.72e-07
SHTN1	ENSG00000187164	0.260528	0.43905	-0.752947	1.55e-11	2.8e-07
FUT8	ENSG00000033170	2.36946	1.07748	1.1369	1.59e-11	2.88e-07
KCNB2	ENSG00000182674	0.00786075	0.0387397	-2.30107	1.69e-11	3.06e-07
COL6A5	ENSG00000172752	0.0685008	0.0149793	2.19315	1.7e-11	3.08e-07
NDUFA4L2	ENSG00000185633	0.0061763	0.0371901	-2.5901	1.73e-11	3.13e-07
MT-ND2	ENSG00000198763	6.49803	9.84762	-0.599772	1.76e-11	3.18e-07
CIDEB	ENSG00000136305	0.0297586	0.000516529	5.84831	1.78e-11	3.22e-07
DTWD2	ENSG00000169570	0.661988	1.03564	-0.645647	1.9e-11	3.43e-07
TAOK3	ENSG00000135090	0.446378	0.71436	-0.678383	1.96e-11	3.54e-07
TOM1L1	ENSG00000141198	1.1443	0.510847	1.1635	2.18e-11	3.95e-07
MCOLN3	ENSG00000055732	0.312746	0.115186	1.44103	2.33e-11	4.22e-07
MME	ENSG00000196549	0.6137	0.970558	-0.66128	2.4e-11	4.34e-07
CDH12	ENSG00000154162	0.00168445	0.0237603	-3.81821	2.45e-11	4.42e-07
RIPPLY1	ENSG00000147223	0.0892757	0.202479	-1.18144	2.75e-11	4.97e-07
KAZN	ENSG00000189337	3.32285	1.52996	1.11893	2.76e-11	4.99e-07
CTSK	ENSG00000143387	0.911847	0.40031	1.18767	3.01e-11	5.45e-07
QPCT	ENSG00000115828	0.275688	0.453512	-0.718106	3.08e-11	5.57e-07
SLC1A5	ENSG00000105281	8.06176	3.77841	1.09332	3.1e-11	5.6e-07
SH3RF2	ENSG00000156463	0.0797305	0.018595	2.10021	3.14e-11	5.69e-07
NR1D1	ENSG00000126368	0.154969	0.0521694	1.5707	3.23e-11	5.84e-07
STIL	ENSG00000123473	1.83436	2.76343	-0.591181	3.33e-11	6.03e-07
PDGFD	ENSG00000170962	0.0359349	0.0862603	-1.26331	3.53e-11	6.38e-07
KIF5C	ENSG00000168280	1.73666	0.792872	1.13116	3.54e-11	6.39e-07
HOXA1	ENSG00000105991	0.0499719	0.0072314	2.78877	3.58e-11	6.46e-07
ARL9	ENSG00000196503	0.0814149	0.0211777	1.94275	3.7e-11	6.69e-07
PPM1L	ENSG00000163590	0.26895	0.103822	1.37322	3.71e-11	6.71e-07
ST3GAL1	ENSG00000008513	1.10219	0.495351	1.15385	3.77e-11	6.82e-07
COL22A1	ENSG00000169436	0.126895	0.0402893	1.65517	3.78e-11	6.83e-07
FITM2	ENSG00000197296	0.370578	0.15186	1.28704	3.86e-11	6.97e-07
PAQR5	ENSG00000137819	0.0213363	0.0655992	-1.62037	3.87e-11	7e-07
BTBD11	ENSG00000151136	0.0718697	0.0165289	2.12039	3.93e-11	7.1e-07
EFR3B	ENSG00000084710	0.172375	0.298554	-0.792439	3.94e-11	7.12e-07
KIAA1324L	ENSG00000164659	2.67546	1.2407	1.10863	4.12e-11	7.44e-07
SULF2	ENSG00000196562	1.17406	1.7939	-0.611598	4.16e-11	7.51e-07
RNF208	ENSG00000212864	0.0241437	0.0676653	-1.48677	4.19e-11	7.59e-07
DNASE1L3	ENSG00000163687	0.00336889	0.027376	-3.02257	4.38e-11	7.91e-07
IFITM1	ENSG00000185885	0.321168	0.517045	-0.686963	4.49e-11	8.11e-07
PPARGC1B	ENSG00000155846	0.342504	0.138946	1.30159	4.95e-11	8.95e-07
F13A1	ENSG00000124491	0.0140371	0.0511364	-1.86511	5.04e-11	9.11e-07
CCDC92	ENSG00000119242	0.243122	0.403409	-0.730564	5.81e-11	1.05e-06
GCA	ENSG00000115271	0.215048	0.358471	-0.7372	5.82e-11	1.05e-06
MT-CYB	ENSG00000198727	10.9517	16.2402	-0.568412	5.92e-11	1.07e-06
CYB5D1	ENSG00000182224	0.276811	0.108471	1.35159	6.02e-11	1.09e-06
ABLIM3	ENSG00000173210	0.094329	0.178719	-0.921919	6.18e-11	1.12e-06
KATNB1	ENSG00000140854	1.97361	0.916322	1.10691	6.54e-11	1.18e-06
PHOX2A	ENSG00000165462	0.0342504	0.0831612	-1.27979	6.62e-11	1.2e-06
ST3GAL6	ENSG00000064225	0.366086	0.15031	1.28424	6.67e-11	1.21e-06
ADRA2C	ENSG00000184160	3.65581	1.71643	1.09078	6.83e-11	1.23e-06
CCDC150	ENSG00000144395	0.485121	0.207645	1.22423	7.16e-11	1.3e-06
PTPN14	ENSG00000152104	2.54688	3.77324	-0.567072	7.22e-11	1.31e-06
RELN	ENSG00000189056	0.104997	0.196798	-0.906361	7.32e-11	1.32e-06
GALNT12	ENSG00000119514	0.363841	0.149793	1.28033	7.33e-11	1.33e-06
CST6	ENSG00000175315	0.017406	0.0552686	-1.66688	7.45e-11	1.35e-06
FAM13A	ENSG00000138640	3.34587	1.56612	1.09519	7.83e-11	1.42e-06
MXRA5	ENSG00000101825	1.41101	2.13223	-0.595641	8.16e-11	1.48e-06
OPTN	ENSG00000123240	0.252106	0.412707	-0.711089	8.55e-11	1.55e-06
DPF3	ENSG00000205683	0.0583942	0.0123967	2.23587	9.19e-11	1.66e-06
SEMA3C	ENSG00000075223	0.164514	0.0552686	1.57368	9.63e-11	1.74e-06
HAPLN1	ENSG00000145681	20.4155	9.72211	1.07032	9.82e-11	1.78e-06
PJA1	ENSG00000181191	1.64177	0.762913	1.10566	1.01e-10	1.83e-06
DNAJC25	ENSG00000059769	0.558675	0.860537	-0.623229	1.02e-10	1.85e-06
KLF6	ENSG00000067082	2.31499	1.08213	1.09714	1.05e-10	1.9e-06
NMD3	ENSG00000169251	3.51376	1.66167	1.08038	1.06e-10	1.91e-06
KANSL1L	ENSG00000144445	0.381246	0.600207	-0.654735	1.06e-10	1.91e-06
SLAIN1	ENSG00000139737	0.0241437	0.0666322	-1.46457	1.07e-10	1.94e-06
PRELP	ENSG00000188783	0.194834	0.0702479	1.47172	1.08e-10	1.95e-06
MT-CO3	ENSG00000198938	36.7979	54.0031	-0.55342	1.12e-10	2.03e-06
TRIM17	ENSG00000162931	0.032566	0.0841942	-1.37036	1.14e-10	2.06e-06
SPHK1	ENSG00000176170	0.25772	0.100723	1.35541	1.14e-10	2.06e-06
AP1S2	ENSG00000182287	3.73105	5.47882	-0.554284	1.16e-10	2.1e-06
LHFPL2	ENSG00000145685	1.95901	0.913223	1.10109	1.2e-10	2.17e-06
C1orf226	ENSG00000239887	0.0578327	0.0123967	2.22193	1.24e-10	2.25e-06
OR4D5	ENSG00000171014	0.0539023	0.0108471	2.31304	1.27e-10	2.29e-06
MFAP4	ENSG00000166482	11.9719	5.70713	1.06882	1.29e-10	2.34e-06
SHH	ENSG00000164690	0.00505334	0.0289256	-2.51704	1.31e-10	2.36e-06
PHLDB2	ENSG00000144824	3.33015	1.57955	1.07608	1.33e-10	2.41e-06
FAXDC2	ENSG00000170271	0.017406	0.0542355	-1.63966	1.38e-10	2.49e-06
KRBA2	ENSG00000184619	0.116227	0.210744	-0.858547	1.43e-10	2.58e-06
BTBD3	ENSG00000132640	1.41774	2.10021	-0.566935	1.46e-10	2.63e-06
EFNB2	ENSG00000125266	0.586749	0.25155	1.2219	1.48e-10	2.68e-06
PATJ	ENSG00000132849	0.440764	0.691116	-0.648922	1.49e-10	2.69e-06
GDPD5	ENSG00000158555	0.0595171	0.126033	-1.08243	1.56e-10	2.83e-06
CCDC34	ENSG00000109881	2.3543	1.1126	1.08136	1.61e-10	2.91e-06
TLE1	ENSG00000196781	0.903987	1.35795	-0.587062	1.65e-10	2.97e-06
OTUD5	ENSG00000068308	1.20045	1.77944	-0.567851	1.65e-10	2.99e-06
KLF8	ENSG00000102349	0.998316	1.49174	-0.579424	1.75e-10	3.17e-06
KIZ	ENSG00000088970	0.489613	0.753616	-0.622188	1.76e-10	3.19e-06
PAX2	ENSG00000075891	0.0555867	0.0113636	2.29032	1.79e-10	3.24e-06
DDIT4	ENSG00000168209	0.362156	0.58936	-0.702536	1.83e-10	3.3e-06
SLC16A5	ENSG00000170190	0.214486	0.350207	-0.707321	1.84e-10	3.33e-06
RNASE4	ENSG00000258818	0.123526	0.216942	-0.812494	2.07e-10	3.74e-06
ALCAM	ENSG00000170017	1.92701	0.904959	1.09044	2.23e-10	4.03e-06
FAM241B	ENSG00000171224	0.151039	0.257748	-0.771042	2.25e-10	4.07e-06
ZNF552	ENSG00000178935	0.166199	0.280475	-0.754964	2.27e-10	4.1e-06
SLC38A5	ENSG00000017483	1.0758	0.497417	1.11288	2.37e-10	4.28e-06
OPA1	ENSG00000198836	3.80629	5.52428	-0.537401	2.44e-10	4.41e-06
PHETA2	ENSG00000177096	0.113419	0.036157	1.64932	2.6e-10	4.7e-06
PPP1R9A	ENSG00000158528	0.121842	0.212293	-0.801052	2.74e-10	4.96e-06
AKAP13	ENSG00000170776	0.753509	1.12345	-0.576239	2.89e-10	5.22e-06
MAP3K1	ENSG00000095015	1.27007	0.594008	1.09636	2.91e-10	5.26e-06
E2F8	ENSG00000129173	0.728243	0.329545	1.14394	2.93e-10	5.3e-06
ZNF90	ENSG00000213988	3.37844	1.62242	1.05821	3.05e-10	5.51e-06
DOCK8	ENSG00000107099	0.0190904	0.0563017	-1.56033	3.11e-10	5.63e-06
OSBPL5	ENSG00000021762	0.0634475	0.0154959	2.03368	3.23e-10	5.84e-06
PRRT4	ENSG00000224940	0.0409882	0.00671488	2.60978	3.34e-10	6.04e-06
SLC66A2	ENSG00000122490	1.16283	0.543905	1.09621	3.4e-10	6.15e-06
DYRK1B	ENSG00000105204	0.163391	0.27531	-0.752725	3.44e-10	6.22e-06
TLE5	ENSG00000104964	1.34307	1.96539	-0.549288	3.69e-10	6.67e-06
TFE3	ENSG00000068323	0.665357	0.992769	-0.57733	3.75e-10	6.79e-06
CHGA	ENSG00000100604	0.765862	0.32593	1.23252	3.76e-10	6.81e-06
FLI1	ENSG00000151702	0.0617631	0.0139463	2.14686	3.85e-10	6.96e-06
PCED1B	ENSG00000179715	0.143739	0.245868	-0.774426	3.86e-10	6.97e-06
CES5A	ENSG00000159398	0.00729927	0.0335744	-2.20154	4e-10	7.23e-06
TMEM266	ENSG00000169758	0.017406	0.0542355	-1.63966	4.31e-10	7.79e-06
TMEM37	ENSG00000171227	0.117911	0.208161	-0.819999	4.33e-10	7.82e-06
SMOX	ENSG00000088826	0.91297	0.421488	1.11508	4.38e-10	7.92e-06
OTX1	ENSG00000115507	0.00393038	0.026343	-2.74468	4.68e-10	8.46e-06
RTL1	ENSG00000254656	0.0129141	0.0444215	-1.78231	4.7e-10	8.51e-06
ARHGAP20	ENSG00000137727	0.00505334	0.0309917	-2.61657	4.92e-10	8.9e-06
SH2D3A	ENSG00000125731	0.233015	0.0934917	1.31751	4.96e-10	8.97e-06
FOXC1	ENSG00000054598	0.637282	0.963326	-0.596092	4.99e-10	9.01e-06
LMBRD1	ENSG00000168216	0.299832	0.466942	-0.639092	5.02e-10	9.07e-06
UBL3	ENSG00000122042	1.37282	2.00362	-0.545459	5.07e-10	9.18e-06
HPDL	ENSG00000186603	1.19427	0.556818	1.10085	5.19e-10	9.39e-06
HDC	ENSG00000140287	0.0280741	0.00258265	3.44232	5.3e-10	9.59e-06
INSM2	ENSG00000168348	0	0.0216942	#NAME?	5.4e-10	9.76e-06
FEZ1	ENSG00000149557	3.23189	1.54597	1.06387	5.48e-10	9.91e-06
WNT9B	ENSG00000158955	0.267827	0.106405	1.33174	5.58e-10	1.01e-05
TCN2	ENSG00000185339	0.367209	0.568182	-0.62975	5.61e-10	1.01e-05
MEGF10	ENSG00000145794	0.151039	0.252583	-0.741837	5.63e-10	1.02e-05
FOXP4	ENSG00000137166	1.72263	2.48967	-0.531343	5.84e-10	1.06e-05
CERKL	ENSG00000188452	0.00224593	0.0216942	-3.27193	5.98e-10	1.08e-05
RABGAP1L	ENSG00000152061	0.649074	0.961777	-0.56732	6.1e-10	1.1e-05
LRRC4	ENSG00000128594	0.0830994	0.0232438	1.83799	6.18e-10	1.12e-05
DOK6	ENSG00000206052	0.59461	0.892045	-0.585174	6.4e-10	1.16e-05
CLDN22	ENSG00000177300	0.00112297	0.0206612	-4.20154	6.47e-10	1.17e-05
NKX6-2	ENSG00000148826	0.00168445	0.0201446	-3.58005	6.6e-10	1.19e-05
LAD1	ENSG00000159166	0.119596	0.0402893	1.5697	6.79e-10	1.23e-05
CDA	ENSG00000158825	0.240314	0.382748	-0.671471	6.87e-10	1.24e-05
CCDC60	ENSG00000183273	0.00336889	0.0242769	-2.84923	7.02e-10	1.27e-05
OSBPL6	ENSG00000079156	0.398652	0.604339	-0.600226	7.03e-10	1.27e-05
KIAA0825	ENSG00000185261	0.0583942	0.115702	-0.986524	7.05e-10	1.27e-05
FAM43A	ENSG00000185112	0.0668164	0.0160124	2.06101	7.09e-10	1.28e-05
ANGPTL2	ENSG00000136859	0.623807	0.280992	1.15057	7.11e-10	1.29e-05
ZNF48	ENSG00000180035	0.643459	0.959194	-0.575975	7.14e-10	1.29e-05
BIN1	ENSG00000136717	2.37451	1.14979	1.04625	7.38e-10	1.33e-05
DRAXIN	ENSG00000162490	0.176867	0.289256	-0.709684	7.65e-10	1.38e-05
CITED2	ENSG00000164442	2.96238	1.4313	1.04943	7.66e-10	1.39e-05
PRDM14	ENSG00000147596	0.0864683	0.156508	-0.855996	7.78e-10	1.41e-05
CPT1A	ENSG00000110090	0.062886	0.121384	-0.948771	7.92e-10	1.43e-05
SPP1	ENSG00000118785	0.220101	0.366219	-0.734541	8.03e-10	1.45e-05
RNF19B	ENSG00000116514	0.912409	0.429236	1.08791	8.38e-10	1.52e-05
HOXA13	ENSG00000106031	0.0409882	0.00413223	3.31022	8.92e-10	1.61e-05
B3GNT4	ENSG00000176383	0.0381808	0.0852273	-1.15847	9.07e-10	1.64e-05
PMAIP1	ENSG00000141682	0.594048	0.886364	-0.577318	9.14e-10	1.65e-05
EPCAM	ENSG00000119888	0.312746	0.502066	-0.682888	9.2e-10	1.66e-05
SNRPD3	ENSG00000100028	0.0213363	0.0557851	-1.38657	9.41e-10	1.7e-05
CUX2	ENSG00000111249	0.0342504	0.0779959	-1.18728	9.54e-10	1.72e-05
TBX4	ENSG00000121075	0.0544638	0.00981405	2.47238	9.73e-10	1.76e-05
CADM1	ENSG00000182985	0.576081	0.254649	1.17776	9.83e-10	1.78e-05
PAK1	ENSG00000149269	3.44638	1.6875	1.03019	9.96e-10	1.8e-05
CASK	ENSG00000147044	2.98596	4.24587	-0.507863	1.03e-09	1.86e-05
TCIM	ENSG00000176907	0.00280741	0.0237603	-3.08124	1.04e-09	1.87e-05
LPP	ENSG00000145012	0.668725	0.981405	-0.553435	1.05e-09	1.9e-05
PIANP	ENSG00000139200	0.0612016	0.118285	-0.950628	1.06e-09	1.91e-05
ANK2	ENSG00000145362	0.229646	0.362087	-0.656922	1.09e-09	1.98e-05
POP1	ENSG00000104356	0.83717	0.393595	1.08881	1.15e-09	2.08e-05
PLEKHG3	ENSG00000126822	0.314992	0.134814	1.22434	1.17e-09	2.11e-05
ZBTB18	ENSG00000179456	0.748456	1.09452	-0.548315	1.17e-09	2.12e-05
CYB561	ENSG00000008283	0.843908	0.394628	1.09659	1.17e-09	2.12e-05
CLDN6	ENSG00000184697	1.55418	2.26188	-0.541366	1.18e-09	2.14e-05
MDGA1	ENSG00000112139	0.064009	0.125517	-0.971531	1.22e-09	2.2e-05
SORT1	ENSG00000134243	0.245368	0.382748	-0.641449	1.22e-09	2.21e-05
KCTD12	ENSG00000178695	0.16283	0.0604339	1.42994	1.24e-09	2.24e-05
MYEF2	ENSG00000104177	0.350926	0.534091	-0.605917	1.27e-09	2.3e-05
MN1	ENSG00000169184	0.115104	0.204029	-0.825837	1.29e-09	2.34e-05
TNIP3	ENSG00000050730	0.00561482	0.0289256	-2.36504	1.31e-09	2.36e-05
LEFTY1	ENSG00000243709	0.171814	0.463843	-1.43279	1.36e-09	2.46e-05
HOOK1	ENSG00000134709	0.177428	0.291322	-0.715379	1.4e-09	2.53e-05
STC2	ENSG00000113739	0.20831	0.0759298	1.45599	1.42e-09	2.57e-05
KLF7	ENSG00000118263	0.407636	0.611054	-0.584017	1.43e-09	2.59e-05
GIMAP5	ENSG00000196329	0.0376193	0.00568182	2.72705	1.46e-09	2.63e-05
TMEM121B	ENSG00000183307	0.0196519	0.0547521	-1.47825	1.48e-09	2.67e-05
BET1	ENSG00000105829	0.975856	1.40754	-0.528437	1.54e-09	2.79e-05
CAPN2	ENSG00000162909	2.00056	0.977273	1.03357	1.57e-09	2.84e-05
AGL	ENSG00000162688	2.84278	4.02376	-0.501239	1.58e-09	2.86e-05
IRF1	ENSG00000125347	0.129141	0.0433884	1.57356	1.65e-09	2.98e-05
BTK	ENSG00000010671	0.18192	0.071281	1.35172	1.65e-09	2.98e-05
FOXD2	ENSG00000186564	0.0095452	0.035124	-1.87961	1.72e-09	3.11e-05
CD3D	ENSG00000167286	0.0101067	0.0366736	-1.85943	1.75e-09	3.16e-05
ZNF488	ENSG00000265763	0.0701853	0.0196281	1.83825	1.75e-09	3.17e-05
AKTIP	ENSG00000166971	0.301516	0.458161	-0.603621	1.82e-09	3.3e-05
SLC9A9	ENSG00000181804	0.0713083	0.0201446	1.82367	1.93e-09	3.5e-05
CCDC88B	ENSG00000168071	0.0595171	0.114153	-0.939591	1.95e-09	3.52e-05
ALDH1A3	ENSG00000184254	0.21224	0.0790289	1.42525	2.04e-09	3.69e-05
DRD2	ENSG00000149295	0.0617631	0.0149793	2.04377	2.08e-09	3.76e-05
TCF7L2	ENSG00000148737	0.88265	0.420455	1.06989	2.13e-09	3.85e-05
CADPS2	ENSG00000081803	0.144862	0.240702	-0.732567	2.14e-09	3.87e-05
MSX1	ENSG00000163132	5.29983	2.61364	1.01989	2.16e-09	3.91e-05
PHLDA1	ENSG00000139289	1.49074	0.716426	1.05714	2.18e-09	3.94e-05
SLC27A6	ENSG00000113396	0.412689	0.615186	-0.575966	2.21e-09	3.99e-05
ATPAF2	ENSG00000171953	0.106682	0.182335	-0.773277	2.23e-09	4.03e-05
CADM4	ENSG00000105767	0.0331275	0.0754132	-1.18679	2.24e-09	4.05e-05
KLKB1	ENSG00000164344	1.84952	2.62758	-0.506583	2.29e-09	4.14e-05
CHRNA3	ENSG00000080644	0.182482	0.29907	-0.712732	2.34e-09	4.22e-05
TIMP2	ENSG00000035862	0.43571	0.645661	-0.567408	2.38e-09	4.3e-05
EFNA3	ENSG00000143590	0.118473	0.200413	-0.758422	2.42e-09	4.38e-05
CPLANE1	ENSG00000197603	0.621561	0.902376	-0.537833	2.43e-09	4.4e-05
FAM110B	ENSG00000169122	0.404829	0.181818	1.15482	2.46e-09	4.45e-05
DRC7	ENSG00000159625	0.094329	0.0304752	1.63007	2.5e-09	4.53e-05
PIK3R3	ENSG00000117461	0.618192	0.899277	-0.54071	2.53e-09	4.57e-05
PRPS2	ENSG00000101911	0.807973	0.383264	1.07597	2.55e-09	4.62e-05
NPY5R	ENSG00000164129	0.0690623	0.139979	-1.01924	2.57e-09	4.65e-05
SAMD12	ENSG00000177570	0.0095452	0.0346074	-1.85823	2.7e-09	4.87e-05
LPAR4	ENSG00000147145	0.124649	0.207128	-0.732651	2.72e-09	4.92e-05
ZSWIM6	ENSG00000130449	0.870298	1.24483	-0.516373	2.77e-09	5e-05
ADA	ENSG00000196839	1.21392	0.589876	1.0412	2.8e-09	5.06e-05
FN3K	ENSG00000167363	0.0651319	0.122417	-0.910371	2.83e-09	5.12e-05
PDE10A	ENSG00000112541	1.06625	0.51343	1.05431	2.98e-09	5.38e-05
TRNP1	ENSG00000253368	0.109489	0.185434	-0.760118	2.99e-09	5.4e-05
ACVRL1	ENSG00000139567	0.154408	0.0588843	1.39079	3.14e-09	5.68e-05
PLCB1	ENSG00000182621	0.281864	0.427686	-0.601552	3.18e-09	5.75e-05
RHOU	ENSG00000116574	0.125211	0.0428719	1.54625	3.31e-09	5.99e-05
MSL1	ENSG00000188895	1.65132	0.8125	1.02318	3.39e-09	6.13e-05
ICAM1	ENSG00000090339	0.0145985	0.043905	-1.58856	3.51e-09	6.34e-05
PCNX2	ENSG00000135749	0.311623	0.469008	-0.589813	3.56e-09	6.44e-05
SLC25A29	ENSG00000197119	0.251544	0.384814	-0.61335	3.57e-09	6.46e-05
TBC1D4	ENSG00000136111	0.824818	0.393595	1.06736	3.58e-09	6.47e-05
VWA3B	ENSG00000168658	0.0230208	0.0568182	-1.30342	3.6e-09	6.5e-05
ETV6	ENSG00000139083	1.83773	0.909607	1.01461	3.8e-09	6.87e-05
ABHD4	ENSG00000100439	1.48681	0.728822	1.02858	3.83e-09	6.93e-05
ARL14	ENSG00000179674	0.0348119	0.00568182	2.61516	3.92e-09	7.09e-05
C1orf115	ENSG00000162817	0.0106682	0.0371901	-1.80161	3.93e-09	7.1e-05
OR8D4	ENSG00000181518	0.0494104	0.0113636	2.12039	4e-09	7.24e-05
FRMD4A	ENSG00000151474	0.376193	0.557851	-0.568407	4.34e-09	7.85e-05
GSTT2B	ENSG00000133433	0.0769231	0.13688	-0.831425	4.4e-09	7.95e-05
RASSF10	ENSG00000189431	0.281303	0.115186	1.28816	4.45e-09	8.04e-05
RNASET2	ENSG00000026297	0.0656934	0.120351	-0.87343	4.66e-09	8.42e-05
SYN3	ENSG00000185666	0.244245	0.103822	1.23421	4.67e-09	8.44e-05
ELFN1	ENSG00000225968	1.00561	0.48657	1.04736	4.82e-09	8.72e-05
MID2	ENSG00000080561	0.308815	0.46126	-0.578837	4.84e-09	8.76e-05
CDH20	ENSG00000101542	0.0909601	0.159607	-0.811222	4.97e-09	8.98e-05
CXorf65	ENSG00000204165	0.017406	0.000516529	5.07459	5.07e-09	9.16e-05
NOS2	ENSG00000007171	0.0320045	0.00413223	2.95328	5.15e-09	9.32e-05
OPRK1	ENSG00000082556	0.000561482	0.0154959	-4.7865	5.27e-09	9.52e-05
STYK1	ENSG00000060140	0.0617631	0.115702	-0.905604	5.38e-09	9.73e-05
FZD8	ENSG00000177283	0.89781	1.28048	-0.512197	5.47e-09	9.9e-05
RASSF4	ENSG00000107551	0.142617	0.0532025	1.42258	5.49e-09	9.92e-05
DSEL	ENSG00000171451	0.407075	0.596591	-0.551449	5.61e-09	0.00010144
TNP1	ENSG00000118245	0.392476	0.137913	1.50884	5.69e-09	0.000102886
OSGIN2	ENSG00000164823	0.585065	0.840393	-0.522468	5.71e-09	0.000103162
JPH4	ENSG00000092051	0.047726	0.0103306	2.20785	5.76e-09	0.000104222
MYT1	ENSG00000196132	0.0061763	0.0284091	-2.20154	5.79e-09	0.000104703
MECOM	ENSG00000085276	0.0129141	0.0397727	-1.62283	5.84e-09	0.00010559
MYC	ENSG00000136997	2.98147	1.48915	1.00153	5.88e-09	0.000106287
GARS	ENSG00000106105	2.72824	1.3719	0.991796	5.99e-09	0.000108222
C1QTNF6	ENSG00000133466	0.193711	0.301653	-0.638981	6.07e-09	0.000109797
KCNK6	ENSG00000099337	0.0690623	0.125517	-0.861907	6.08e-09	0.000109957
GADD45B	ENSG00000099860	0.143739	0.232955	-0.696592	6.13e-09	0.000110769
PTPN3	ENSG00000070159	0.107805	0.0377066	1.51553	6.13e-09	0.000110926
CDH24	ENSG00000139880	1.0466	0.510331	1.03621	6.21e-09	0.000112322
MAL2	ENSG00000147676	0.311061	0.468492	-0.590825	6.22e-09	0.000112464
DBNDD2	ENSG00000244274	0.208871	0.324897	-0.637366	6.25e-09	0.000113073
RUNX1T1	ENSG00000079102	0.438518	0.637913	-0.540725	6.73e-09	0.000121631
PLPP2	ENSG00000141934	0.0499719	0.10124	-1.01858	7.02e-09	0.000126878
GPC2	ENSG00000213420	0.408759	0.596591	-0.545491	7.49e-09	0.000135491
PCDHA2	ENSG00000204969	0.0539023	0.103306	-0.938502	7.52e-09	0.000136042
DCUN1D1	ENSG00000043093	4.87142	2.47366	0.977697	7.55e-09	0.000136541
KREMEN2	ENSG00000131650	0.0359349	0.080062	-1.15573	7.64e-09	0.000138195
MMP9	ENSG00000100985	0.0668164	0.017562	1.92775	7.76e-09	0.000140373
PIEZO1	ENSG00000103335	0.398091	0.182851	1.12243	8.03e-09	0.000145278
GPR132	ENSG00000183484	0.00280741	0.0211777	-2.91523	8.18e-09	0.000147922
CSMD1	ENSG00000183117	0.0230208	0.00206612	3.47794	8.26e-09	0.00014935
CDC42EP3	ENSG00000163171	0.286356	0.429236	-0.58396	8.32e-09	0.000150422
BCAR3	ENSG00000137936	2.59686	1.31095	0.986153	8.46e-09	0.000152895
CHMP4C	ENSG00000164695	0.108366	0.179752	-0.730095	8.52e-09	0.000154091
CRACR2A	ENSG00000130038	0.142055	0.0542355	1.38914	8.88e-09	0.000160503
KHDRBS3	ENSG00000131773	0.706345	1.00568	-0.50973	8.89e-09	0.00016067
SENP7	ENSG00000138468	0.740034	0.358471	1.04573	9.01e-09	0.00016296
ALDH2	ENSG00000111275	3.10444	1.5749	0.979074	9.04e-09	0.000163504
MYOG	ENSG00000122180	0.00336889	0.0222107	-2.72091	9.14e-09	0.000165199
DACT3	ENSG00000197380	0.271196	0.118802	1.19078	9.29e-09	0.000168058
CA8	ENSG00000178538	0.139248	0.0444215	1.64832	9.54e-09	0.000172537
HOXB1	ENSG00000120094	0.0218978	0.00154959	3.82083	9.76e-09	0.000176406
DENND1B	ENSG00000213047	0.0870298	0.148244	-0.768391	9.84e-09	0.000177957
RFESD	ENSG00000175449	0.0398652	0.081095	-1.02448	9.97e-09	0.000180285
PRR16	ENSG00000184838	0.111173	0.18595	-0.742105	1.03e-08	0.000185642
ASB9	ENSG00000102048	0.203257	0.31405	-0.62769	1.04e-08	0.000187965
WDR86	ENSG00000187260	0.173498	0.272211	-0.649805	1.05e-08	0.000189792
SEPTIN9	ENSG00000184640	7.43459	3.8187	0.961172	1.12e-08	0.000202185
UNCX	ENSG00000164853	0.000561482	0.0216942	-5.27193	1.12e-08	0.000203171
C16orf46	ENSG00000166455	0.12128	0.195764	-0.690775	1.16e-08	0.000209178
CAMK1	ENSG00000134072	0.168445	0.26343	-0.645143	1.16e-08	0.000210359
IRX1	ENSG00000170549	0.00673779	0.0304752	-2.17729	1.18e-08	0.000213367
DNMT3L	ENSG00000142182	0.0269512	0.0635331	-1.23716	1.19e-08	0.000214529
HINT3	ENSG00000111911	0.501404	0.71436	-0.510678	1.19e-08	0.000215649
KIF21B	ENSG00000116852	0.966873	0.475723	1.0232	1.22e-08	0.000221496
PLPPR3	ENSG00000129951	0.252667	0.384814	-0.606924	1.24e-08	0.000224196
ARVCF	ENSG00000099889	0.207187	0.315599	-0.60716	1.26e-08	0.000226987
TCF7L1	ENSG00000152284	0.339697	0.497417	-0.550209	1.28e-08	0.00023068
MARK1	ENSG00000116141	0.637282	0.305269	1.06185	1.28e-08	0.000231497
BMP5	ENSG00000112175	0.20831	0.0836777	1.31582	1.32e-08	0.000238386
RGS7BP	ENSG00000186479	0.0353734	0.00619835	2.51271	1.32e-08	0.000239155
KRTCAP3	ENSG00000157992	0.927569	0.456612	1.02249	1.33e-08	0.000239647
RIPOR2	ENSG00000111913	0.0280741	0.00309917	3.17929	1.37e-08	0.000247882
CRYGB	ENSG00000182187	0.00336889	0.0206612	-2.61657	1.38e-08	0.000250118
ASXL3	ENSG00000141431	0.0409882	0.00826446	2.31022	1.4e-08	0.000253666
ESRRG	ENSG00000196482	0.0179674	0.0480372	-1.41877	1.4e-08	0.000254045
PLD1	ENSG00000075651	0.0095452	0.0335744	-1.81451	1.42e-08	0.000256549
C2orf88	ENSG00000187699	0.0937675	0.161157	-0.781306	1.44e-08	0.000260681
GAPT	ENSG00000175857	0.0129141	0.0392562	-1.60397	1.45e-08	0.00026188
CACNA1B	ENSG00000148408	0.191465	0.293388	-0.615728	1.47e-08	0.0002665
CD82	ENSG00000085117	0.0539023	0.0134298	2.00491	1.5e-08	0.000271024
KLHDC9	ENSG00000162755	0.17406	0.269112	-0.628624	1.56e-08	0.000282587
NPFFR2	ENSG00000056291	0.0291971	0.0655992	-1.16785	1.56e-08	0.000282946
EYA4	ENSG00000112319	0.00168445	0.017562	-3.38211	1.58e-08	0.000285417
MCF2L	ENSG00000126217	0.0297586	0.0681818	-1.19608	1.59e-08	0.000287707
OSR2	ENSG00000164920	0.0140371	0	Inf	1.62e-08	0.000293158
SHROOM4	ENSG00000158352	0.0235823	0.0568182	-1.26865	1.62e-08	0.000293456
ABR	ENSG00000159842	0.507019	0.721074	-0.50811	1.64e-08	0.000296167
SELENOP	ENSG00000250722	0.193711	0.308884	-0.673158	1.68e-08	0.000303514
MMP25	ENSG00000008516	0.0179674	0.0464876	-1.37146	1.69e-08	0.000304903
EDIL3	ENSG00000164176	0.236946	0.102273	1.21213	1.69e-08	0.00030582
GLT1D1	ENSG00000151948	0.422796	0.196281	1.10704	1.77e-08	0.000319767
ARSE	ENSG00000157399	0.588433	0.83626	-0.507073	1.8e-08	0.000325489
FAM177B	ENSG00000197520	0.00336889	0.0206612	-2.61657	1.86e-08	0.000336501
ONECUT1	ENSG00000169856	0.0061763	0.0284091	-2.20154	1.88e-08	0.000340092
BEX1	ENSG00000133169	3.32285	1.6844	0.980187	1.9e-08	0.000343656
RUBCNL	ENSG00000102445	0.263897	0.391529	-0.569146	1.91e-08	0.000344842
IGSF11	ENSG00000144847	0.0106682	0.0346074	-1.69777	1.96e-08	0.000353584
SNCAIP	ENSG00000064692	0.0409882	0.00878099	2.22275	1.99e-08	0.000359116
NET1	ENSG00000173848	2.04941	1.047	0.968942	2.04e-08	0.000368464
LMO1	ENSG00000166407	0.0550253	0.104855	-0.930235	2.05e-08	0.000370718
ISM1	ENSG00000101230	0.0696238	0.0196281	1.82666	2.05e-08	0.000371194
EML1	ENSG00000066629	0.145424	0.227273	-0.64416	2.07e-08	0.000373936
DUSP2	ENSG00000158050	0.102751	0.036157	1.50681	2.07e-08	0.000374901
DOP1A	ENSG00000083097	0.157215	0.243802	-0.632969	2.15e-08	0.000389014
ADAMTS8	ENSG00000134917	0.00280741	0.0191116	-2.76713	2.19e-08	0.000395836
GDF3	ENSG00000184344	0.144862	0.0573347	1.3372	2.2e-08	0.000397117
NDUFA6	ENSG00000184983	3.54745	1.82696	0.957333	2.22e-08	0.000402133
HEBP1	ENSG00000013583	0.50758	0.243802	1.05793	2.23e-08	0.000403798
WDR54	ENSG00000005448	0.181359	0.277376	-0.612996	2.25e-08	0.000406253
ARHGEF3	ENSG00000163947	0.328467	0.151343	1.11793	2.27e-08	0.000409833
PCDH20	ENSG00000280165	0.0286356	0.0645661	-1.17297	2.32e-08	0.00041954
SEMA5B	ENSG00000082684	0.0426727	0.00981405	2.12039	2.37e-08	0.000427838
CTDSPL	ENSG00000144677	1.24986	0.631198	0.985601	2.44e-08	0.000441371
NUDT11	ENSG00000196368	0.884896	0.440083	1.00773	2.45e-08	0.000442834
CD44	ENSG00000026508	0.459854	0.215909	1.09075	2.49e-08	0.000450863
FGD4	ENSG00000139132	0.0999439	0.164773	-0.721288	2.54e-08	0.000458534
TUBB2A	ENSG00000137267	12.8888	6.69835	0.944244	2.55e-08	0.000460339
TSC22D1	ENSG00000102804	1.92083	0.982438	0.967292	2.62e-08	0.000474113
ENG	ENSG00000106991	0.156654	0.243802	-0.63813	2.64e-08	0.000476791
LIMCH1	ENSG00000064042	0.0297586	0.0697314	-1.2285	2.74e-08	0.000495295
BST2	ENSG00000130303	0.124088	0.208678	-0.749917	2.8e-08	0.000506056
CCDC152	ENSG00000198865	0.00505334	0.0258264	-2.35354	2.86e-08	0.000517128
PPP1R1B	ENSG00000131771	0.00729927	0.0335744	-2.20154	2.95e-08	0.000533328
GPR162	ENSG00000250510	0.01516	0.0433884	-1.51704	2.97e-08	0.000536451
TUB	ENSG00000166402	1.00225	0.503099	0.994322	3e-08	0.000542522
TTC39B	ENSG00000155158	1.35205	0.686467	0.977886	3.01e-08	0.00054408
IRF4	ENSG00000137265	0.0409882	0.0826446	-1.01171	3.05e-08	0.000552075
TNFRSF8	ENSG00000120949	0.0589556	0.0170455	1.79024	3.08e-08	0.000556977
COL26A1	ENSG00000160963	0.412128	0.194731	1.08161	3.11e-08	0.000562238
HS3ST3B1	ENSG00000125430	1.08647	0.546488	0.991385	3.14e-08	0.000567379
GPX2	ENSG00000176153	0.00449186	0.0309917	-2.7865	3.22e-08	0.000583047
SORCS2	ENSG00000184985	0.0421112	0.00981405	2.10128	3.44e-08	0.000622862
LY6E	ENSG00000160932	6.61033	3.45145	0.937522	3.5e-08	0.000633578
BNC2	ENSG00000173068	0.0662549	0.117769	-0.829856	3.54e-08	0.000639697
PCDH9	ENSG00000184226	0.0140371	0.0408058	-1.53953	3.59e-08	0.000649153
MAFB	ENSG00000204103	0.0583942	0.0149793	1.96285	3.6e-08	0.00065144
SPOCK3	ENSG00000196104	0.00673779	0.0325413	-2.27193	3.64e-08	0.000658649
LARGE1	ENSG00000133424	0.236384	0.350207	-0.567074	3.66e-08	0.000661972
GPR176	ENSG00000166073	0.327344	0.472107	-0.528307	3.67e-08	0.000664039
RASSF2	ENSG00000101265	0.0095452	0.0315083	-1.72288	4.21e-08	0.000760644
MYADM	ENSG00000179820	2.05839	1.06405	0.951954	4.46e-08	0.00080614
KSR1	ENSG00000141068	1.57833	0.811467	0.959792	4.46e-08	0.000807191
KIAA0930	ENSG00000100364	1.91353	0.989669	0.951219	4.61e-08	0.000832951
AC007906.2	ENSG00000277639	0.0988209	0.0335744	1.55746	4.74e-08	0.000856948
SLC9A7	ENSG00000065923	0.31443	0.145145	1.11525	4.86e-08	0.00087856
ABCG4	ENSG00000172350	0.0218978	0.0511364	-1.22356	4.87e-08	0.000881227
NBEA	ENSG00000172915	0.146547	0.225723	-0.623192	4.91e-08	0.000887515
CMKLR1	ENSG00000174600	0.0578327	0.104855	-0.858444	4.92e-08	0.000889263
MEGF6	ENSG00000162591	0.064009	0.115186	-0.847618	5.13e-08	0.000927558
RGS8	ENSG00000135824	0.000561482	0.0134298	-4.58005	5.26e-08	0.000951627
TM6SF1	ENSG00000136404	0.016283	0.0423554	-1.37918	5.28e-08	0.00095494
TRMT10C	ENSG00000174173	4.51263	2.36983	0.929183	5.37e-08	0.00097015
CPED1	ENSG00000106034	0.0157215	0.000516529	4.92775	5.39e-08	0.000974985
C14orf28	ENSG00000179476	0.102751	0.165289	-0.685837	5.44e-08	0.000983379
MYO3B	ENSG00000071909	0.0926446	0.0330579	1.48671	5.46e-08	0.000986878
GALNT8	ENSG00000130035	0.298147	0.13843	1.10687	5.48e-08	0.000990351
TRIM36	ENSG00000152503	0.17799	0.268079	-0.59086	5.65e-08	0.001021
AL445238.1	ENSG00000285566	0.0516564	0.00981405	2.39603	5.84e-08	0.00105557
MAMDC2	ENSG00000165072	0.0145985	0.0413223	-1.5011	6.02e-08	0.0010885
WDPCP	ENSG00000143951	0.182482	0.271694	-0.574232	6.15e-08	0.00111173
SLC16A13	ENSG00000174327	0.159461	0.241219	-0.59714	6.16e-08	0.00111421
DYRK2	ENSG00000127334	2.38237	1.24432	0.937042	6.29e-08	0.00113651
MAOA	ENSG00000189221	0.0583942	0.104339	-0.83738	6.39e-08	0.00115597
SLC40A1	ENSG00000138449	0.158338	0.0630165	1.32921	6.49e-08	0.00117401
SRGAP1	ENSG00000196935	0.2347	0.341426	-0.540756	6.54e-08	0.00118225
TMEM35A	ENSG00000126950	0.0263897	0.0583678	-1.1452	6.54e-08	0.00118326
SLC30A4	ENSG00000104154	0.0308815	0.0676653	-1.13167	6.68e-08	0.00120796
TP53INP2	ENSG00000078804	0.280741	0.404959	-0.528534	6.81e-08	0.00123057
PMEL	ENSG00000185664	0.179674	0.269112	-0.58282	7.04e-08	0.00127366
TNFRSF12A	ENSG00000006327	0.155531	0.23812	-0.614489	7.2e-08	0.00130278
GBP5	ENSG00000154451	0.0207748	0.00206612	3.32984	7.29e-08	0.0013174
NABP1	ENSG00000173559	0.271757	0.125517	1.11444	7.33e-08	0.00132547
FBLIM1	ENSG00000162458	0.326221	0.46281	-0.504569	7.5e-08	0.00135657
IL6R	ENSG00000160712	0.0600786	0.0180785	1.73258	7.51e-08	0.00135837
JDP2	ENSG00000140044	0.759124	0.381198	0.993794	7.59e-08	0.00137215
GABRE	ENSG00000102287	0.0123526	0.0371901	-1.5901	7.63e-08	0.00138035
STK32B	ENSG00000152953	0.0421112	0.0816116	-0.954571	7.65e-08	0.00138287
NEO1	ENSG00000067141	1.2274	0.632231	0.957081	7.8e-08	0.00140966
MAGEA11	ENSG00000185247	0.0230208	0.00258265	3.15602	7.94e-08	0.00143528
MARCH4	NA	0.000561482	0.0129132	-4.52346	7.98e-08	0.00144222
GLI3	ENSG00000106571	1.30994	0.675103	0.956319	8.04e-08	0.00145293
C3	ENSG00000125730	0.095452	0.155475	-0.703837	8.07e-08	0.00145984
RBP1	ENSG00000114115	3.42223	1.79959	0.927273	8.14e-08	0.00147127
ARMH4	ENSG00000139971	0.527232	0.260847	1.01523	8.23e-08	0.00148791
ZBTB8B	ENSG00000273274	0.0297586	0.0635331	-1.0942	8.33e-08	0.0015071
TNFSF13	ENSG00000161955	0.0263897	0.0573347	-1.11944	8.82e-08	0.00159485
DEFA6	ENSG00000164822	0.0331275	0.00309917	3.41807	9.04e-08	0.00163464
METRNL	ENSG00000176845	0.508703	0.250517	1.02192	9.36e-08	0.00169319
RWDD2A	ENSG00000013392	0.0976979	0.157025	-0.684593	9.7e-08	0.00175396
CLEC14A	ENSG00000176435	0.00449186	0.0242769	-2.4342	9.71e-08	0.0017558
PCSK9	ENSG00000169174	0.29534	0.422521	-0.516647	9.82e-08	0.00177553
TFPI	ENSG00000003436	0.158899	0.0635331	1.32254	9.85e-08	0.00178064
AKAP12	ENSG00000131016	2.96575	1.56457	0.922634	9.91e-08	0.00179104
TMEM150C	ENSG00000249242	0.230769	0.338843	-0.554166	1.04e-07	0.00187801
ABLIM1	ENSG00000099204	1.77035	0.920455	0.943619	1.05e-07	0.00190628
SLC6A2	ENSG00000103546	0.0145985	0.000516529	4.82083	1.06e-07	0.00190799
BAG2	ENSG00000112208	2.16564	1.13688	0.929711	1.08e-07	0.00195808
WDR31	ENSG00000148225	0.0095452	0.0304752	-1.67479	1.09e-07	0.00197601
KSR2	ENSG00000171435	0.00280741	0.017562	-2.64514	1.1e-07	0.00199203
CMTM6	ENSG00000091317	6.05334	3.22727	0.907416	1.11e-07	0.00201347
KLHL4	ENSG00000102271	1.31162	0.677169	0.953764	1.12e-07	0.00202075
ZNF385A	ENSG00000161642	1.02527	0.528409	0.956272	1.12e-07	0.00202873
HACD2	ENSG00000206527	1.36384	0.71126	0.939225	1.15e-07	0.00207476
SMIM3	ENSG00000256235	0.0320045	0.0655992	-1.0354	1.16e-07	0.00209783
SEMA3A	ENSG00000075213	0.137002	0.209711	-0.614207	1.19e-07	0.0021548
SAMD14	ENSG00000167100	0.064009	0.110021	-0.781428	1.19e-07	0.00215661
MYH15	ENSG00000144821	0.0123526	0.0356405	-1.5287	1.2e-07	0.00216223
FAIM	ENSG00000158234	1.60696	0.842459	0.931658	1.26e-07	0.00227018
PURA	ENSG00000185129	0.734419	0.374483	0.971701	1.27e-07	0.00229053
MELTF	ENSG00000163975	0.285233	0.133781	1.09227	1.27e-07	0.00229949
WT1	ENSG00000184937	0.0190904	0.0459711	-1.26788	1.28e-07	0.00231488
MAGED2	ENSG00000102316	12.2779	6.57903	0.900121	1.3e-07	0.00235541
GPRC5C	ENSG00000170412	0.273442	0.123967	1.14128	1.3e-07	0.00235964
SLC44A5	ENSG00000137968	0.0353734	0.0697314	-0.979144	1.31e-07	0.00237757
EFHD2	ENSG00000142634	3.76923	2.00723	0.909063	1.35e-07	0.00243876
CREG1	ENSG00000143162	1.44862	0.757748	0.934894	1.37e-07	0.00247761
DIO3	ENSG00000197406	0.331275	0.495351	-0.580424	1.43e-07	0.00258794
SHC2	ENSG00000129946	0.0415497	0.0805785	-0.955557	1.45e-07	0.00262518
TRIM14	ENSG00000106785	0.335205	0.161157	1.05658	1.47e-07	0.00265627
MEIOC	ENSG00000180336	0.00898372	0.0294421	-1.7125	1.47e-07	0.0026591
MINAR2	ENSG00000186367	0.0101067	0.0315083	-1.64042	1.48e-07	0.00267505
ARHGEF17	ENSG00000110237	0.432341	0.213843	1.01562	1.55e-07	0.00280125
CYTL1	ENSG00000170891	0.0550253	0.098657	-0.842328	1.57e-07	0.00284542
RGL1	ENSG00000143344	0.0847838	0.0304752	1.47615	1.6e-07	0.0028917
CELF3	ENSG00000159409	0.00112297	0.0139463	-3.6345	1.63e-07	0.00295146
DCLK3	ENSG00000163673	0.0690623	0.0211777	1.70535	1.69e-07	0.00306057
RBPMS	ENSG00000157110	2.66648	1.42252	0.906487	1.76e-07	0.00318866
ASIC2	ENSG00000108684	0.0196519	0.00206612	3.24967	1.97e-07	0.0035707
ADGRG6	ENSG00000112414	0.0561482	0.0165289	1.76425	2.03e-07	0.00366926
RAB17	ENSG00000124839	0.280741	0.403926	-0.524849	2.03e-07	0.0036753
GABRA5	ENSG00000186297	0.0769231	0.12655	-0.718214	2.05e-07	0.0036985
IL18R1	ENSG00000115604	0.00505334	0.0216942	-2.102	2.05e-07	0.00370307
RAB26	ENSG00000167964	0.0258282	0.0557851	-1.11093	2.07e-07	0.00374574
CROT	ENSG00000005469	0.094329	0.149793	-0.6672	2.1e-07	0.0037924
LMNA	ENSG00000160789	2.18697	1.16426	0.909527	2.11e-07	0.00381174
RGS6	ENSG00000182732	0.0157215	0.0413223	-1.39418	2.14e-07	0.00386978
NOP16	ENSG00000048162	9.15946	4.94525	0.88922	2.15e-07	0.00388561
CCDC86	ENSG00000110104	1.82538	0.972107	0.909008	2.35e-07	0.00424683
NPW	ENSG00000183971	0.20438	0.0924587	1.14437	2.36e-07	0.00426189
DMBX1	ENSG00000197587	0.00112297	0.0154959	-3.7865	2.38e-07	0.00429604
C13orf42	ENSG00000226792	0.249298	0.352789	-0.500934	2.51e-07	0.00453192
PKIB	ENSG00000135549	4.3032	2.3218	0.890168	2.54e-07	0.00459372
TFAP2A	ENSG00000137203	0.046603	0.0118802	1.97187	2.58e-07	0.00467157
CSPG4	ENSG00000173546	0.135879	0.0573347	1.24484	2.59e-07	0.00467636
FAT3	ENSG00000165323	0.21954	0.3125	-0.509375	2.7e-07	0.00487809
RASSF9	ENSG00000198774	0.0752386	0.123967	-0.72041	2.71e-07	0.0049006
FRMPD2	ENSG00000170324	0.334082	0.158574	1.07504	2.75e-07	0.00497509
TOR4A	ENSG00000198113	0.0853453	0.136364	-0.676075	2.88e-07	0.00520404
RGCC	ENSG00000102760	0.00280741	0.0170455	-2.60207	2.91e-07	0.00525464
GNG12	ENSG00000172380	0.684447	0.354339	0.949809	2.92e-07	0.0052879
RIOK1	ENSG00000124784	1.67827	0.895661	0.90595	2.95e-07	0.00533284
TXK	ENSG00000074966	0.00393038	0.0206612	-2.39418	3.01e-07	0.00543679
PLAAT5	ENSG00000168004	1.80348	0.962293	0.906236	3.01e-07	0.00544415
FMN1	ENSG00000248905	0.0617631	0.106405	-0.784749	3.01e-07	0.00544889
HIST1H1E	ENSG00000168298	5.75688	3.10434	0.891001	3.03e-07	0.00547716
FZD10	ENSG00000111432	0.0494104	0.0123967	1.99486	3.05e-07	0.00551423
UPP1	ENSG00000183696	3.76025	2.03151	0.888276	3.19e-07	0.00576812
CALN1	ENSG00000183166	0.105559	0.161674	-0.615039	3.24e-07	0.00586059
IRF7	ENSG00000185507	0.0881527	0.139463	-0.661803	3.29e-07	0.00594966
NES	ENSG00000132688	6.863	3.73554	0.877523	3.29e-07	0.00595457
ADCYAP1R1	ENSG00000078549	0.0932061	0.0356405	1.38691	3.39e-07	0.00612378
PNO1	ENSG00000115946	3.21786	1.74122	0.886002	3.4e-07	0.00614306
DLGAP2	ENSG00000198010	0.0140371	0.0371901	-1.40568	3.43e-07	0.00620872
CMTM4	ENSG00000183723	1.52274	0.813533	0.904397	3.45e-07	0.00623839
JAZF1	ENSG00000153814	0.505334	0.257748	0.971277	3.47e-07	0.0062783
NPR1	ENSG00000169418	0.0443571	0.081095	-0.870449	3.52e-07	0.00636137
FSTL4	ENSG00000053108	0.0892757	0.142045	-0.670013	3.63e-07	0.00655934
IMPG2	ENSG00000081148	0.0364963	0.0702479	-0.944704	3.67e-07	0.00662847
TRDC	ENSG00000211829	0	0.0108471	#NAME?	3.69e-07	0.00666359
DCUN1D3	ENSG00000188215	1.19315	0.634298	0.911544	3.7e-07	0.0066823
FGF11	ENSG00000161958	0.0797305	0.128099	-0.684058	3.7e-07	0.00669342
ADAM19	ENSG00000135074	6.86356	3.73347	0.878439	3.88e-07	0.00702259
CR1L	ENSG00000197721	0.0061763	0.0237603	-1.94374	3.98e-07	0.00720379
PLIN2	ENSG00000147872	0.220663	0.103822	1.08773	4.02e-07	0.00727414
PCSK2	ENSG00000125851	0.0179674	0.00103306	4.12039	4.05e-07	0.00733064
RAB31	ENSG00000168461	5.85008	3.19215	0.87393	4.11e-07	0.00742742
REPS2	ENSG00000169891	0.0213363	0.0480372	-1.17084	4.13e-07	0.00746197
HMGCLL1	ENSG00000146151	0.0286356	0.00568182	2.33339	4.27e-07	0.00772379
HIST3H2BB	ENSG00000196890	0.01516	0.00103306	3.87528	4.39e-07	0.00793391
ARHGEF15	ENSG00000198844	0.00224593	0.0154959	-2.7865	4.4e-07	0.0079522
PRKCQ	ENSG00000065675	0.162268	0.233988	-0.52805	4.65e-07	0.00840907
PDGFC	ENSG00000145431	0.0291971	0.0583678	-0.999348	4.76e-07	0.00861207
GAL3ST1	ENSG00000128242	0.0746771	0.121901	-0.706969	4.79e-07	0.0086662
GDNF	ENSG00000168621	0.0123526	0.0366736	-1.56992	4.8e-07	0.00867534
LRRC1	ENSG00000137269	0.079169	0.125517	-0.66487	4.86e-07	0.00877934
IGSF9B	ENSG00000080854	0.0522179	0.0903926	-0.791661	4.86e-07	0.00878651
SALL1	ENSG00000103449	3.50926	1.90238	0.883366	4.87e-07	0.00880553
ETHE1	ENSG00000105755	0.0948905	0.147727	-0.6386	4.88e-07	0.00881948
MMP23B	ENSG00000189409	0.0101067	0.0299587	-1.56766	4.89e-07	0.00885091
POLR3G	ENSG00000113356	0.49242	0.252066	0.966087	5.3e-07	0.00958922
URB1	ENSG00000142207	1.76081	0.949897	0.890396	5.32e-07	0.00962183
GFOD1	ENSG00000145990	0.291409	0.142562	1.03146	5.35e-07	0.0096744
PIGV	ENSG00000060642	0.13644	0.201963	-0.565821	5.56e-07	0.0100477
HES1	ENSG00000114315	1.25884	0.668388	0.91334	5.68e-07	0.0102717
PLCG2	ENSG00000197943	0.0960135	0.147727	-0.621627	5.72e-07	0.0103469
DUSP7	ENSG00000164086	2.26109	1.22831	0.880348	5.79e-07	0.0104635
CNTNAP5	ENSG00000155052	0.017406	0.0413223	-1.24734	5.8e-07	0.0104936
FLCN	ENSG00000154803	1.29815	0.697314	0.896573	5.81e-07	0.0105123
SYNPR	ENSG00000163630	0.0061763	0.0232438	-1.91203	5.86e-07	0.0105892
MTM1	ENSG00000171100	0.18192	0.258264	-0.505543	5.92e-07	0.0107046
CYP2D6	ENSG00000100197	0.00280741	0.0160124	-2.51188	6.14e-07	0.0111109
BOP1	ENSG00000261236	3.51488	1.92614	0.867765	6.17e-07	0.0111547
SPRY4	ENSG00000187678	5.31106	2.91271	0.86664	6.32e-07	0.0114339
CCDC69	ENSG00000198624	0.505896	0.260331	0.958495	6.43e-07	0.011629
BAIAP2L1	ENSG00000006453	1.29366	0.695764	0.894782	6.45e-07	0.0116588
ACTN1	ENSG00000072110	8.09321	4.46849	0.856923	6.7e-07	0.0121163
TNS1	ENSG00000079308	0.0797305	0.0299587	1.41216	6.92e-07	0.0125077
SPOCK1	ENSG00000152377	0.17799	0.081095	1.13411	6.99e-07	0.0126452
RPA4	ENSG00000204086	0.178551	0.254132	-0.50924	7.01e-07	0.0126718
ACP5	ENSG00000102575	0.0106682	0.0299587	-1.48966	7.08e-07	0.0128026
ANKRD13B	ENSG00000198720	0.110051	0.0459711	1.25937	7.14e-07	0.0129038
ZNF658	ENSG00000274349	0.0258282	0.0532025	-1.04255	7.15e-07	0.0129202
SLC7A6	ENSG00000103064	1.21617	0.655475	0.891733	7.42e-07	0.0134188
C7	ENSG00000112936	0.0117911	0.0320248	-1.44149	7.43e-07	0.0134412
TMCC3	ENSG00000057704	0.0157215	0.0377066	-1.26208	7.48e-07	0.0135231
RECQL4	ENSG00000160957	1.21898	0.657541	0.890519	7.54e-07	0.0136301
ARHGAP27	ENSG00000159314	0.0381808	0.0697314	-0.868961	7.6e-07	0.0137337
GAL3ST3	ENSG00000175229	0.0522179	0.089876	-0.783393	7.61e-07	0.0137663
KLF2	ENSG00000127528	0.217294	0.0945248	1.20088	7.68e-07	0.0138822
SCNN1A	ENSG00000111319	0.0185289	0.0454545	-1.29465	8.38e-07	0.0151605
TRMT9B	ENSG00000250305	0.0656934	0.107955	-0.716603	8.42e-07	0.0152291
SLC6A1	ENSG00000157103	0.179113	0.081095	1.14318	8.5e-07	0.0153653
FUT4	ENSG00000196371	0.175744	0.0805785	1.12501	8.54e-07	0.0154392
AQP11	ENSG00000178301	0.01516	0.0371901	-1.29465	8.67e-07	0.0156804
RBM11	ENSG00000185272	0.0701853	0.112603	-0.682009	8.77e-07	0.0158625
TBXT	ENSG00000164458	1.28916	0.684401	0.913522	8.88e-07	0.0160593
CBX8	ENSG00000141570	0.046603	0.081095	-0.79919	8.92e-07	0.0161264
BFSP1	ENSG00000125864	0.0527793	0.089876	-0.767963	9.04e-07	0.0163551
TSEN54	ENSG00000182173	0.668164	0.352789	0.921396	9.05e-07	0.0163701
DOC2B	ENSG00000272636	0.240314	0.114153	1.07396	9.07e-07	0.0163968
TMC8	ENSG00000167895	0.250983	0.121901	1.04188	9.16e-07	0.0165669
SOCS1	ENSG00000185338	2.2594	1.23192	0.875032	9.25e-07	0.0167251
SAMD3	ENSG00000164483	0.0235823	0.0511364	-1.11665	9.53e-07	0.0172269
KCNA1	ENSG00000111262	0.016283	0.00103306	3.97837	9.59e-07	0.0173442
ZDHHC1	ENSG00000159714	0.0617631	0.100723	-0.705579	9.71e-07	0.0175581
LSAMP	ENSG00000185565	0.0875912	0.135847	-0.633125	9.74e-07	0.0176166
NLRP7	ENSG00000167634	0.0207748	0.00309917	2.74488	9.77e-07	0.0176654
TUBB2B	ENSG00000137285	13.1538	7.30062	0.849394	9.94e-07	0.0179727
CMTM3	ENSG00000140931	7.18304	3.98915	0.848513	1.02e-06	0.0183914
HIC2	ENSG00000169635	2.89781	1.60072	0.856239	1.03e-06	0.0186928
FRMD8	ENSG00000126391	0.194834	0.0919421	1.08345	1.04e-06	0.0188385
DLG5	ENSG00000151208	2.17574	1.19731	0.861707	1.05e-06	0.0190416
SPON1	ENSG00000262655	0.381246	0.194215	0.97307	1.06e-06	0.0191591
MBOAT4	ENSG00000177669	0.0286356	0.00619835	2.20785	1.06e-06	0.0192091
NFIA	ENSG00000162599	0.152723	0.0692149	1.14177	1.08e-06	0.0195356
SULT1A1	ENSG00000196502	0.0555867	0.0924587	-0.734068	1.11e-06	0.0200693
RUNX1	ENSG00000159216	0.265581	0.128099	1.05189	1.14e-06	0.0206597
SLC36A2	ENSG00000186335	0.129141	0.0557851	1.21099	1.16e-06	0.0210539
CPLX2	ENSG00000145920	0.0263897	0.00516529	2.35305	1.17e-06	0.0210992
CTNNA3	ENSG00000183230	0.0320045	0.0604339	-0.917083	1.18e-06	0.0212683
SOX18	ENSG00000203883	0.0342504	0.0645661	-0.914656	1.21e-06	0.0218601
PRSS45P	ENSG00000188086	0.0297586	0.00671488	2.14787	1.21e-06	0.0219146
SLC37A1	ENSG00000160190	0.0735542	0.116219	-0.659967	1.26e-06	0.0227008
ENPP4	ENSG00000001561	0.0168445	0.0387397	-1.20154	1.27e-06	0.0230293
CBX4	ENSG00000141582	0.0825379	0.129132	-0.645721	1.29e-06	0.0233376
TMEM132D	ENSG00000151952	0.0707468	0.111054	-0.650521	1.3e-06	0.0235414
PRKCD	ENSG00000163932	1.20999	0.66064	0.873063	1.31e-06	0.0237307
BRDT	ENSG00000137948	0.00449186	0.0201446	-2.16501	1.32e-06	0.0238505
SLC6A20	ENSG00000163817	0.000561482	0.0108471	-4.27193	1.37e-06	0.0247066
HSD11B2	ENSG00000176387	0.0516564	0.0878099	-0.765438	1.37e-06	0.024776
BTG3	ENSG00000154640	1.84896	1.0186	0.860134	1.37e-06	0.0248534
MOB3B	ENSG00000120162	0.42785	0.221591	0.949205	1.38e-06	0.0250146
NOS1AP	ENSG00000198929	0.046603	0.0144628	1.68808	1.43e-06	0.0258752
SLC7A5	ENSG00000103257	6.60977	3.68802	0.841755	1.44e-06	0.0259892
STAB2	ENSG00000136011	0.28411	0.140496	1.01592	1.45e-06	0.026154
BCL6	ENSG00000113916	0.0342504	0.0630165	-0.879609	1.45e-06	0.0262887
ZEB2	ENSG00000169554	1.45929	0.79907	0.868875	1.47e-06	0.0265017
RIN2	ENSG00000132669	0.032566	0.0614669	-0.916445	1.49e-06	0.0269348
TGFA	ENSG00000163235	0.0230208	0.0475207	-1.04562	1.51e-06	0.0273697
ORAI3	ENSG00000175938	0.0685008	0.108988	-0.66997	1.52e-06	0.0273971
RGS10	ENSG00000148908	0.293655	0.147727	0.991187	1.53e-06	0.0275954
TNNI1	ENSG00000159173	0.0960135	0.0397727	1.27146	1.54e-06	0.027845
SHD	ENSG00000105251	0.047726	0.0144628	1.72243	1.54e-06	0.0278646
KRT8	ENSG00000170421	7.22066	4.01911	0.845255	1.55e-06	0.0280639
PPP1R3C	ENSG00000119938	0.0117911	0.0315083	-1.41803	1.61e-06	0.0291034
CLCF1	ENSG00000175505	0.0572712	0.0945248	-0.722883	1.62e-06	0.0292696
SSUH2	ENSG00000125046	0.0247052	0.0501033	-1.02009	1.63e-06	0.029484
OR56A1	ENSG00000180934	0.00393038	0.018595	-2.24218	1.68e-06	0.0304364
ST5	ENSG00000166444	3.19876	1.78409	0.842326	1.69e-06	0.030499
CCDC51	ENSG00000164051	0.638405	0.341942	0.900721	1.69e-06	0.0305465
LRRC56	ENSG00000161328	0.016283	0.0371901	-1.19155	1.7e-06	0.0308071
SAMD4A	ENSG00000020577	0.199888	0.0955579	1.06474	1.71e-06	0.0309574
VLDLR	ENSG00000147852	0.0830994	0.128099	-0.624352	1.73e-06	0.0312042
DLG2	ENSG00000150672	0.0976979	0.145145	-0.571091	1.76e-06	0.0318506
EXO1	ENSG00000174371	1.63784	0.903409	0.858347	1.78e-06	0.0321642
SOX7	ENSG00000171056	0.0707468	0.026343	1.42525	1.78e-06	0.0322606
PCDHA5	ENSG00000204965	0.0320045	0.0609504	-0.929362	1.85e-06	0.033378
SPINK5	ENSG00000133710	0.0786075	0.121901	-0.632969	1.87e-06	0.0338299
CDC42EP2	ENSG00000149798	0.645143	0.345558	0.900692	1.9e-06	0.0343748
STMN2	ENSG00000104435	0.0134756	0.043905	-1.70404	1.95e-06	0.0352158
NTNG1	ENSG00000162631	0.0112296	0.0304752	-1.44032	1.95e-06	0.0352526
NYAP1	ENSG00000166924	0.130264	0.186467	-0.517483	2.04e-06	0.0368213
MAPT	ENSG00000186868	0.0567097	0.0196281	1.53068	2.06e-06	0.0372819
C4orf50	ENSG00000181215	0.046603	0.0790289	-0.761957	2.13e-06	0.0384394
ZC3H6	ENSG00000188177	0.0920831	0.13843	-0.588146	2.13e-06	0.0384764
CLCNKA	ENSG00000186510	0.000561482	0.0103306	-4.20154	2.17e-06	0.0392092
SPATS2L	ENSG00000196141	5.48905	3.08419	0.831663	2.18e-06	0.0393814
CNTN4	ENSG00000144619	0.0168445	0.0387397	-1.20154	2.19e-06	0.039645
MYO16	ENSG00000041515	0.0185289	0.00258265	2.84286	2.22e-06	0.040102
AZIN2	ENSG00000142920	0.0903987	0.0366736	1.30156	2.26e-06	0.0408499
EDNRA	ENSG00000151617	0.125772	0.180269	-0.519337	2.27e-06	0.0410109
TOMM7	ENSG00000196683	14.2162	8.05372	0.819806	2.31e-06	0.0418595
JAG2	ENSG00000184916	0.0207748	0.0433884	-1.06247	2.33e-06	0.0421231
FOXF2	ENSG00000137273	0.134194	0.0594008	1.17577	2.36e-06	0.0426523
DPYD	ENSG00000188641	0.00729927	0.0227273	-1.6386	2.38e-06	0.043041
SLC39A2	ENSG00000165794	0.0207748	0.00309917	2.74488	2.51e-06	0.045402
DDIT4L	ENSG00000145358	0.00280741	0.0144628	-2.36504	2.59e-06	0.0468083
LRRC7	ENSG00000033122	0.0095452	0.0289256	-1.5995	2.6e-06	0.0469633
ZNF501	ENSG00000186446	0.079169	0.121384	-0.616574	2.63e-06	0.047635
CDC42EP1	ENSG00000128283	0.697923	0.378099	0.884302	2.71e-06	0.0489681
SYNDIG1L	ENSG00000183379	0.0510949	0.0170455	1.58379	2.73e-06	0.0494094
TBX2	ENSG00000121068	0.0437956	0.0123967	1.82083	2.76e-06	0.0499596
ADCY3	ENSG00000138031	1.19989	0.665289	0.850846	2.84e-06	0.0513064
RASL11B	ENSG00000128045	0.116788	0.168388	-0.527897	2.86e-06	0.0516725
ABHD17C	ENSG00000136379	0.920831	0.504649	0.867657	2.91e-06	0.0525467
SLC39A14	ENSG00000104635	1.93599	1.08368	0.837137	2.95e-06	0.0532859
RGS16	ENSG00000143333	0.0892757	0.136364	-0.61112	3.02e-06	0.0546097
DAPK2	ENSG00000035664	0.00842224	0.0247934	-1.55768	3.06e-06	0.0553252
RPRML	ENSG00000179673	0.03032	0.0568182	-0.906081	3.07e-06	0.0554611
PPARGC1A	ENSG00000109819	0.00393038	0.0165289	-2.07225	3.08e-06	0.0557528
SLC45A3	ENSG00000158715	0.120157	0.053719	1.16142	3.16e-06	0.0570857
TNKS1BP1	ENSG00000149115	1.29197	0.719525	0.844457	3.17e-06	0.0573492
FGF4	ENSG00000075388	0.0842223	0.027376	1.62129	3.22e-06	0.0582433
FBLN5	ENSG00000140092	0.0903987	0.134814	-0.576598	3.24e-06	0.0586576
BCL11A	ENSG00000119866	1.29366	0.720558	0.844267	3.34e-06	0.0604161
GBP2	ENSG00000162645	0.0101067	0	Inf	3.39e-06	0.0612771
RAB5C	ENSG00000108774	3.93711	2.23399	0.817517	3.42e-06	0.0618487
GALNT10	ENSG00000164574	1.73947	0.970558	0.841764	3.49e-06	0.0630313
RCBTB2	ENSG00000136161	0.522179	0.278926	0.904663	3.52e-06	0.0636324
CYP4X1	ENSG00000186377	0.0516564	0.0852273	-0.722369	3.53e-06	0.063756
IFI16	ENSG00000163565	1.42392	0.78719	0.855083	3.56e-06	0.0644478
ANXA1	ENSG00000135046	0.128018	0.198864	-0.635433	3.6e-06	0.0651062
IRX5	ENSG00000176842	0.107243	0.155992	-0.540584	3.61e-06	0.065295
SLCO2A1	ENSG00000174640	1.85794	1.03977	0.83744	3.62e-06	0.0653908
PKD1L1	ENSG00000158683	0.03032	0.00774793	1.96839	3.62e-06	0.0654719
SOBP	ENSG00000112320	0.176867	0.0852273	1.05328	3.65e-06	0.0660422
CACNB2	ENSG00000165995	0.0269512	0.0511364	-0.924003	3.69e-06	0.0668112
POLR2C	ENSG00000102978	2.69568	1.52634	0.820568	3.71e-06	0.0671288
RSPO4	ENSG00000101282	0.0971364	0.0413223	1.23309	3.73e-06	0.0675233
JPH2	ENSG00000149596	0.0247052	0.00516529	2.25789	3.8e-06	0.0686443
NIPAL2	ENSG00000104361	0.0179674	0.0387397	-1.10843	3.87e-06	0.0700069
CDHR1	ENSG00000148600	0.0606401	0.0222107	1.44901	3.89e-06	0.0702562
NPAS1	ENSG00000130751	0.016283	0.0356405	-1.13015	3.91e-06	0.0707096
GOSR2	ENSG00000108433	3.85177	2.18802	0.815897	3.91e-06	0.0707536
ZNF396	ENSG00000186496	0.0207748	0.0423554	-1.02771	4.05e-06	0.0731443
FSHR	ENSG00000170820	0.436272	0.231405	0.914807	4.09e-06	0.0740331
FBN1	ENSG00000166147	0.322852	0.166322	0.956893	4.13e-06	0.0746491
SLC52A3	ENSG00000101276	0.00505334	0.0191116	-1.91914	4.2e-06	0.0759337
KLF1	ENSG00000105610	0.139809	0.0650826	1.10311	4.21e-06	0.0760368
WBP1L	ENSG00000166272	1.01572	0.563533	0.849933	4.22e-06	0.0762798
FNDC11	ENSG00000125531	0.0061763	0.0201446	-1.70558	4.25e-06	0.0768853
YPEL1	ENSG00000100027	0.01516	0.0346074	-1.19081	4.26e-06	0.0770432
CD109	ENSG00000156535	0.343066	0.179752	0.932477	4.34e-06	0.0784451
ZMAT1	ENSG00000166432	0.00786075	0.0232438	-1.56411	4.34e-06	0.078526
HIST1H1C	ENSG00000187837	40.6378	23.2025	0.808545	4.41e-06	0.0797315
ARNT2	ENSG00000172379	0.104436	0.0454545	1.20012	4.43e-06	0.0800304
COL16A1	ENSG00000084636	0.145424	0.0681818	1.09281	4.54e-06	0.0820338
PPA1	ENSG00000180817	2	1.13223	0.820831	4.58e-06	0.0827983
COL4A6	ENSG00000197565	0.184728	0.264463	-0.517665	4.65e-06	0.0841548
PROK1	ENSG00000143125	0.0336889	0.00929752	1.85736	4.72e-06	0.0853962
PLXNA2	ENSG00000076356	6.54576	3.74742	0.804664	4.74e-06	0.0857469
GTPBP3	ENSG00000130299	1.40539	0.791322	0.828633	4.85e-06	0.0876475
IQCJ	ENSG00000214216	0.00393038	0.017562	-2.15972	4.91e-06	0.0887341
TSPEAR	ENSG00000175894	0.0331275	0.0588843	-0.829856	4.98e-06	0.0900587
PBK	ENSG00000168078	0.840539	0.465909	0.851266	5.16e-06	0.0932449
ITIH6	ENSG00000102313	0.00898372	0	Inf	5.31e-06	0.0959293
MTHFD2	ENSG00000065911	9.29309	5.34246	0.798655	5.35e-06	0.0968059
SLC4A10	ENSG00000144290	0.00112297	0.0108471	-3.27193	5.37e-06	0.0970398
TIAM2	ENSG00000146426	0.315553	0.164773	0.937405	5.42e-06	0.0980696
FICD	ENSG00000198855	0.0769231	0.115186	-0.582476	5.47e-06	0.098882
CFAP221	ENSG00000163075	0.0370578	0.0645661	-0.800999	5.49e-06	0.0992327

## Sheet: HAND1 transgene
Gene	ID	baseMean	log2FC_Med_vs_Neg	pval	FDR	log2FC_High_vs_Neg	pval	FDR
MCF2L2	ENSG00000053524	3918.78	-0.864776	1.19465e-29	4.98705e-26	-1.3936	2.36804e-72	5.20115e-68
SDC4	ENSG00000124145	7341.09	1.44103	1.61476e-47	2.69633e-43	1.68326	3.74547e-64	4.11327e-60
PGF	ENSG00000119630	1105.88	1.62482	1.01978e-45	8.51413e-42	1.84552	2.52389e-58	1.84783e-54
KCNK12	ENSG00000184261	2594.46	-1.47757	9.75381e-20	9.04828e-17	-2.52555	2.80463e-53	1.54002e-49
IL6ST	ENSG00000134352	10924.8	-0.807009	3.10552e-22	3.98893e-19	-1.27916	6.2502e-53	2.74559e-49
SLC25A53	ENSG00000269743	1435.72	-1.93209	3.15889e-27	1.05494e-23	-2.67819	1.19018e-48	4.35687e-45
NFASC	ENSG00000163531	1793.27	-1.15853	1.39344e-21	1.66198e-18	-1.80118	2.67717e-48	8.4002e-45
LINC00479	ENSG00000236384	2438.72	-1.50688	2.79383e-23	5.18349e-20	-2.19852	8.58945e-47	2.35823e-43
SLC35A3	ENSG00000117620	7271.07	-0.671952	5.16729e-15	2.15709e-12	-1.15124	1.37219e-40	3.34876e-37
ZFP36L2	ENSG00000152518	2545.07	0.995068	1.9364e-19	1.6167e-16	1.46306	3.67168e-40	8.06448e-37
CRISPLD1	ENSG00000121005	2844.28	-0.884988	4.4453e-18	3.22729e-15	-1.36224	5.65386e-40	1.12892e-36
TLE3	ENSG00000140332	8036.21	0.920434	3.73917e-26	1.04061e-22	1.1503	7.02643e-40	1.28607e-36
PDZRN3	ENSG00000121440	888.861	-1.35083	1.83603e-17	1.22045e-14	-2.15357	8.78421e-40	1.48413e-36
GRPR	ENSG00000126010	5872.09	-1.02542	5.65963e-17	3.04853e-14	-1.61326	2.71275e-39	4.25592e-36
APOL3	ENSG00000128284	428.661	-2.6008	1.13761e-23	2.37447e-20	-3.47258	1.79356e-38	2.62626e-35
ITIH5	ENSG00000123243	654.193	-1.08425	1.93985e-14	6.74825e-12	-1.86088	2.03199e-37	2.78941e-34
MCCC1	ENSG00000078070	5832.66	-0.817837	2.51667e-18	1.91015e-15	-1.19818	3.8084e-37	4.92046e-34
FLNB	ENSG00000136068	13554.7	-0.663113	1.897e-24	4.52515e-21	-0.825241	8.87946e-37	1.08349e-33
ABHD6	ENSG00000163686	483.501	-2.06803	6.00072e-31	3.34e-27	-2.29034	2.53459e-36	2.92999e-33
XG	ENSG00000275342	147.751	-1.75952	1.8976e-19	1.6167e-16	-2.72615	1.35136e-34	1.45328e-31
PRAG1	ENSG00000124343	3103.83	-0.669961	2.38062e-20	2.33833e-17	-0.900823	1.38949e-34	1.45328e-31
RPH3A	ENSG00000089169	468.023	2.28247	4.90852e-23	8.19625e-20	2.79939	6.411e-34	6.40051e-31
AFG3L2	ENSG00000141385	4185.9	0.564405	4.88649e-17	2.71982e-14	0.803569	8.06918e-33	7.70572e-30
RPRM	ENSG00000177519	154.322	-2.10687	1.06382e-15	4.80098e-13	-3.45866	4.3886e-32	4.0163e-29
RASA3	ENSG00000185989	2212.4	1.04797	6.57333e-19	5.22674e-16	1.37345	2.61138e-31	2.29425e-28
ERBB4	ENSG00000178568	27594.9	-1.14581	3.66113e-08	3.30452e-06	-2.39653	1.18543e-30	1.00141e-27
MYLK	ENSG00000065534	477.255	0.760171	2.2865e-12	5.37746e-10	1.23799	1.59655e-30	1.29877e-27
NCR1	ENSG00000189430	517.348	-1.43943	2.52381e-16	1.23949e-13	-2.06634	2.2441e-30	1.76033e-27
ADAMTS9	ENSG00000163638	1376.43	0.905065	2.24802e-17	1.39028e-14	1.21462	5.58052e-30	4.22657e-27
MAPK8	ENSG00000107643	3302.72	0.460597	1.81904e-20	1.8984e-17	0.553657	1.51452e-28	1.09422e-25
ENSG00000230805	ENSG00000230805	315.584	-1.61835	1.16415e-12	3.13531e-10	-2.64766	1.54438e-28	1.09422e-25
GEMIN5	ENSG00000082516	4225.63	-0.966406	1.22794e-17	8.54337e-15	-1.25571	2.05518e-28	1.41062e-25
ENSG00000228084	ENSG00000228084	177.818	-0.952161	2.33243e-09	2.68599e-07	-1.95017	3.61177e-28	2.40391e-25
RBBP6	ENSG00000122257	5153.85	0.37689	1.63855e-11	2.97397e-09	0.612479	8.23621e-28	5.32059e-25
MRPL22	ENSG00000082515	2973.35	-0.926493	9.58418e-16	4.44546e-13	-1.26571	1.04432e-27	6.55354e-25
VCAN	ENSG00000038427	15781.6	0.722592	1.51128e-14	5.36923e-12	1.01877	2.31329e-27	1.41136e-24
WDR72	ENSG00000166415	718.153	-1.25732	1.25832e-12	3.33514e-10	-1.92582	9.14681e-27	5.42975e-24
ENSG00000235979	ENSG00000235979	477.956	-1.7121	5.78458e-16	2.75974e-13	-2.31726	2.2262e-26	1.28675e-23
GABRB3	ENSG00000166206	3638.77	-0.711959	6.47219e-12	1.35091e-09	-1.09603	7.4339e-26	4.18662e-23
DSCAM	ENSG00000171587	470.651	-1.24608	1.24806e-11	2.31556e-09	-1.98223	1.38047e-25	7.58019e-23
RBBP4	ENSG00000162521	16874.9	-0.645081	1.95747e-15	8.38099e-13	-0.844281	2.99877e-25	1.60646e-22
KCNK17	ENSG00000124780	756.026	2.18925	1.28178e-22	1.81398e-19	2.31861	3.91272e-25	2.04617e-22
GFPT2	ENSG00000131459	4191.8	0.645537	1.01027e-11	1.93903e-09	0.97674	7.38182e-25	3.77057e-22
GJA1	ENSG00000152661	28660.2	-0.656783	1.99257e-11	3.57763e-09	-1.00053	1.87915e-24	9.38037e-22
FAM174B	ENSG00000185442	1001.42	-0.820113	1.68618e-15	7.40944e-13	-1.06409	2.86773e-24	1.3997e-21
BLCAP	ENSG00000166619	2072.5	1.02098	1.90033e-17	1.22045e-14	1.22152	2.97542e-24	1.4207e-21
CCDC81	ENSG00000149201	808.47	-0.98147	4.11552e-09	4.55106e-07	-1.71612	4.80655e-24	2.24619e-21
ENC1	ENSG00000171617	28501.2	-0.393692	2.62648e-06	0.000139672	-0.847763	5.34221e-24	2.44451e-21
SERHL2	ENSG00000183569	5606	-0.978404	6.4095e-11	1.03909e-08	-1.51598	5.48484e-24	2.45855e-21
MYCT1	ENSG00000120279	777.557	-1.06566	7.6578e-10	9.68712e-08	-1.74915	3.46583e-23	1.52247e-20
TMEM129	ENSG00000168936	1421.65	-0.101137	0.085115	0.403822	-0.599339	2.11328e-22	9.10118e-20
MINAR1	ENSG00000169330	624.723	1.55653	1.30362e-22	1.81398e-19	1.54833	3.06979e-22	1.29663e-19
CYRIA	ENSG00000197872	229.286	1.07451	8.47723e-09	8.90269e-07	1.76027	2.18221e-21	9.01611e-19
ENSG00000286468	ENSG00000286468	691.801	-1.58035	3.15242e-11	5.54096e-09	-2.29132	2.21667e-21	9.01611e-19
FBXO34	ENSG00000178974	3324.83	-0.984898	7.6541e-13	2.09522e-10	-1.30818	2.52241e-21	1.00731e-18
POLR2C	ENSG00000102978	3250.17	0.447763	4.26618e-11	7.26905e-09	0.644456	2.72701e-21	1.06957e-18
ENSG00000288062	ENSG00000288062	103.2	-2.7104	6.02535e-14	2.01222e-11	-3.76592	3.18206e-21	1.22615e-18
NFIL3	ENSG00000187210	577.843	0.768664	4.15771e-11	7.15726e-09	1.09937	3.90373e-21	1.4783e-18
GCNT1	ENSG00000165030	2550.01	0.921064	5.57291e-15	2.26967e-12	1.11278	3.98575e-21	1.48378e-18
HAND1	ENSG00000113196	36611.7	2.96419	4.11909e-08	3.65854e-06	5.01131	1.7877e-20	6.54418e-18
ACTN1	ENSG00000072110	9323.21	0.555364	4.66173e-08	4.09693e-06	0.932252	4.6394e-20	1.67049e-17
LINC00665	ENSG00000232677	5147.59	-0.826357	1.94185e-10	2.74789e-08	-1.1931	5.14712e-20	1.82341e-17
DIO3	ENSG00000197406	277.623	-2.2139	3.68497e-13	1.09878e-10	-2.86173	8.65694e-20	3.01811e-17
CMTM3	ENSG00000140931	1646.04	0.62022	6.58156e-12	1.35678e-09	0.821227	1.12765e-19	3.86996e-17
PELI1	ENSG00000197329	3138.29	-0.604662	6.95585e-21	7.74326e-18	-0.588564	1.21867e-19	4.11797e-17
SLC30A4	ENSG00000104154	152.851	-1.5789	2.27659e-12	5.37746e-10	-2.16296	1.35237e-19	4.50053e-17
MYO1B	ENSG00000128641	4897	0.574309	1.12907e-10	1.71104e-08	0.805639	1.5543e-19	5.09533e-17
TNFRSF21	ENSG00000146072	6035.09	-0.608651	2.90264e-08	2.66309e-06	-0.990613	2.17747e-19	7.03324e-17
DOK4	ENSG00000125170	6369.99	2.21149	7.3355e-14	2.40173e-11	2.66068	2.22438e-19	7.08063e-17
HTRA1	ENSG00000166033	251.049	2.20265	8.68372e-14	2.73586e-11	2.64691	2.95548e-19	9.27347e-17
HDAC1	ENSG00000116478	5549.46	0.242788	4.17337e-07	2.73345e-05	0.431108	3.11301e-19	9.63016e-17
TET3	ENSG00000187605	1986.18	0.597976	6.43032e-12	1.35091e-09	0.778374	4.50896e-19	1.37548e-16
BOC	ENSG00000185483	551.492	1.17362	1.08946e-11	2.05513e-09	1.54026	4.74196e-19	1.42107e-16
ROR1	ENSG00000144857	1065.7	1.18006	1.25119e-14	4.64276e-12	1.36635	4.7878e-19	1.42107e-16
ELOVL2	ENSG00000197977	640.214	-1.11747	7.42623e-10	9.46589e-08	-1.6335	5.55505e-19	1.62682e-16
GPRC5B	ENSG00000167191	2679.12	0.618691	2.53026e-17	1.50894e-14	0.651759	6.39881e-19	1.84926e-16
CROT	ENSG00000005469	403.362	-1.34221	8.09282e-14	2.59873e-11	-1.62983	6.79281e-19	1.93763e-16
ZDHHC2	ENSG00000104219	2694.1	-0.626131	1.46579e-07	1.13841e-05	-1.06277	7.46819e-19	2.10296e-16
FGD5	ENSG00000154783	1240.11	0.704758	8.22521e-12	1.64137e-09	0.913673	9.23619e-19	2.5679e-16
UMODL1	ENSG00000177398	275.186	-1.15708	1.77151e-08	1.72947e-06	-1.87849	9.94783e-19	2.73118e-16
TRMT44	ENSG00000155275	3960.62	-0.820361	1.49082e-08	1.48177e-06	-1.27394	1.88017e-18	5.09827e-16
CELF2	ENSG00000048740	1342.97	-0.922978	4.9646e-07	3.18842e-05	-1.61253	2.95163e-18	7.90606e-16
GBP4	ENSG00000162654	264.03	1.96181	1.11298e-14	4.22376e-12	2.20823	3.78179e-18	1.00076e-15
PHLDB2	ENSG00000144824	4505.26	0.604985	2.39584e-14	8.16444e-12	0.688403	4.51389e-18	1.18027e-15
SLC6A6	ENSG00000131389	3886.82	0.347057	1.49129e-06	8.41224e-05	0.624176	5.17799e-18	1.33799e-15
WIPF1	ENSG00000115935	1702.34	0.86589	2.56745e-12	5.87277e-10	1.0689	5.99533e-18	1.53118e-15
ACVR1	ENSG00000115170	1192.61	0.825764	1.57368e-12	4.04266e-10	1.00709	7.58846e-18	1.91578e-15
LBH	ENSG00000213626	3014.44	0.551332	1.3833e-06	7.8834e-05	0.982083	7.81613e-18	1.95083e-15
SRC	ENSG00000197122	8655.91	1.41877	9.73187e-17	5.07821e-14	1.46902	7.92852e-18	1.95665e-15
FHDC1	ENSG00000137460	669.091	0.887935	5.87765e-11	9.62206e-09	1.16713	8.0341e-18	1.96068e-15
FOXI1	ENSG00000168269	274.37	-1.26669	3.50334e-05	0.00128287	-2.72047	8.97701e-18	2.16671e-15
TMOD1	ENSG00000136842	3570.81	1.27776	1.11474e-13	3.38436e-11	1.47703	9.27735e-18	2.21487e-15
TUNAR	ENSG00000250366	2734.07	-1.10593	2.2439e-10	3.12239e-08	-1.50078	9.9201e-18	2.34285e-15
GNAI1	ENSG00000127955	2308.38	-0.651624	9.1639e-12	1.77929e-09	-0.824379	1.08411e-17	2.53313e-15
LRRC8B	ENSG00000197147	1239.65	-0.407381	2.9658e-08	2.70617e-06	-0.642416	1.29817e-17	3.00137e-15
LRRCC1	ENSG00000133739	1293.45	-0.838627	4.49453e-08	3.97088e-06	-1.31601	1.60194e-17	3.6651e-15
TCIM	ENSG00000164300	137.662	-2.39731	1.16481e-09	1.4197e-07	-3.50771	1.6928e-17	3.8273e-15
SERINC5	ENSG00000176907	8719.85	-1.13708	4.69687e-12	1.03195e-09	-1.40212	1.70768e-17	3.8273e-15
ARAP1	ENSG00000186635	6227.64	0.547452	1.46618e-10	2.11053e-08	0.723038	2.70213e-17	5.99247e-15
DDHD1	ENSG00000100523	2860.25	-0.597652	6.22111e-15	2.47334e-12	-0.653525	2.72831e-17	5.99247e-15
PRKCD	ENSG00000228709	1384.77	0.433499	2.60437e-08	2.40264e-06	0.658681	3.33722e-17	7.20383e-15
LINC02575	ENSG00000163932	1463.57	-1.47233	1.35976e-14	4.93594e-12	-1.6198	3.34543e-17	7.20383e-15
TUBB6	ENSG00000176014	4687.21	0.676166	1.06081e-09	1.3219e-07	0.934479	3.51726e-17	7.5003e-15
DLG2	ENSG00000150672	855.537	-0.755885	9.02129e-07	5.45423e-05	-1.31502	3.73541e-17	7.8889e-15
ZIC3	ENSG00000156925	16499.7	-0.70914	2.24799e-09	2.60673e-07	-0.99746	4.41432e-17	9.23391e-15
ARHGAP18	ENSG00000146376	111.622	-1.25521	1.45593e-08	1.45576e-06	-1.99849	4.5074e-17	9.33967e-15
NIN	ENSG00000100503	1068.45	0.605319	1.89469e-12	4.79356e-10	0.724719	4.81449e-17	9.88276e-15
AGL	ENSG00000162688	10927.4	-0.656671	2.1929e-08	2.04565e-06	-0.983774	5.67094e-17	1.1533e-14
PTPN3	ENSG00000070159	218.976	1.03559	1.97855e-08	1.87715e-06	1.53557	6.23006e-17	1.25538e-14
RHOH	ENSG00000168421	88.5493	-1.80928	2.08383e-09	2.45041e-07	-2.94887	8.41156e-17	1.67956e-14
PRDM1	ENSG00000057657	493.806	-2.1653	1.31142e-08	1.32716e-06	-3.22707	8.74836e-17	1.73107e-14
DACH1	ENSG00000276644	300.073	-0.761555	1.51461e-05	0.000612373	-1.50541	9.44715e-17	1.85265e-14
ME2	ENSG00000082212	3799.96	-0.809329	3.86387e-09	4.30126e-07	-1.14499	9.72378e-17	1.89003e-14
EHD3	ENSG00000013016	1794.3	1.04144	1.01619e-10	1.55673e-08	1.33615	1.11093e-16	2.14039e-14
UNC13C	ENSG00000137766	206.51	-1.06858	6.16211e-06	0.000296625	-2.04412	1.152e-16	2.20022e-14
ARHGEF10L	ENSG00000074964	1013.5	0.883751	2.77384e-09	3.15085e-07	1.2309	1.23687e-16	2.34195e-14
ORC5	ENSG00000164815	1322.23	-0.368122	9.37566e-05	0.00296505	-0.792089	1.49927e-16	2.81453e-14
LRIG3	ENSG00000139263	7335.77	-0.396607	4.91444e-05	0.00171676	-0.807002	1.77627e-16	3.30627e-14
DYRK2	ENSG00000127334	3769.62	0.621531	3.29388e-11	5.72929e-09	0.772193	1.85202e-16	3.4183e-14
FRMD8	ENSG00000126391	2234.54	0.684855	4.6697e-12	1.03195e-09	0.814554	2.21595e-16	4.05593e-14
LINC00240	ENSG00000224843	247.069	-1.28067	4.34895e-09	4.77755e-07	-1.84518	2.76662e-16	5.02198e-14
TRG-AS1	ENSG00000281103	740.439	-1.99804	1.15259e-09	1.41514e-07	-2.71853	2.87141e-16	5.16947e-14
OPHN1	ENSG00000079482	360.795	0.92837	6.44912e-12	1.35091e-09	1.10872	3.12788e-16	5.58543e-14
RNASE1	ENSG00000129538	249.12	-2.43405	2.18281e-12	5.33866e-10	-2.8785	3.53137e-16	6.25509e-14
FAM184A	ENSG00000111879	592.089	-1.27349	9.05592e-12	1.77901e-09	-1.53948	3.56466e-16	6.26353e-14
TGFBR3	ENSG00000069702	290.795	1.02022	1.12408e-08	1.15864e-06	1.45003	4.28719e-16	7.47332e-14
FLRT3	ENSG00000125848	1371.55	-1.05044	2.71088e-07	1.90194e-05	-1.67013	4.36474e-16	7.5486e-14
TUT4	ENSG00000134744	7179.72	0.393201	5.3996e-11	9.10732e-09	0.487895	4.47176e-16	7.67326e-14
ENSG00000268858	ENSG00000268858	210.302	-0.35467	0.0148206	0.138797	-1.3023	6.26735e-16	1.0671e-13
ZSWIM5	ENSG00000162415	524.081	-0.831683	9.04124e-07	5.45423e-05	-1.39438	7.32173e-16	1.23703e-13
FAM20C	ENSG00000177706	591.519	-0.453361	0.00158403	0.0286878	-1.18917	7.69296e-16	1.28983e-13
MANEA	ENSG00000172469	2448.56	-0.610198	9.38536e-08	7.49841e-06	-0.925014	8.49394e-16	1.41334e-13
SGMS1	ENSG00000198964	787.529	0.715995	1.04742e-13	3.23886e-11	0.77884	8.94914e-16	1.47789e-13
TFAP2C	ENSG00000087510	190.836	-2.04976	5.3052e-13	1.47644e-10	-2.32445	1.43468e-15	2.35158e-13
AHCYL1	ENSG00000168710	7874.43	0.220235	4.13388e-05	0.0014718	0.427911	1.77266e-15	2.88406e-13
TRPM2	ENSG00000092051	613.588	-0.717978	1.32515e-07	1.03884e-05	-1.10205	1.80372e-15	2.8919e-13
JPH4	ENSG00000142185	339.685	1.41255	2.37052e-12	5.49763e-10	1.60534	1.80382e-15	2.8919e-13
ZMIZ1	ENSG00000108175	5643.44	0.622378	1.16878e-08	1.19731e-06	0.867712	1.85397e-15	2.95077e-13
OAS3	ENSG00000111331	296.635	1.11343	3.76771e-07	2.52522e-05	1.73147	2.05789e-15	3.25176e-13
ETS2	ENSG00000157557	3237.22	0.529041	3.32443e-10	4.4409e-08	0.668457	2.26043e-15	3.54629e-13
ASB5	ENSG00000164122	114.924	-1.60531	6.48802e-08	5.44407e-06	-2.45631	2.84372e-15	4.41451e-13
PDZD2	ENSG00000133401	317.038	1.31517	2.02882e-09	2.40264e-07	1.7309	2.85403e-15	4.41451e-13
MXRA5	ENSG00000101825	7085.5	-0.324535	0.00146066	0.0269504	-0.807638	2.9171e-15	4.4805e-13
PJA1	ENSG00000181191	1560.22	0.605722	7.36509e-07	4.58889e-05	0.964046	3.23989e-15	4.94174e-13
ENSG00000234405	ENSG00000234405	872.387	-0.743963	5.4533e-08	4.69377e-06	-1.09329	3.38104e-15	5.12146e-13
EPB41L3	ENSG00000082397	4065.76	-0.365321	2.64055e-07	1.8683e-05	-0.556758	6.70608e-15	1.00885e-12
RRP7A	ENSG00000189306	3837.27	-0.503966	7.50788e-08	6.08575e-06	-0.732522	7.2091e-15	1.07715e-12
C2CD2	ENSG00000157617	1288.12	-0.673065	1.362e-10	1.97763e-08	-0.822635	7.75097e-15	1.15019e-12
SPTAN1	ENSG00000197694	16908.3	0.332491	4.79702e-06	0.000236285	0.565084	7.8027e-15	1.15019e-12
SLC2A8	ENSG00000136856	870.649	-0.496665	2.94395e-05	0.00110717	-0.937793	8.96077e-15	1.3121e-12
GAS7	ENSG00000007237	2125.94	0.738999	6.9865e-08	5.71865e-06	1.05011	1.85781e-14	2.70231e-12
WNT11	ENSG00000085741	296.725	1.25159	3.75301e-07	2.52522e-05	1.8778	2.01769e-14	2.91556e-12
PIK3CB	ENSG00000051382	7844.13	-0.693445	1.63645e-07	1.25924e-05	-1.01367	2.10729e-14	3.02514e-12
TNS4	ENSG00000131746	509.255	2.24802	1.50172e-10	2.14322e-08	2.68165	2.13882e-14	3.05045e-12
MYORG	ENSG00000164976	3435.73	0.625303	3.13485e-10	4.22144e-08	0.759394	2.28878e-14	3.24328e-12
JAG1	ENSG00000101384	928.107	1.09751	2.05049e-07	1.50171e-05	1.60718	2.68798e-14	3.78454e-12
FAM234B	ENSG00000084444	2524.34	1.08242	1.09538e-11	2.05513e-09	1.21305	2.76026e-14	3.86154e-12
B3GNT2	ENSG00000170340	3117.14	-0.362559	8.39259e-06	0.000381851	-0.623357	2.92185e-14	4.06174e-12
PPP6R3	ENSG00000110075	6025.65	0.204455	1.69517e-06	9.40399e-05	0.325947	3.02774e-14	4.18247e-12
TRIB1	ENSG00000173334	1283.77	-0.927772	1.34322e-09	1.6253e-07	-1.16998	3.08484e-14	4.23472e-12
MPZL1	ENSG00000197965	10633.5	0.391011	6.27694e-10	8.12499e-08	0.480395	3.26846e-14	4.45891e-12
SOX11	ENSG00000176887	1912.38	0.791524	1.26142e-07	9.98253e-06	1.13563	3.41446e-14	4.62933e-12
KIAA0930	ENSG00000100364	2843.2	0.426175	5.23542e-07	3.32399e-05	0.64435	3.54059e-14	4.77089e-12
TMEM200B	ENSG00000253304	1035.47	-0.303764	0.00118153	0.0227556	-0.724778	3.86396e-14	5.17488e-12
APPL2	ENSG00000136044	1631.79	0.515679	3.8541e-13	1.11967e-10	0.540763	4.09601e-14	5.45241e-12
KLHL4	ENSG00000102271	1981.64	1.0062	6.38367e-08	5.41089e-06	1.40511	4.26737e-14	5.6463e-12
FGFBP3	ENSG00000174721	141.896	-1.28224	6.9114e-10	8.87742e-08	-1.63904	4.45812e-14	5.86336e-12
ENSG00000289561	ENSG00000289561	1810.22	1.40712	1.36675e-16	6.91578e-14	1.28248	5.27715e-14	6.89925e-12
TLN2	ENSG00000171914	5106.19	-0.422977	2.61074e-06	0.000139278	-0.679714	5.75639e-14	7.48126e-12
LRRC7	ENSG00000033122	92.6304	-1.42982	3.09696e-06	0.00016262	-2.49839	8.52459e-14	1.10138e-11
ST8SIA4	ENSG00000113532	1392.15	-0.442655	0.000259052	0.00679065	-0.911656	9.21546e-14	1.18367e-11
RBPMS	ENSG00000157110	4894.76	0.420485	2.17697e-10	3.05471e-08	0.494339	9.75605e-14	1.24583e-11
ZNF532	ENSG00000228971	5794.99	-0.343542	3.61335e-08	3.27912e-06	-0.465817	1.09615e-13	1.39167e-11
LINC02607	ENSG00000074657	415.035	-0.679518	0.000387933	0.00934734	-1.45937	1.10262e-13	1.39184e-11
FSTL1	ENSG00000163430	24046.9	0.339365	1.21932e-06	7.02076e-05	0.51888	1.19754e-13	1.50301e-11
DIO3OS	ENSG00000258498	178.961	-1.63691	9.73493e-09	1.01596e-06	-2.18698	1.61782e-13	2.01897e-11
ORAI3	ENSG00000175938	263.502	-0.491885	0.000397939	0.00951975	-1.07977	1.79697e-13	2.22987e-11
CNGA4	ENSG00000132259	58.7565	-2.36828	1.5483e-08	1.5298e-06	-3.33123	1.8974e-13	2.34126e-11
SP8	ENSG00000164651	305.845	-1.30173	5.26804e-09	5.7494e-07	-1.66415	1.94674e-13	2.38873e-11
TMEM121B	ENSG00000183307	191.561	-0.919923	0.000876743	0.01781	-2.1262	2.19713e-13	2.68099e-11
METTL21A	ENSG00000144401	620.869	-0.45135	1.92204e-06	0.000104883	-0.71383	2.41159e-13	2.92642e-11
PELI2	ENSG00000139946	724.363	0.709355	2.40041e-08	2.22678e-06	0.929533	2.8751e-13	3.46971e-11
ARHGAP39	ENSG00000147799	1295.76	-0.641741	1.1186e-08	1.15864e-06	-0.826943	3.06173e-13	3.67475e-11
RTL1	ENSG00000254656	82.1189	-1.78499	6.54247e-06	0.000311242	-3.16915	3.28655e-13	3.92314e-11
PIK3R6	ENSG00000276231	161.076	-0.975085	1.43927e-05	0.000595567	-1.71865	3.68221e-13	4.37167e-11
MMP9	ENSG00000100985	414.983	1.25307	3.80019e-07	2.52811e-05	1.78559	4.33718e-13	5.12161e-11
FLT1	ENSG00000102755	1590.34	1.61598	5.6401e-11	9.32459e-09	1.78657	4.40556e-13	5.17453e-11
TBC1D9	ENSG00000109436	1846.02	-0.638847	2.90443e-09	3.2769e-07	-0.784435	4.54194e-13	5.3008e-11
AMPH	ENSG00000078053	535.029	-1.03458	1.28454e-07	1.01176e-05	-1.43354	4.56133e-13	5.3008e-11
C1orf115	ENSG00000162817	249.456	-1.26452	4.8705e-10	6.35372e-08	-1.49688	4.8869e-13	5.64926e-11
NEO1	ENSG00000067141	4596.92	0.646828	1.24603e-10	1.82511e-08	0.725336	5.74275e-13	6.60386e-11
TTC9	ENSG00000133985	665.361	-1.30568	2.80818e-12	6.33661e-10	-1.35655	5.77569e-13	6.60715e-11
GCLC	ENSG00000001084	2208.09	-0.599387	1.08666e-09	1.34408e-07	-0.713309	5.85497e-13	6.66314e-11
UBR5	ENSG00000104517	8489.61	0.26904	1.35603e-05	0.000564664	0.445662	6.05486e-13	6.8551e-11
KCNH5	ENSG00000140015	760.288	-0.883217	0.00293715	0.0447759	-2.21165	6.31396e-13	7.11178e-11
KIF26A	ENSG00000066735	5999.59	0.801069	4.73742e-13	1.34077e-10	0.796957	6.50599e-13	7.29069e-11
ST3GAL1	ENSG00000008513	1043.46	0.94802	1.34467e-08	1.3526e-06	1.20038	6.54787e-13	7.30037e-11
CD99	ENSG00000002586	6874.17	-0.425544	5.19903e-08	4.52153e-06	-0.563311	6.67965e-13	7.40969e-11
FLVCR2	ENSG00000119686	843.614	0.98709	2.18053e-09	2.54619e-07	1.1856	6.98615e-13	7.71074e-11
HACD2	ENSG00000206527	2323.31	0.487453	3.85106e-10	5.10357e-08	0.559897	8.01881e-13	8.80626e-11
PCDH1	ENSG00000156453	394.409	-1.3419	7.91304e-11	1.2584e-08	-1.48776	1.02701e-12	1.12225e-10
LAMA2	ENSG00000196569	3969.84	-0.532628	8.38516e-06	0.000381851	-0.852098	1.17966e-12	1.28268e-10
AP1S2	ENSG00000182287	7185.54	-0.30701	0.00014905	0.00435932	-0.576342	1.29856e-12	1.405e-10
EPHB3	ENSG00000182580	2824.84	0.877606	2.03153e-12	5.06305e-10	0.885644	1.37343e-12	1.47873e-10
LEPROTL1	ENSG00000104660	4938.27	-0.340371	1.27749e-05	0.000540681	-0.555476	1.39935e-12	1.49928e-10
RIPK2	ENSG00000104312	1038.83	-0.847689	1.13742e-10	1.71104e-08	-0.93899	1.40975e-12	1.50309e-10
CLVS2	ENSG00000146352	221.873	-1.46873	4.28915e-06	0.000213792	-2.32362	1.42492e-12	1.51193e-10
H6PD	ENSG00000049239	1798.1	-0.17967	0.0230701	0.184301	-0.567398	1.7545e-12	1.85269e-10
CYP1B1	ENSG00000198604	1584.67	1.01369	8.18265e-15	3.17753e-12	0.923219	1.80941e-12	1.90029e-10
BAZ1A	ENSG00000138061	2332.54	0.252994	5.65539e-05	0.00193909	0.444313	1.81689e-12	1.90029e-10
MRPL14	ENSG00000180992	1095.65	0.316248	5.11622e-05	0.0017798	0.551234	1.94602e-12	2.02571e-10
SOX4	ENSG00000116062	8279.52	-0.572307	0.000274775	0.00710247	-1.1083	1.97806e-12	2.03642e-10
MSH6	ENSG00000145911	12607.7	-0.373711	1.04273e-05	0.00046062	-0.597615	1.98383e-12	2.03642e-10
N4BP3	ENSG00000124766	685.23	-0.513666	5.75299e-08	4.92633e-06	-0.684251	1.98413e-12	2.03642e-10
KLHL36	ENSG00000135686	2078.77	-0.186942	0.00404422	0.0565391	-0.464429	2.05948e-12	2.10393e-10
PNMA1	ENSG00000176903	1660.8	-0.426745	1.79131e-08	1.72947e-06	-0.538163	2.38469e-12	2.42488e-10
CEACAM1	ENSG00000079385	351.069	1.13219	1.16729e-06	6.76783e-05	1.63054	2.41685e-12	2.44185e-10
EGFLAM-AS4	ENSG00000248730	548.983	-1.8445	1.18417e-05	0.000508056	-2.9864	2.42361e-12	2.44185e-10
GPATCH11	ENSG00000152133	973.126	-0.769269	4.52482e-10	5.94925e-08	-0.869695	2.69637e-12	2.70425e-10
RNF24	ENSG00000101236	2982.68	0.544911	1.50129e-06	8.41224e-05	0.791473	2.85719e-12	2.85251e-10
ARSL	ENSG00000157399	3672.89	-0.57965	3.48164e-06	0.000178509	-0.874813	2.91364e-12	2.89571e-10
ENSG00000260808	ENSG00000260808	136.397	-1.28705	2.37529e-05	0.000913886	-2.20219	3.0781e-12	3.04538e-10
RASGRP3	ENSG00000152689	513.167	2.11609	1.6509e-07	1.25967e-05	2.81561	3.1525e-12	3.105e-10
FRMPD2	ENSG00000170324	404.029	1.22963	1.59593e-11	2.92845e-09	1.27566	3.22908e-12	3.16623e-10
MAMDC2	ENSG00000165072	104.536	-1.22853	0.000205582	0.00562937	-2.45296	3.62481e-12	3.53846e-10
MTUS1	ENSG00000129422	755.933	-0.447072	0.000190425	0.0053105	-0.846124	3.80579e-12	3.69869e-10
GNAL	ENSG00000141404	3671.02	-0.42731	7.37558e-09	7.84442e-07	-0.515401	3.90827e-12	3.78156e-10
P3H2-AS1	ENSG00000225764	250.046	-0.635835	0.00112766	0.0219204	-1.39971	4.13254e-12	3.98102e-10
RASGRP1	ENSG00000172575	81.3694	-1.22764	0.00197498	0.0340332	-3.13776	4.20713e-12	4.03518e-10
GOPC	ENSG00000047932	1324.51	0.166262	0.014982	0.139287	0.47289	4.75805e-12	4.54373e-10
SMOX	ENSG00000088826	845.339	0.707741	8.3581e-06	0.000381851	1.09732	4.8095e-12	4.57298e-10
ADAMTS15	ENSG00000166106	352.634	-1.17593	8.8764e-10	1.11442e-07	-1.34252	5.60783e-12	5.30907e-10
LRIG1	ENSG00000144749	5695.04	-0.451848	0.000176308	0.00500679	-0.83144	5.75163e-12	5.42183e-10
VIPR2	ENSG00000106018	249.414	-1.97471	0.000418563	0.0099278	-3.96496	6.27099e-12	5.88615e-10
LRRC3	ENSG00000160233	6409.83	-0.714305	1.59615e-08	1.56779e-06	-0.869357	6.56556e-12	6.13507e-10
KIF13B	ENSG00000197892	1139.96	-0.494537	9.15185e-08	7.347e-06	-0.644109	6.59204e-12	6.13507e-10
RAP2B	ENSG00000181467	3718.4	-0.451051	1.06497e-05	0.00046674	-0.706103	6.68731e-12	6.19748e-10
ENSG00000279455	ENSG00000279455	64.0171	-1.01761	0.00117927	0.0227384	-2.47719	6.97749e-12	6.43923e-10
PHF6	ENSG00000156531	6997.97	0.377899	1.79398e-09	2.1551e-07	0.431645	7.08751e-12	6.51339e-10
OAS1	ENSG00000089127	940.185	3.04162	1.88317e-08	1.8072e-06	3.69762	8.08235e-12	7.3967e-10
SLC13A5	ENSG00000141485	135.479	1.00977	1.12135e-05	0.000485084	1.56349	8.13726e-12	7.41605e-10
SNAPC1	ENSG00000023608	902.291	-0.741241	2.19247e-07	1.58484e-05	-0.985968	8.27626e-12	7.51156e-10
SMARCD3	ENSG00000082014	2230.64	-0.58863	2.38223e-05	0.000914447	-0.955277	8.50129e-12	7.68405e-10
CCND1	ENSG00000110092	3324.88	0.439871	1.91152e-06	0.000104651	0.628873	1.03948e-11	9.35699e-10
MLLT3	ENSG00000171843	1210.74	-0.583571	6.11248e-05	0.00208298	-0.995614	1.11175e-11	9.96669e-10
SULF2	ENSG00000117834	10481.9	0.356219	6.63438e-08	5.4842e-06	0.448213	1.13281e-11	1.01069e-09
SLC5A9	ENSG00000196562	181.995	-1.49885	9.04791e-07	5.45423e-05	-2.15566	1.13658e-11	1.01069e-09
TMEM132B	ENSG00000139364	1463.16	-1.76353	1.10878e-05	0.000481532	-2.72854	1.22921e-11	1.08865e-09
LMX1B	ENSG00000136944	669.509	-1.53813	9.3053e-05	0.00295962	-2.68099	1.42377e-11	1.25589e-09
ENSG00000272908	ENSG00000272908	42.9272	-2.3365	7.23671e-06	0.000338484	-5.49887	1.45144e-11	1.27518e-09
TMEM14B	ENSG00000137210	1966.81	-0.420502	9.42783e-06	0.000422053	-0.646614	1.50664e-11	1.3184e-09
HTR1E	ENSG00000168830	101.556	-1.42504	2.92954e-05	0.00110423	-2.41572	1.51719e-11	1.32236e-09
SRRT	ENSG00000087087	4532.58	0.0899376	0.1543	0.538905	0.425172	1.65727e-11	1.43875e-09
NUP50	ENSG00000093000	5645.66	0.148881	0.0025215	0.0402397	0.331969	1.84201e-11	1.59283e-09
KIAA1614	ENSG00000135835	519.651	-0.127629	0.296351	0.709763	-0.84955	1.86347e-11	1.60507e-09
PXN	ENSG00000089159	5827.38	0.538242	9.11569e-06	0.000411388	0.813004	2.0677e-11	1.77402e-09
AMIGO2	ENSG00000139211	3089.42	-0.612093	0.000163495	0.00470697	-1.09001	2.18042e-11	1.86345e-09
ZCCHC18	ENSG00000166707	750.71	-1.58879	5.04205e-07	3.21344e-05	-2.13658	2.19074e-11	1.86502e-09
TMEM150C	ENSG00000249242	450.933	-1.18228	1.68356e-06	9.3707e-05	-1.67531	2.26465e-11	1.9205e-09
ZNF737	ENSG00000237440	1086.05	-0.556535	1.97677e-07	1.46054e-05	-0.724066	2.38883e-11	2.01623e-09
ENSG00000226149	ENSG00000226149	39.6669	-2.92303	3.19066e-09	3.57568e-07	-3.55605	2.3959e-11	2.01623e-09
LGALS3	ENSG00000131981	140.687	1.0623	1.4016e-06	7.96052e-05	1.46759	2.43776e-11	2.04363e-09
CHSY1	ENSG00000131873	3169.01	0.825704	2.68123e-09	3.06652e-07	0.927197	2.44823e-11	2.0446e-09
SBK1	ENSG00000188322	989.57	-0.543093	0.000136072	0.00402148	-0.959612	2.72782e-11	2.26946e-09
DCBLD1	ENSG00000164465	805.334	0.387327	0.000971777	0.01941	0.779733	3.01141e-11	2.49595e-09
MAP3K9-DT	ENSG00000259153	329.288	-0.916551	5.52068e-11	9.21842e-09	-0.944355	3.54614e-11	2.9281e-09
BET1	ENSG00000112144	1423.59	-0.188546	0.018751	0.161393	-0.540654	3.68423e-11	3.03073e-09
CILK1	ENSG00000105829	932.125	0.451683	6.4469e-08	5.43688e-06	0.556799	3.69931e-11	3.03178e-09
NT5DC3	ENSG00000111696	1159.98	-0.471616	0.000221211	0.00595077	-0.854241	3.77109e-11	3.07911e-09
LMCD1	ENSG00000071282	997.425	1.06257	1.79182e-08	1.72947e-06	1.24391	4.43748e-11	3.60981e-09
TM7SF2	ENSG00000149809	395.068	-0.834075	4.89479e-07	3.15572e-05	-1.11211	4.51644e-11	3.66049e-09
LAMP3	ENSG00000078081	86.3298	-0.535456	0.0429535	0.275966	-1.96595	4.78679e-11	3.86534e-09
SYT10	ENSG00000110975	41.9984	-2.3758	3.90167e-07	2.58532e-05	-3.41683	5.03311e-11	4.04935e-09
TMSB15B	ENSG00000170873	635.075	-0.951009	1.46556e-05	0.000599803	-1.45823	5.05425e-11	4.05152e-09
MTSS1	ENSG00000158427	155.265	-1.40329	3.88913e-13	1.11967e-10	-1.28727	5.07486e-11	4.05324e-09
CDH18	ENSG00000145526	176.578	-0.773178	0.00974647	0.104998	-2.05956	5.31606e-11	4.2305e-09
LINC02955	ENSG00000256995	593.581	-0.912605	2.87071e-07	2.00565e-05	-1.1774	5.51499e-11	4.37297e-09
SOAT1	ENSG00000057252	1721.25	-0.526445	3.77041e-06	0.000190685	-0.753965	5.62907e-11	4.44737e-09
NPR1	ENSG00000169418	480.782	-1.41612	8.62632e-11	1.35889e-08	-1.4395	5.67947e-11	4.47111e-09
CHMP1B	ENSG00000255112	2369.5	-0.345014	1.41553e-05	0.000587972	-0.525197	5.70244e-11	4.47316e-09
DACT1	ENSG00000165617	1931.44	-0.572022	6.33307e-05	0.00214938	-0.945775	5.73403e-11	4.48193e-09
ADAMTS8	ENSG00000134917	75.1139	-1.01838	0.000485563	0.0111679	-2.1085	5.79033e-11	4.50988e-09
ARHGEF12	ENSG00000196914	4541.85	0.238012	9.34243e-05	0.00296505	0.399205	6.19908e-11	4.80969e-09
ATP9A	ENSG00000054793	338.772	-0.860021	1.97672e-08	1.87715e-06	-1.0233	6.21905e-11	4.80969e-09
GALNT16	ENSG00000100626	129.255	1.19528	2.49021e-07	1.77699e-05	1.51176	6.97278e-11	5.37369e-09
STK10	ENSG00000170242	1510.93	0.365554	0.000416967	0.00990401	0.673991	7.81555e-11	5.98205e-09
USP47	ENSG00000072786	2537.11	0.199979	0.000625475	0.0135639	0.381799	7.81665e-11	5.98205e-09
DKK3	ENSG00000050165	2471.81	0.622897	1.18662e-05	0.000508056	0.921129	9.43166e-11	7.19295e-09
RFPL3S	ENSG00000171867	94.8538	-1.19506	3.6471e-06	0.000185104	-1.77079	1.0376e-10	7.87111e-09
PRNP	ENSG00000205853	1742.88	0.565645	4.0043e-08	3.5756e-06	0.667428	1.03926e-10	7.87111e-09
ENSG00000280362	ENSG00000280362	46.4809	-1.71458	7.53931e-06	0.000349698	-2.88702	1.05578e-10	7.96882e-09
LINC01467	ENSG00000258977	185.849	-0.733932	0.012877	0.126333	-1.97249	1.20237e-10	9.04409e-09
GDAP1	ENSG00000104381	615.795	-0.976539	7.88007e-08	6.35659e-06	-1.17706	1.41217e-10	1.05859e-08
ENSG00000267109	ENSG00000267109	83.0237	-2.67099	1.77321e-07	1.33978e-05	-3.41059	1.56408e-10	1.16848e-08
ZDHHC13	ENSG00000148541	1474.46	0.383732	8.10421e-12	1.64137e-09	0.36448	1.61929e-10	1.20113e-08
KIF5C	ENSG00000177054	2261.88	0.598235	0.000213307	0.00578933	1.03264	1.62024e-10	1.20113e-08
FAM13C	ENSG00000168280	35.8964	-2.05609	2.51177e-06	0.000134428	-3.04381	1.62418e-10	1.20113e-08
CMTM4	ENSG00000183723	3491.95	0.536931	2.58507e-10	3.53815e-08	0.544149	1.65229e-10	1.21781e-08
KDR	ENSG00000128052	7329.24	1.5106	4.92585e-12	1.06821e-09	1.39519	1.78561e-10	1.31167e-08
SNHG33	ENSG00000291106	1170.57	-0.463512	3.64736e-07	2.46573e-05	-0.588802	1.81395e-10	1.32806e-08
ADGRB2	ENSG00000121753	3141.46	0.856593	1.09977e-06	6.4435e-05	1.12071	1.83886e-10	1.34182e-08
WSCD2	ENSG00000075035	171.777	-1.32869	3.40033e-06	0.000175785	-1.88068	1.87434e-10	1.36318e-08
C1GALT1	ENSG00000106392	7711.62	-0.402384	7.64366e-05	0.00253745	-0.648604	1.99683e-10	1.44747e-08
SLC25A29	ENSG00000197119	4061.22	-0.636756	7.792e-09	8.23486e-07	-0.702563	2.09389e-10	1.51284e-08
FAM20A	ENSG00000108950	2332.63	-0.381918	0.00511743	0.0673371	-0.870682	2.14808e-10	1.5469e-08
TLCD4	ENSG00000152078	491.189	-0.447528	0.00392627	0.0554192	-1.0045	2.22154e-10	1.59457e-08
ENSG00000291130	ENSG00000291130	874.052	-0.634176	9.3175e-11	1.45405e-08	-0.628444	2.24432e-10	1.60568e-08
P2RY1	ENSG00000169860	531.444	-0.401123	0.0075071	0.0881581	-0.97674	2.266e-10	1.61592e-08
LINC02247	ENSG00000223729	206.131	-0.975799	0.000746173	0.0156397	-1.88482	2.3044e-10	1.63799e-08
ID1	ENSG00000125968	1785.9	-1.35196	2.20606e-12	5.33866e-10	-1.22172	2.33983e-10	1.65781e-08
EXO1	ENSG00000174371	1300.08	0.518333	9.73253e-07	5.81024e-05	0.671806	2.45331e-10	1.73262e-08
OSGIN2	ENSG00000186642	1055.74	-0.430548	1.44976e-05	0.000597731	-0.637671	2.46738e-10	1.73697e-08
PDE2A	ENSG00000164823	893.856	0.743714	1.12835e-06	6.58785e-05	0.967806	2.47559e-10	1.73718e-08
GSPT2	ENSG00000189369	871.494	0.566152	3.4757e-07	2.36887e-05	0.704609	2.61553e-10	1.82954e-08
CPD	ENSG00000108582	11983.9	-0.290239	0.000162343	0.00468998	-0.48631	2.82501e-10	1.96979e-08
TRIM71	ENSG00000206557	10604	0.507418	1.36224e-12	3.55416e-10	0.452248	2.83517e-10	1.97062e-08
FAM89A	ENSG00000182118	3595.15	0.881756	2.69968e-17	1.55446e-14	0.658748	2.95012e-10	2.04405e-08
SYPL1	ENSG00000008282	3301.49	0.215134	0.000717424	0.0151257	0.400938	3.18795e-10	2.20189e-08
ANOS1	ENSG00000011201	4478.91	-0.35141	0.00315809	0.0471679	-0.750463	3.28314e-10	2.26053e-08
RAP1A	ENSG00000116473	1647.01	0.424144	3.96693e-08	3.56128e-06	0.487239	3.481e-10	2.38927e-08
COBLL1	ENSG00000082438	2679.82	1.50463	7.12265e-09	7.62398e-07	1.63147	3.50001e-10	2.39484e-08
FZD2	ENSG00000180340	3692.94	-0.688798	1.97486e-07	1.46054e-05	-0.83291	3.51288e-10	2.39618e-08
HIC1	ENSG00000177374	239.489	3.13373	2.02727e-08	1.90176e-06	3.50276	3.60066e-10	2.44845e-08
LINC02803	ENSG00000227740	792.58	-0.607765	0.00295014	0.0449056	-1.29662	3.62925e-10	2.46027e-08
PCDH18	ENSG00000077238	512.07	-1.17584	1.20688e-10	1.7834e-08	-1.15204	3.67733e-10	2.4852e-08
IL4R	ENSG00000275410	915.472	0.349434	0.000140826	0.00415463	0.576845	3.69163e-10	2.4872e-08
HNF1B	ENSG00000189184	63.4262	-2.12758	1.32206e-05	0.000554666	-3.35059	3.71233e-10	2.4935e-08
KCNG1	ENSG00000026559	6728.92	0.858077	7.80893e-11	1.25378e-08	0.8265	3.82044e-10	2.5583e-08
HINT3	ENSG00000111911	1337.7	-0.354492	0.000268859	0.00699286	-0.616619	3.87824e-10	2.58911e-08
CERS6	ENSG00000172292	2646.92	0.358427	6.18628e-09	6.7077e-07	0.386873	4.53963e-10	3.02147e-08
KCNJ3	ENSG00000162989	154.229	-1.71424	7.16693e-08	5.83772e-06	-2.0149	4.58372e-10	3.04159e-08
CA2	ENSG00000104267	1088.92	-0.502126	0.000396145	0.00950696	-0.891487	4.6307e-10	3.06351e-08
CYGB	ENSG00000161544	450.718	1.04649	3.84943e-06	0.000193608	1.40689	5.27081e-10	3.47652e-08
MAP4K4	ENSG00000071054	11236.3	0.157896	0.000537189	0.011992	0.283608	5.458e-10	3.58921e-08
PLXDC2	ENSG00000120594	634.132	0.746243	1.09781e-07	8.72919e-06	0.875083	5.55645e-10	3.64304e-08
CYLD	ENSG00000083799	640.499	0.293375	0.000763527	0.015897	0.542042	5.77929e-10	3.77787e-08
ENSG00000241358	ENSG00000241358	38.1786	-2.01879	1.49411e-05	0.000607017	-3.3991	5.86501e-10	3.82253e-08
NIPBL-DT	ENSG00000285967	539.53	-0.436821	0.0237615	0.188043	-1.22001	5.99067e-10	3.89287e-08
SHROOM4	ENSG00000158352	455.223	-0.913565	3.27151e-07	2.25734e-05	-1.11614	6.90485e-10	4.47369e-08
DGKZ	ENSG00000149091	2630.91	0.221466	0.00411967	0.0572775	0.476562	6.99235e-10	4.51706e-08
EFNB1	ENSG00000090776	1630.85	1.54315	1.55888e-05	0.000628748	2.19778	7.54522e-10	4.85992e-08
TMSB15C	ENSG00000139880	110.662	-1.2513	1.21472e-05	0.000516119	-1.86103	7.75908e-10	4.98305e-08
ENSG00000279039	ENSG00000279039	155.813	-1.04527	2.31187e-05	0.000893602	-1.58213	7.78328e-10	4.98335e-08
CDH24	ENSG00000269226	2380.7	0.697722	2.37374e-07	1.70848e-05	0.830949	7.80493e-10	4.98335e-08
SH2D3A	ENSG00000125731	609.713	0.336022	0.010084	0.107387	0.801092	7.86833e-10	5.00928e-08
GATA4	ENSG00000136574	5222.98	-0.299116	0.0307396	0.222976	-0.852342	8.18706e-10	5.19712e-08
ST6GALNAC3	ENSG00000184005	843.209	0.438019	7.99833e-05	0.00261707	0.683102	8.24528e-10	5.219e-08
PLEKHA6	ENSG00000143850	2385.43	2.81373	2.79548e-10	3.79503e-08	2.734	8.78099e-10	5.54212e-08
ZNF552	ENSG00000178935	460.514	-0.792845	3.36928e-07	2.30575e-05	-0.967801	8.97824e-10	5.65038e-08
HNF4A	ENSG00000101076	43.1477	-3.86508	2.49797e-10	3.44719e-08	-3.85935	9.60966e-10	6.03048e-08
HEPFAL	ENSG00000274225	112.99	-0.934608	9.59274e-05	0.0030177	-1.54873	9.86969e-10	6.17601e-08
ZBTB38	ENSG00000177311	1458.81	0.701297	5.79155e-07	3.66316e-05	0.858015	1.01204e-09	6.31492e-08
CAPN12	ENSG00000182472	1154.39	-0.432195	0.00606176	0.0764496	-0.968738	1.0162e-09	6.31598e-08
NCOA1	ENSG00000084676	1846.21	0.333296	7.67846e-05	0.00254395	0.516051	1.01796e-09	6.31598e-08
SH3GL3	ENSG00000140600	205.518	0.720814	6.60322e-05	0.00222748	1.10175	1.02415e-09	6.33645e-08
DPP10-AS1	ENSG00000235026	104.053	-1.19017	0.000124213	0.00375066	-1.9619	1.03673e-09	6.39626e-08
ADCYAP1R1	ENSG00000078549	323.834	0.652901	0.000789657	0.0162988	1.18129	1.14664e-09	7.05458e-08
PKIG	ENSG00000168734	1820.83	-0.387876	2.04675e-07	1.50171e-05	-0.459565	1.17047e-09	7.18105e-08
MCF2L	ENSG00000111145	211.938	-0.750832	0.000178828	0.00505257	-1.2528	1.27408e-09	7.78552e-08
ELK3	ENSG00000126217	3148.67	0.375081	3.10813e-06	0.000162694	0.489284	1.27608e-09	7.78552e-08
B3GNT5	ENSG00000176597	1777.48	-0.696744	2.18358e-07	1.58484e-05	-0.818059	1.34317e-09	8.17215e-08
ANGPTL2	ENSG00000136859	620.737	0.498641	0.000207591	0.00566398	0.81477	1.37188e-09	8.32377e-08
ZNF425	ENSG00000204947	102.873	-0.321194	0.145647	0.527298	-1.52019	1.4849e-09	8.98468e-08
FHOD1	ENSG00000135723	2939.52	0.463507	0.000110431	0.00341477	0.72466	1.51469e-09	9.13976e-08
TNFAIP3	ENSG00000118503	150.607	1.86163	6.74896e-08	5.55143e-06	2.0815	1.64222e-09	9.88212e-08
LAMC3	ENSG00000050555	3463.32	0.412573	0.000429978	0.0101409	0.706397	1.66878e-09	1.00145e-07
PIP4K2A	ENSG00000150867	648.595	0.513594	6.87003e-07	4.31262e-05	0.627243	1.70345e-09	1.01947e-07
ENG	ENSG00000106991	625.161	0.50054	9.21955e-06	0.000414954	0.681789	1.73832e-09	1.03751e-07
FAM221A	ENSG00000188732	161.395	-0.911689	4.05226e-06	0.000203197	-1.2303	1.81395e-09	1.07972e-07
CHRNB4	ENSG00000117971	357.561	-1.11801	0.000113177	0.00349321	-1.78235	1.88855e-09	1.12108e-07
FOXA2	ENSG00000125798	42.997	-3.92787	2.69667e-11	4.79032e-09	-3.49937	1.89407e-09	1.12133e-07
TRPC4	ENSG00000133107	616.443	-1.24382	3.03267e-07	2.10123e-05	-1.46944	1.93292e-09	1.14126e-07
DKK4	ENSG00000104371	6020.92	-1.37699	0.000457169	0.0106767	-2.35801	2.02045e-09	1.18974e-07
SGTB	ENSG00000197860	1224.9	0.396228	9.84157e-07	5.81024e-05	0.487449	2.16176e-09	1.26955e-07
NAA60	ENSG00000122390	2023.87	0.494715	4.39954e-07	2.8585e-05	0.586951	2.27528e-09	1.33265e-07
VEGFA	ENSG00000112715	1816.93	0.71858	6.12939e-07	3.86221e-05	0.861215	2.36843e-09	1.38351e-07
HROB	ENSG00000125319	1095.81	0.61898	0.000168285	0.00482822	0.981745	2.40293e-09	1.39995e-07
CLDN1	ENSG00000163347	599.372	-1.32846	0.000269404	0.00699613	-2.18927	2.45667e-09	1.42747e-07
KIF20B	ENSG00000138182	2401.04	0.353275	0.000193076	0.00536021	0.564996	2.61628e-09	1.5162e-07
ARSI	ENSG00000183876	636.416	0.628588	2.28681e-06	0.000123576	0.79347	2.65923e-09	1.53703e-07
P3H2	ENSG00000090530	23592.5	-0.310874	0.00050431	0.0114571	-0.532159	2.68848e-09	1.54986e-07
PIK3R5	ENSG00000141506	12757.2	-1.07091	1.11025e-05	0.000481532	-1.44378	3.16823e-09	1.82165e-07
IQCF5-AS1	ENSG00000235455	31.1044	-2.06875	9.82101e-05	0.003071	-3.89612	3.21637e-09	1.8445e-07
PDZRN4	ENSG00000165966	646.722	-0.978472	0.00161859	0.0291556	-1.84894	3.27785e-09	1.87486e-07
SLC1A1	ENSG00000106688	341.897	-0.813779	0.000396266	0.00950696	-1.3749	3.39715e-09	1.93805e-07
TESC	ENSG00000088992	94.0343	-1.40431	1.74976e-06	9.67466e-05	-1.79769	3.43767e-09	1.95609e-07
MNX1	ENSG00000144485	64.9269	-0.904814	0.000951863	0.0191266	-1.77941	3.49207e-09	1.98191e-07
PRODH	ENSG00000100033	263.979	-0.840795	0.000363313	0.00888228	-1.42912	3.50124e-09	1.98199e-07
HES6	ENSG00000130675	415.872	-0.919209	9.84728e-07	5.81024e-05	-1.12192	3.51137e-09	1.98261e-07
RFFL	ENSG00000092871	1217.91	-0.636697	1.1774e-06	6.80284e-05	-0.778724	3.59476e-09	2.02449e-07
DOC2B	ENSG00000110237	553.417	0.783409	0.000385914	0.00931213	1.30075	3.6113e-09	2.02861e-07
ARHGEF17	ENSG00000272636	2039.53	0.519712	4.08603e-05	0.00146413	0.748001	3.62879e-09	2.03323e-07
CALB1	ENSG00000104327	1023.87	-1.44477	0.000674827	0.0143911	-2.51467	3.65021e-09	2.04003e-07
LRRC8A	ENSG00000136802	4177.64	0.403107	2.9672e-06	0.000156297	0.509443	3.68679e-09	2.05525e-07
WDR82	ENSG00000164091	4665.77	0.207302	2.90972e-05	0.00109924	0.29365	3.81273e-09	2.12007e-07
TFG	ENSG00000114354	5260.93	-0.250881	2.99888e-05	0.00112276	-0.356118	3.88545e-09	2.15505e-07
FAM163B	ENSG00000196990	133.978	1.76515	1.49773e-05	0.000607017	2.39214	4.16295e-09	2.30315e-07
SLC37A4	ENSG00000116679	1846.78	0.277834	0.000262751	0.00687682	0.44855	4.28308e-09	2.36181e-07
IVNS1ABP	ENSG00000137700	19671.4	-0.44338	0.000507572	0.0114724	-0.749283	4.29048e-09	2.36181e-07
LRRC32	ENSG00000137507	685.704	2.06033	3.48652e-06	0.000178509	2.60563	4.37817e-09	2.40405e-07
ENSG00000284428	ENSG00000284428	158.243	-0.806266	0.000144477	0.00424732	-1.30437	4.82804e-09	2.64446e-07
UNC5B	ENSG00000107731	2698.23	1.17766	8.57442e-07	5.26381e-05	1.39919	5.00865e-09	2.73656e-07
MSI2	ENSG00000153944	3024.33	0.302271	0.00118393	0.0227692	0.544831	5.22e-09	2.84497e-07
TSPEAR-AS2	ENSG00000182912	195.485	-0.736073	0.00128447	0.0242352	-1.38434	5.34871e-09	2.9079e-07
FBLN2	ENSG00000108100	3128.77	0.57885	3.49577e-06	0.000178509	0.728289	5.447e-09	2.95301e-07
STAT3	ENSG00000168610	2094.15	0.107997	0.0887476	0.414021	0.370771	5.4619e-09	2.95301e-07
CCNY	ENSG00000163520	5624.61	0.37101	3.30356e-06	0.000171847	0.465885	5.47201e-09	2.95301e-07
RDX	ENSG00000137710	9127.41	-0.22744	0.000965015	0.019298	-0.402726	5.67139e-09	3.04849e-07
ENSG00000280079	ENSG00000280079	566.579	-0.797626	7.80388e-07	4.84421e-05	-0.952773	5.6767e-09	3.04849e-07
TMSB15B-AS1	ENSG00000292246	99.1004	-0.689535	0.00728196	0.0864209	-1.6615	5.70474e-09	3.05272e-07
ENSG00000292246	ENSG00000231728	44172.2	-0.728734	0.000567916	0.0125106	-1.23183	5.71239e-09	3.05272e-07
ENSG00000237356	ENSG00000237356	219.565	-0.537257	0.00300927	0.0455151	-1.10039	6.33127e-09	3.36789e-07
ENSG00000251615	ENSG00000251615	117.557	-0.854271	0.00185576	0.0324817	-1.70437	6.33282e-09	3.36789e-07
PAQR4	ENSG00000162073	597.289	-0.478651	0.00219665	0.0364972	-0.921371	6.88169e-09	3.65095e-07
LINC01098	ENSG00000183287	21.5275	-2.26244	1.65533e-05	0.000666043	-3.4786	7.03071e-09	3.71761e-07
CCBE1	ENSG00000231171	54.119	2.48722	4.26431e-07	2.78146e-05	2.84728	7.04119e-09	3.71761e-07
TOR4A	ENSG00000198113	858.036	-0.177095	0.0843171	0.401462	-0.605409	7.66725e-09	4.03845e-07
CHST1	ENSG00000067057	488.336	2.06221	1.27693e-08	1.30013e-06	2.09467	7.7141e-09	4.04552e-07
PFKP	ENSG00000175264	4892.39	0.539612	8.72729e-05	0.00279709	0.794356	7.7175e-09	4.04552e-07
PRSS23	ENSG00000150687	640.363	-0.920213	9.03158e-07	5.45423e-05	-1.08759	8.04196e-09	4.20556e-07
JDP2	ENSG00000140044	1361.88	0.635649	0.000551734	0.0122407	1.0591	8.55067e-09	4.46097e-07
LMO4	ENSG00000143013	1300.11	0.250976	0.00669594	0.0819712	0.533279	8.65849e-09	4.50652e-07
NT5C2	ENSG00000076685	2504.33	0.258142	0.000125622	0.00378635	0.388416	8.94997e-09	4.64721e-07
LIMD1-AS1	ENSG00000230530	974.416	-0.545405	4.47825e-07	2.89836e-05	-0.627468	9.06665e-09	4.6967e-07
CDH4	ENSG00000179242	444.6	1.20005	9.37852e-06	0.000420974	1.55598	9.16135e-09	4.73459e-07
STARD10	ENSG00000214530	815.133	0.413741	0.000228559	0.00611616	0.645872	9.36515e-09	4.82855e-07
ZIC5	ENSG00000139800	946.511	-0.647687	6.60743e-08	5.4842e-06	-0.694321	9.46435e-09	4.86827e-07
SLC20A1	ENSG00000144136	3258.36	0.406599	6.31545e-05	0.00214777	0.583448	9.72759e-09	4.99198e-07
ADRA2A	ENSG00000150594	164.2	-0.766235	0.00218849	0.0364345	-1.48729	9.86406e-09	5.05022e-07
ENSG00000253288	ENSG00000253288	136.509	-0.531871	0.0192019	0.164343	-1.36713	9.89007e-09	5.05176e-07
MPPED2	ENSG00000066382	63.2203	1.40493	9.75073e-07	5.81024e-05	1.64864	1.01115e-08	5.15289e-07
SBK2	ENSG00000187550	154.334	-0.631888	0.00246616	0.0396724	-1.237	1.01771e-08	5.1743e-07
SCARA5	ENSG00000168079	16.5324	3.76397	3.01801e-05	0.00112488	5.11883	1.06538e-08	5.40418e-07
CD164	ENSG00000135535	6785.67	0.269424	9.36801e-05	0.00296505	0.394584	1.10931e-08	5.61403e-07
RIPK2-DT	ENSG00000251136	593.681	-0.920694	3.5345e-07	2.39915e-05	-1.04083	1.1478e-08	5.79545e-07
BACH1	ENSG00000156273	2083.96	-0.284975	7.71465e-06	0.000354874	-0.368063	1.17119e-08	5.89498e-07
PRSS1	ENSG00000204983	59.2421	-1.3939	0.000548045	0.0121854	-2.54141	1.17288e-08	5.89498e-07
DDX1	ENSG00000162772	5961.9	0.189988	1.50092e-06	8.41224e-05	0.226766	1.20615e-08	6.03849e-07
ATF3	ENSG00000079785	636.957	1.03091	7.31445e-07	4.57441e-05	1.18766	1.20693e-08	6.03849e-07
FNBP1L	ENSG00000137942	11172.6	-0.344532	0.00149721	0.0275335	-0.618652	1.23547e-08	6.16726e-07
CTNNBL1	ENSG00000132792	1516.41	0.262161	0.000423396	0.010014	0.425284	1.25196e-08	6.23539e-07
STK40	ENSG00000196182	1718.69	0.286468	0.000248428	0.00656369	0.44613	1.29206e-08	6.42056e-07
SOX17	ENSG00000164736	4079.8	-1.7565	0.00238961	0.0388905	-3.29084	1.3166e-08	6.5277e-07
MME	ENSG00000196549	4195.54	-0.410094	0.0100408	0.107132	-0.906834	1.32947e-08	6.57669e-07
GREM2	ENSG00000180875	27.8156	-2.58237	0.000285021	0.00729951	-5.1416	1.35722e-08	6.69887e-07
TSPEAR-AS1	ENSG00000235890	281.002	-0.883952	3.4671e-06	0.000178509	-1.10155	1.39547e-08	6.86332e-07
MTMR12	ENSG00000150712	1922.01	-0.31435	1.74265e-05	0.00069448	-0.420871	1.39679e-08	6.86332e-07
PDE4DIP	ENSG00000178104	1140.42	-0.579769	3.25429e-05	0.00121025	-0.795321	1.51559e-08	7.42365e-07
DPYSL3	ENSG00000113657	2339.82	-0.69295	2.98617e-07	2.07763e-05	-0.768056	1.51758e-08	7.42365e-07
PROB1	ENSG00000228672	1181.59	0.723271	8.25697e-12	1.64137e-09	0.602561	1.52802e-08	7.45811e-07
ENSG00000267383	ENSG00000267383	506.568	-0.595622	5.06072e-05	0.00176417	-0.84584	1.61982e-08	7.88863e-07
PALM	ENSG00000099864	3512.47	0.622002	8.86242e-07	5.42069e-05	0.714677	1.67112e-08	8.12047e-07
PTGR1	ENSG00000106853	2537.32	-0.385478	1.87117e-05	0.000740398	-0.510631	1.71603e-08	8.32027e-07
ZWILCH	ENSG00000174442	2452.69	0.247009	2.96969e-05	0.00111434	0.3354	1.76285e-08	8.52846e-07
ZNF496-DT	ENSG00000289234	433.72	-0.101207	0.539309	0.863294	-0.964247	1.77047e-08	8.54649e-07
SLF2	ENSG00000119906	1925.82	0.248991	0.000581477	0.0127757	0.408866	1.8268e-08	8.78091e-07
CTNNA2	ENSG00000066032	496.193	-0.466606	0.00342552	0.0501309	-0.913894	1.82941e-08	8.78091e-07
ENSG00000286797	ENSG00000286797	193.908	-0.590955	0.00372902	0.0532808	-1.18512	1.83102e-08	8.78091e-07
H2BW3P	ENSG00000235946	164.951	-0.845227	1.04595e-05	0.000460826	-1.12082	1.87863e-08	8.98961e-07
WASF3	ENSG00000132970	2128.71	0.234305	0.000983897	0.0196052	0.400931	1.92678e-08	9.19997e-07
DLGAP1-AS2	ENSG00000262001	187.911	-0.724678	0.0067552	0.0823947	-1.5738	1.9327e-08	9.20474e-07
LARRPM	ENSG00000287966	104.676	-0.945041	0.000582857	0.0127886	-1.62539	1.93616e-08	9.20474e-07
ARHGEF15	ENSG00000198844	101.513	-1.03492	0.000217448	0.00586582	-1.63065	1.96161e-08	9.30559e-07
RAB8B	ENSG00000166128	2029.7	0.339626	1.78244e-07	1.34068e-05	0.367851	1.97448e-08	9.34643e-07
IRF2BPL	ENSG00000119669	5565.59	0.54347	8.01611e-05	0.00261707	0.773393	2.0077e-08	9.48324e-07
RAB15	ENSG00000139998	943.979	-0.553095	2.09502e-06	0.00011358	-0.659703	2.05802e-08	9.70009e-07
PPFIBP1	ENSG00000110841	6988.71	0.243807	0.000205648	0.00562937	0.36855	2.10611e-08	9.90548e-07
TNFAIP8	ENSG00000145779	869.479	-0.648225	6.62702e-08	5.4842e-06	-0.67778	2.11961e-08	9.94769e-07
RNF170	ENSG00000120925	1109.43	-0.353277	0.000395149	0.00950696	-0.566226	2.13467e-08	9.99698e-07
PRKAG2	ENSG00000106617	1474.47	-0.431919	0.00118835	0.0227895	-0.749606	2.18679e-08	1.02193e-06
FAM124A	ENSG00000150510	801.428	-0.719272	0.00105278	0.0207303	-1.23766	2.2092e-08	1.02978e-06
PSTPIP2	ENSG00000152229	1860.47	1.35499	9.4601e-07	5.68219e-05	1.54657	2.21298e-08	1.02978e-06
CAMKK2	ENSG00000110931	6947.94	-0.394324	0.000669404	0.014312	-0.6492	2.24543e-08	1.04268e-06
LRRTM1	ENSG00000122420	253.116	-1.08556	0.0156102	0.142561	-2.56064	2.26116e-08	1.04777e-06
PTGFR	ENSG00000162951	107.463	-2.12812	0.000997473	0.0198283	-3.72483	2.27247e-08	1.05045e-06
ENSG00000223930	ENSG00000223930	270.226	-0.683148	0.00230307	0.0378139	-1.30382	2.27651e-08	1.05045e-06
HERC1	ENSG00000103657	3062.49	0.251806	0.000157177	0.00456442	0.373594	2.30038e-08	1.05923e-06
FGF8	ENSG00000107831	1245.4	0.863114	1.37197e-07	1.07052e-05	0.915394	2.39434e-08	1.1002e-06
TGIF2	ENSG00000118707	1247.84	0.308609	0.000916629	0.0184854	0.520485	2.44291e-08	1.12017e-06
INPP5F	ENSG00000198825	5999.46	0.300386	3.27246e-05	0.0012143	0.403869	2.46434e-08	1.12764e-06
SACS	ENSG00000151835	3569	0.223637	0.000720552	0.0151725	0.369739	2.48745e-08	1.13585e-06
HOXB6	ENSG00000108511	125.004	3.2873	9.82934e-07	5.81024e-05	3.73447	2.6577e-08	1.21107e-06
SLC16A1	ENSG00000155380	18979.5	0.247252	2.664e-07	1.87694e-05	0.267612	2.69834e-08	1.22705e-06
S1PR3	ENSG00000169991	2888.6	-0.989578	0.000329208	0.00819243	-1.53157	2.85588e-08	1.29601e-06
IFFO2	ENSG00000213694	461.789	0.559474	8.84703e-06	0.000400536	0.702553	2.87854e-08	1.30359e-06
RIMS3	ENSG00000117016	2504.73	0.398253	0.0197934	0.166756	0.946978	2.95615e-08	1.33598e-06
PPP1R26-AS1	ENSG00000225361	162.367	-0.964594	6.64031e-06	0.000315	-1.22636	2.99611e-08	1.35127e-06
ME3	ENSG00000151376	67.2413	-1.28391	0.000710953	0.0150463	-2.2078	3.13433e-08	1.41071e-06
TRGV7	ENSG00000249978	42.5897	-2.92792	2.00207e-08	1.88873e-06	-2.97109	3.22849e-08	1.45012e-06
RALGAPB	ENSG00000170471	4325.53	0.181697	4.20875e-05	0.00149527	0.246973	3.2537e-08	1.45845e-06
LINC01521	ENSG00000213888	183.41	-0.240749	0.171899	0.565255	-1.04067	3.33483e-08	1.49178e-06
ENSG00000290241	ENSG00000290241	43.4472	-1.31298	0.0034411	0.0502708	-2.69806	3.43319e-08	1.53265e-06
LINC00458	ENSG00000234787	8886.72	-0.562512	0.000403656	0.00961518	-0.877032	3.5625e-08	1.58715e-06
PSD3	ENSG00000198909	540.123	0.419805	0.000961467	0.0192501	0.701258	3.63376e-08	1.61381e-06
MAP3K3	ENSG00000156011	2671.23	0.373825	0.000143257	0.00421888	0.542179	3.63703e-08	1.61381e-06
MORN1	ENSG00000116151	259.99	-0.322231	0.0239291	0.188921	-0.82264	3.6645e-08	1.62272e-06
ATP8A1	ENSG00000124406	465.272	-0.433205	0.00215447	0.0360836	-0.792279	3.83419e-08	1.69445e-06
C1QTNF6	ENSG00000133466	860.436	-0.289649	0.0228353	0.182879	-0.710763	3.90833e-08	1.72375e-06
DAAM1	ENSG00000100592	4856.07	0.594057	3.53848e-06	0.000180139	0.704094	3.96769e-08	1.74642e-06
LNP1	ENSG00000206535	303.924	-0.741805	2.80346e-06	0.00014814	-0.888104	4.08733e-08	1.79548e-06
MGAT4A	ENSG00000071073	105.197	-1.5385	1.96745e-09	2.3466e-07	-1.42074	4.15633e-08	1.82215e-06
SH3RF1	ENSG00000185112	1718.6	-0.61148	2.60797e-05	0.000991979	-0.799923	4.29876e-08	1.88016e-06
FAM43A	ENSG00000154447	153.47	1.23507	0.00176027	0.0311882	2.15468	4.30578e-08	1.88016e-06
CA11	ENSG00000063180	655.7	-0.535974	0.000308	0.00774546	-0.82264	4.41624e-08	1.92457e-06
FGF12	ENSG00000114279	329.846	-0.519348	0.0140991	0.134183	-1.18793	4.72443e-08	2.0548e-06
LINC02972	ENSG00000249790	1602.08	-0.238454	0.00545674	0.070515	-0.473811	4.79154e-08	2.07987e-06
SPIN3	ENSG00000204271	863.129	-0.563838	0.00496886	0.0656409	-1.11023	4.86598e-08	2.10801e-06
UNC5C	ENSG00000182168	603.705	1.62132	2.90663e-05	0.00109924	2.1147	4.90942e-08	2.12265e-06
UBC	ENSG00000150991	8442.29	0.115251	0.0641767	0.345402	0.339744	4.98108e-08	2.1494e-06
RFESD	ENSG00000175449	380.914	-0.655461	0.00118496	0.0227692	-1.11705	5.11913e-08	2.20464e-06
ZNF814	ENSG00000204514	921.073	-0.388026	7.31416e-05	0.00243776	-0.541885	5.19241e-08	2.23182e-06
PRKG1	ENSG00000185532	398.906	0.73292	5.16967e-05	0.00179466	0.98417	5.66317e-08	2.42941e-06
ENSG00000279692	ENSG00000279692	231.138	-0.775545	0.0046503	0.0625554	-1.52448	5.70161e-08	2.44113e-06
PEAK1	ENSG00000173517	2053.2	0.346345	0.00248508	0.0398616	0.621329	5.83391e-08	2.49292e-06
CFLAR	ENSG00000008394	7872.78	-0.3009	1.74065e-05	0.00069448	-0.380898	5.87807e-08	2.50213e-06
MGST1	ENSG00000003402	4607.68	-0.242993	4.03318e-05	0.0014483	-0.322938	5.87825e-08	2.50213e-06
BAHCC1	ENSG00000266074	2003.02	-0.343521	0.00210809	0.0355923	-0.608656	6.19779e-08	2.63304e-06
MYOF	ENSG00000138119	2025.26	0.47176	2.53606e-05	0.000971263	0.607357	6.25323e-08	2.65147e-06
LINC02885	ENSG00000286592	620.111	-0.501806	0.0105463	0.110202	-1.07414	6.2807e-08	2.65569e-06
PBK	ENSG00000168078	672.904	0.483289	0.00970528	0.104689	1.00968	6.28737e-08	2.65569e-06
E2F8	ENSG00000129173	593.603	0.69945	5.28727e-05	0.00182788	0.936787	6.37776e-08	2.6887e-06
NSMCE3	ENSG00000185115	1209	-0.37897	2.40798e-06	0.000129287	-0.4397	6.68697e-08	2.81365e-06
PEX5	ENSG00000139197	1474.56	-0.298583	0.000376877	0.0091565	-0.458836	6.82138e-08	2.86472e-06
DOCK5	ENSG00000147459	616.435	0.468607	8.04022e-05	0.00261707	0.643472	6.91576e-08	2.89881e-06
DMAP1	ENSG00000178028	1529.17	0.183533	0.00863254	0.0974619	0.378174	7.04052e-08	2.94549e-06
ZBTB8A	ENSG00000160062	1299.39	-0.40042	0.000368507	0.00898298	-0.610843	7.34176e-08	3.06568e-06
CCKBR	ENSG00000110148	324.869	-2.42932	4.09881e-06	0.000204916	-2.85177	7.55119e-08	3.14714e-06
GYG2	ENSG00000056998	2936.24	-0.439181	2.3349e-06	0.000125768	-0.500768	8.31008e-08	3.45687e-06
ENSG00000281091	ENSG00000281091	236.446	-0.596883	0.00120161	0.0230097	-1.01743	8.53553e-08	3.54394e-06
FRMD4A	ENSG00000151474	770.127	0.320074	0.0040633	0.0567299	0.596918	8.73034e-08	3.61798e-06
SP5	ENSG00000171206	2022.41	0.658998	4.61768e-06	0.000228124	0.770369	8.81411e-08	3.64162e-06
TRIM8	ENSG00000204335	1486.16	0.476968	1.19268e-05	0.000509345	0.58439	8.82054e-08	3.64162e-06
KCNH8	ENSG00000183960	162.393	-1.38014	5.99663e-06	0.000290237	-1.65441	8.88508e-08	3.66138e-06
NUMA1	ENSG00000137497	6684.91	0.255078	0.00423229	0.058454	0.476955	9.00508e-08	3.70389e-06
TOMM20	ENSG00000173726	14763.3	-0.135101	0.00199714	0.0343442	-0.234471	9.20424e-08	3.77873e-06
SMARCAD1-DT	ENSG00000166016	19.5509	-1.93314	0.00192952	0.0334918	-5.44542	9.4991e-08	3.88587e-06
ABTB2	ENSG00000246541	1297.88	2.52505	1.93566e-06	0.000105282	2.83064	9.5006e-08	3.88587e-06
LINC01612	ENSG00000250266	163.323	-0.90675	0.00359851	0.0518447	-1.72332	9.59504e-08	3.9172e-06
IER5	ENSG00000162783	2445.16	0.583456	5.45304e-05	0.00187742	0.770888	9.89075e-08	4.0197e-06
ACOX3	ENSG00000139508	3333.41	-0.509256	5.93978e-05	0.00202827	-0.677676	9.90519e-08	4.0197e-06
SLC46A3	ENSG00000136535	1120.5	-0.238135	0.0686666	0.358897	-0.705865	9.91527e-08	4.0197e-06
TBR1	ENSG00000087008	131.523	-0.673145	0.0226815	0.181822	-1.63077	9.91932e-08	4.0197e-06
SSTR2	ENSG00000180616	156.782	-0.335883	0.171402	0.564845	-1.36739	1.04073e-07	4.2097e-06
LRRC4	ENSG00000128594	33.0658	2.85846	1.63428e-07	1.25924e-05	2.91729	1.04785e-07	4.23068e-06
C21orf91	ENSG00000154642	1845.58	-0.405064	1.30778e-05	0.00055006	-0.497902	1.05393e-07	4.24742e-06
KCNK13	ENSG00000152315	56.8482	-1.84235	2.68816e-05	0.00102016	-2.5364	1.06898e-07	4.30019e-06
MANEA-DT	ENSG00000261366	99.7362	-1.3159	0.00066842	0.0143093	-2.14261	1.07518e-07	4.31721e-06
IRF4	ENSG00000154736	64.2446	-1.26118	2.0358e-05	0.000797978	-1.64001	1.08106e-07	4.33226e-06
ADAMTS5	ENSG00000137265	95.5638	-1.13737	0.00279542	0.0432603	-2.07274	1.08287e-07	4.33226e-06
C6orf132	ENSG00000229259	2037.3	-1.5138	0.000119061	0.00363333	-2.0958	1.11503e-07	4.44765e-06
LRRC37A12P	ENSG00000188112	31.1876	-2.1284	8.85124e-06	0.000400536	-2.73137	1.11576e-07	4.44765e-06
TCF7L2	ENSG00000148737	928.32	0.378446	0.00277799	0.0430305	0.671541	1.13197e-07	4.50408e-06
FOXN4	ENSG00000139445	307.434	1.37481	0.000705512	0.0149501	2.14681	1.18206e-07	4.69491e-06
ENSG00000285543	ENSG00000285543	162.438	-0.988866	0.0132832	0.128711	-2.18565	1.18542e-07	4.69975e-06
GATM	ENSG00000171766	648.292	-1.57581	0.000181983	0.00512437	-2.23926	1.19208e-07	4.71764e-06
DENND11	ENSG00000257093	825.178	0.371421	0.000183413	0.00515593	0.527944	1.20912e-07	4.77647e-06
PCED1B	ENSG00000179715	595.167	-0.62202	1.05968e-05	0.000465647	-0.755591	1.21641e-07	4.79663e-06
AGPAT4	ENSG00000132170	2276.95	0.307118	0.000686158	0.0145955	0.478602	1.27733e-07	5.01199e-06
SMIM3	ENSG00000256235	136.327	-0.704729	0.000100183	0.00312101	-1.00031	1.27756e-07	5.01199e-06
PPARG	ENSG00000026652	61.8435	0.999392	0.00394637	0.0556513	1.81281	1.27787e-07	5.01199e-06
OSBPL6	ENSG00000079156	905.687	-0.432432	0.000217218	0.00586582	-0.62395	1.31719e-07	5.15699e-06
PLCE1	ENSG00000138193	1415.46	0.489277	3.67897e-05	0.0013413	0.626429	1.33126e-07	5.19516e-06
MSH2	ENSG00000159753	6197.03	-0.337882	1.8342e-05	0.000727494	-0.417341	1.33293e-07	5.19516e-06
CARMIL2	ENSG00000095002	229.222	-0.526298	0.000361923	0.00887428	-0.806913	1.33403e-07	5.19516e-06
ENSG00000262198	ENSG00000262198	137.384	-1.13507	0.00430739	0.0592036	-2.1655	1.36737e-07	5.31558e-06
ANKH	ENSG00000154122	1040.53	0.460451	1.44094e-05	0.000595567	0.561809	1.3886e-07	5.38856e-06
RFWD3	ENSG00000168411	4061.98	0.284848	3.29642e-05	0.00121956	0.362307	1.40129e-07	5.42819e-06
GPR39	ENSG00000183840	340.111	-0.443669	0.00831762	0.0944739	-0.902338	1.41663e-07	5.47796e-06
ENSG00000290920	ENSG00000290920	164.761	0.813652	6.76887e-05	0.00226961	1.07661	1.4329e-07	5.53114e-06
BTBD3	ENSG00000132640	2907.49	-0.314751	0.000363089	0.00888228	-0.466923	1.44023e-07	5.54967e-06
SDK2	ENSG00000069188	1701.53	-0.502394	0.00032408	0.00808891	-0.738016	1.48615e-07	5.7166e-06
ENSG00000291081	ENSG00000291081	279.303	-0.384801	0.0274266	0.206572	-0.948253	1.51205e-07	5.80605e-06
UQCRFS1	ENSG00000169021	2793.18	0.220725	0.000178271	0.00504537	0.310777	1.52533e-07	5.84682e-06
FREM1	ENSG00000164946	4913.96	-0.304112	0.0485069	0.294991	-0.811013	1.53404e-07	5.86996e-06
AJUBA	ENSG00000129474	1676.85	0.481694	0.000209629	0.00570096	0.682431	1.54632e-07	5.90666e-06
NUS1P2	ENSG00000234685	107.914	-0.842932	0.0328875	0.233484	-2.17818	1.55826e-07	5.94196e-06
SRGAP3	ENSG00000196220	488.453	-0.765621	0.00147878	0.0272546	-1.27673	1.57015e-07	5.97689e-06
EFCAB8	ENSG00000215529	576.832	-0.908711	1.3488e-05	0.000563987	-1.10256	1.57808e-07	5.99672e-06
TMEM127	ENSG00000135956	1500.34	0.277744	0.00109504	0.0214361	0.447073	1.61846e-07	6.13953e-06
WWTR1	ENSG00000018408	1882.11	0.225388	0.000243189	0.00645592	0.323516	1.66892e-07	6.32001e-06
SYT16	ENSG00000139973	57.0267	-0.560407	0.0380213	0.255074	-1.55625	1.69873e-07	6.42184e-06
ENSG00000287063	ENSG00000287063	36.1756	-2.72044	7.09982e-09	7.62398e-07	-2.46792	1.78706e-07	6.74416e-06
RBM15	ENSG00000162775	1526	0.22958	0.0721532	0.36867	0.665967	1.79158e-07	6.7496e-06
GATA3	ENSG00000107485	906.317	0.53901	2.13142e-05	0.000831553	0.663253	1.82107e-07	6.84896e-06
ACIN1	ENSG00000100813	12208.7	0.320077	0.000502715	0.011452	0.479844	1.84797e-07	6.93597e-06
KHDRBS3	ENSG00000131773	600.767	-0.638132	3.41399e-05	0.0012529	-0.811785	1.85052e-07	6.93597e-06
EMP1	ENSG00000134531	32.1989	1.00302	0.00460229	0.0621303	1.81171	1.86163e-07	6.96572e-06
SFT2D3	ENSG00000173349	352.306	-0.0957486	0.507749	0.847758	-0.784894	1.89513e-07	7.07903e-06
DIP2B	ENSG00000066084	3783.92	0.4049	9.64592e-05	0.00302759	0.541177	1.9258e-07	7.18136e-06
ENSG00000288597	ENSG00000288597	2138.54	0.423975	7.55619e-05	0.00251341	0.558574	1.9404e-07	7.22354e-06
ECE1	ENSG00000117298	4892.95	0.592183	0.000221309	0.00595077	0.833724	2.00373e-07	7.44668e-06
LINC02614	ENSG00000241288	1071.46	-0.242692	0.0260551	0.199939	-0.573682	2.05377e-07	7.61977e-06
UBP1	ENSG00000153560	4092.09	0.42797	1.79946e-07	1.34742e-05	0.427081	2.0683e-07	7.66074e-06
SNRPB2	ENSG00000125870	2957.03	0.17065	0.000277799	0.00715076	0.245541	2.13729e-07	7.90295e-06
CMTM6	ENSG00000091317	5713.45	0.287407	1.47049e-05	0.000600347	0.344343	2.23058e-07	8.23402e-06
GUCY1A2	ENSG00000152402	47.4122	-1.63294	0.000400082	0.00955733	-2.521	2.23588e-07	8.23975e-06
CTBP1-DT	ENSG00000196810	533.589	-0.250434	0.0305839	0.222232	-0.616071	2.24616e-07	8.26377e-06
ZNF792	ENSG00000180884	679.466	-0.368459	7.94519e-05	0.00261552	-0.492588	2.25487e-07	8.28192e-06
SLC1A5	ENSG00000105281	8492.2	0.547251	9.59636e-05	0.0030177	0.725755	2.31837e-07	8.50096e-06
DNER	ENSG00000187957	111.767	-0.802891	0.0027198	0.0423649	-1.42956	2.37494e-07	8.69386e-06
INPP4A	ENSG00000040933	4526.75	-0.252468	0.00124116	0.0236046	-0.40593	2.38712e-07	8.7239e-06
RHPN2	ENSG00000131941	361.667	-0.636741	0.00038505	0.00931213	-0.939815	2.53295e-07	9.24148e-06
STYK1	ENSG00000060140	379.978	-0.749413	0.00348816	0.0507777	-1.33694	2.5901e-07	9.43432e-06
COL26A1	ENSG00000160963	1253.81	0.401858	0.00259277	0.0411415	0.686956	2.65442e-07	9.65258e-06
TMEM154	ENSG00000170006	626.392	0.747733	1.35103e-05	0.000563987	0.885512	2.67553e-07	9.71327e-06
KIF15	ENSG00000163808	1363.57	0.251534	0.0110478	0.114049	0.509835	2.69684e-07	9.77448e-06
ENSG00000197585	ENSG00000197585	108.06	-1.13932	0.0101625	0.107797	-2.38121	2.72253e-07	9.85133e-06
SPRED3	ENSG00000103150	65.8593	-0.865841	0.00330158	0.0487645	-1.62595	2.76584e-07	9.98245e-06
MLYCD	ENSG00000188766	365.999	-0.194863	0.220026	0.63254	-0.838737	2.76785e-07	9.98245e-06
NCOA5	ENSG00000124160	1185.53	0.204677	0.0615906	0.33808	0.562433	2.78369e-07	1.00231e-05
PTPRE	ENSG00000132334	62.5189	0.840921	0.0104296	0.10953	1.6596	2.85218e-07	1.02529e-05
CENPE	ENSG00000138778	4102.17	0.296412	0.0211208	0.173731	0.659746	2.86017e-07	1.02648e-05
SPDL1	ENSG00000040275	2761.46	0.406921	4.92413e-06	0.000241124	0.458379	2.87609e-07	1.03051e-05
LUZP1	ENSG00000169641	3189.71	0.178061	0.0024827	0.0398616	0.303111	2.93253e-07	1.04903e-05
L3MBTL3	ENSG00000198945	810.666	-0.449739	0.00140293	0.0261099	-0.730038	2.9436e-07	1.05127e-05
SOCS3	ENSG00000128872	4725.35	0.438734	2.5599e-05	0.000978153	0.534106	3.05726e-07	1.09009e-05
TMOD2	ENSG00000184557	268.399	0.414103	0.0155797	0.142461	0.873223	3.07077e-07	1.09313e-05
NOP9	ENSG00000196943	2159.73	0.0700793	0.400563	0.786724	0.425921	3.22339e-07	1.14561e-05
PTPRK	ENSG00000152894	1577.74	-0.17612	0.015931	0.14426	-0.378848	3.27586e-07	1.16207e-05
ENSG00000280142	ENSG00000280142	100.684	-1.25632	0.000701853	0.0149104	-1.96623	3.2803e-07	1.16207e-05
KCNJ2	ENSG00000123700	279.278	-3.19513	2.7763e-06	0.00014717	-3.50094	3.30914e-07	1.1704e-05
ITGA4	ENSG00000115232	1286.68	-1.15202	0.00286945	0.0440793	-1.97619	3.3605e-07	1.18666e-05
SMC6	ENSG00000163029	3179.36	0.200928	0.00320578	0.0476671	0.348719	3.39584e-07	1.19721e-05
PKNOX2	ENSG00000165495	420.609	0.868172	0.000353087	0.00869594	1.23815	3.45676e-07	1.21673e-05
RSPH3	ENSG00000130363	611.425	-0.615911	5.59946e-06	0.00027255	-0.698662	3.47015e-07	1.21949e-05
LINC02682	ENSG00000254661	25.5319	2.77233	7.71015e-06	0.000354874	3.15432	3.53814e-07	1.2414e-05
BAG3	ENSG00000151929	5996.76	1.32974	1.83173e-06	0.000100905	1.41876	3.57734e-07	1.25315e-05
LINC02334	ENSG00000274317	59.1233	-1.46366	0.000304019	0.00770335	-2.16955	3.66614e-07	1.28221e-05
ANKRD17	ENSG00000132466	5762.19	0.134852	0.00245363	0.0395742	0.22748	3.6764e-07	1.28376e-05
HSPD1P11	ENSG00000251348	1008.05	-0.416133	0.0324261	0.231488	-0.996012	3.73203e-07	1.30112e-05
MTFR1	ENSG00000066855	1529.24	0.285511	3.63432e-05	0.00132792	0.353865	3.79876e-07	1.32228e-05
NTN4	ENSG00000074527	5155.05	-0.41854	0.00447304	0.0607736	-0.748803	3.81389e-07	1.32545e-05
LRRC43	ENSG00000158113	38.785	-1.05671	0.00951725	0.103801	-2.23396	3.83286e-07	1.32994e-05
ENSG00000286257	ENSG00000286257	149.26	-0.521861	0.0424612	0.273964	-1.35521	3.93848e-07	1.36443e-05
DVL3	ENSG00000136636	3886.4	0.175672	0.0115766	0.117583	0.353518	3.95089e-07	1.36657e-05
KCTD3	ENSG00000110367	3439.07	0.220168	1.03705e-06	6.0974e-05	0.2309	3.96438e-07	1.36829e-05
DDX6	ENSG00000161202	5745.7	0.135235	0.00338898	0.0497796	0.235075	3.96831e-07	1.36829e-05
CEP170B	ENSG00000099814	2913.19	-0.349436	0.00041935	0.00993235	-0.503993	4.04508e-07	1.39257e-05
SUSD6	ENSG00000100647	341.29	0.631083	0.00114744	0.0222557	0.983092	4.06574e-07	1.3975e-05
CACUL1	ENSG00000151893	2524.29	0.255769	0.000234245	0.00623832	0.353165	4.22337e-07	1.44941e-05
DLL1	ENSG00000198719	972.15	-0.809062	0.00565104	0.0723628	-1.48611	4.252e-07	1.45696e-05
RBM24	ENSG00000112183	1299.96	0.487139	7.82733e-05	0.00258302	0.62283	4.66184e-07	1.5949e-05
GTF3C1	ENSG00000077235	9129.3	0.249781	0.000198744	0.00549442	0.338668	4.70977e-07	1.60879e-05
EHBP1	ENSG00000115504	1660.39	0.244603	0.00595181	0.0755767	0.448838	4.77216e-07	1.62757e-05
RAB6D	ENSG00000233087	103.417	-1.53507	0.0135685	0.130737	-3.23158	4.82997e-07	1.64474e-05
ENSG00000287312	ENSG00000287312	535.596	-0.442854	0.00494438	0.0654728	-0.80678	4.85495e-07	1.65068e-05
ENSG00000272382	ENSG00000272382	50.9333	-1.12694	0.0102615	0.108447	-2.48774	4.93333e-07	1.67474e-05
SPOCK1	ENSG00000152377	615.542	1.02622	4.17434e-07	2.73345e-05	1.02118	5.05818e-07	1.71447e-05
MAFB	ENSG00000204103	31.2867	2.13954	0.000509356	0.0114936	3.07149	5.18298e-07	1.75407e-05
UTS2R	ENSG00000181408	111.206	-0.804427	0.000760542	0.0158546	-1.23943	5.31278e-07	1.79523e-05
SNCAIP	ENSG00000064692	60.4806	1.46568	1.07506e-05	0.000469931	1.67466	5.32592e-07	1.7969e-05
CSRNP1	ENSG00000144655	876.18	0.506149	0.0104735	0.109715	0.98963	5.49385e-07	1.85072e-05
SLC26A2	ENSG00000176769	1599.64	-0.146333	0.144962	0.526489	-0.508326	5.63746e-07	1.89447e-05
TCERG1L	ENSG00000155850	290.861	0.786213	0.000384381	0.00931213	1.10825	5.64097e-07	1.89447e-05
IGFBP4	ENSG00000141753	7563.9	0.828381	0.000453287	0.0106157	1.18155	5.67091e-07	1.90162e-05
KCNQ5	ENSG00000185760	154.176	-0.611167	0.0547267	0.316457	-1.66683	5.68409e-07	1.90313e-05
C1orf226	ENSG00000239887	136.635	1.00684	0.000299057	0.0076007	1.39059	5.78878e-07	1.93523e-05
HNRNPA0	ENSG00000131626	9961.77	0.197896	0.000157995	0.0045802	0.262018	6.02158e-07	2.0099e-05
PPFIA1	ENSG00000177733	3998.95	-0.283268	0.000113627	0.00350063	-0.368046	6.03043e-07	2.0099e-05
ENSG00000269564	ENSG00000033170	328.873	-1.4285	0.00871083	0.098137	-2.75697	6.07555e-07	2.02187e-05
FUT8	ENSG00000269564	1715.67	0.432207	0.000587416	0.0128554	0.627955	6.08837e-07	2.02307e-05
ADAMTS12	ENSG00000151388	2775.13	-0.349086	0.000745623	0.0156397	-0.518638	6.14441e-07	2.03861e-05
PSKH2	ENSG00000147613	728.665	-0.419129	0.173296	0.567999	-1.54537	6.21268e-07	2.05815e-05
WDR86	ENSG00000187260	1534.43	-0.393877	0.00281366	0.0434776	-0.661509	6.24728e-07	2.06649e-05
ENSG00000293448	ENSG00000293448	401.694	0.704383	0.000165363	0.00475254	0.932962	6.31248e-07	2.08492e-05
FBXO41	ENSG00000163013	373.752	-0.251503	0.0567747	0.322646	-0.678986	6.5377e-07	2.15607e-05
TRAM2	ENSG00000114315	2415.1	0.429778	0.000495923	0.0113437	0.613849	6.68659e-07	2.20186e-05
HES1	ENSG00000065308	1169.32	0.595172	5.14384e-08	4.49696e-06	0.54598	6.70345e-07	2.20411e-05
C14orf119	ENSG00000179933	2091.43	0.224027	0.00153475	0.0280385	0.352809	6.75443e-07	2.21506e-05
FYN	ENSG00000010810	1596.36	0.252563	0.00121874	0.0232844	0.389763	6.75691e-07	2.21506e-05
FADD	ENSG00000168040	1548.44	-0.230052	0.00542878	0.0702711	-0.414931	7.22208e-07	2.36402e-05
LONRF1	ENSG00000154359	4098.29	-0.205033	0.00416412	0.0577033	-0.356721	7.23955e-07	2.36621e-05
TNFRSF11B	ENSG00000164761	417.942	-0.356244	0.115567	0.475125	-1.14551	7.35787e-07	2.40131e-05
SPHK1	ENSG00000176170	99.7104	0.836163	0.00204951	0.0349212	1.33728	7.48169e-07	2.4381e-05
ENSG00000287221	ENSG00000287221	15.0321	-1.24007	0.0256498	0.198012	-3.83085	7.57386e-07	2.46448e-05
RXRA	ENSG00000186350	3040.22	-0.204559	0.00430437	0.0592036	-0.35707	7.66362e-07	2.48999e-05
MMP17	ENSG00000175548	207.21	-0.994365	0.000126429	0.00379552	-1.30046	7.89902e-07	2.56269e-05
ALG10B	ENSG00000198598	951.847	-0.204029	0.0371579	0.251028	-0.492543	7.91082e-07	2.56273e-05
SLC6A2	ENSG00000103546	17.5487	4.21476	9.51439e-06	0.00042479	4.69231	7.99137e-07	2.58501e-05
BHLHE22	ENSG00000105939	51.5215	-1.85175	0.00014749	0.00432827	-2.56402	8.03945e-07	2.59381e-05
ZC3HAV1	ENSG00000180828	9370.62	-0.319342	0.000760319	0.0158546	-0.468787	8.04218e-07	2.59381e-05
JMY	ENSG00000152409	1302.5	0.523052	1.40726e-06	7.96555e-05	0.537328	8.06104e-07	2.59608e-05
HOOK3	ENSG00000168172	4307.38	-0.337631	0.000156606	0.00455575	-0.441526	8.3927e-07	2.69894e-05
PRDM2	ENSG00000116731	1514.98	0.226476	0.00633041	0.0788257	0.409812	8.49533e-07	2.72794e-05
ACSS3	ENSG00000111058	4788.7	-0.288051	0.00601574	0.0761832	-0.51756	8.58425e-07	2.75247e-05
ZBTB8OS	ENSG00000176261	1023.22	-0.38705	0.000607961	0.0132356	-0.560286	9.02965e-07	2.89107e-05
MYO10	ENSG00000145555	11737	-0.421846	0.00104015	0.02053	-0.632258	9.11648e-07	2.91462e-05
NCAM1	ENSG00000149294	9553.5	-0.328882	0.00421914	0.0583205	-0.564789	9.21113e-07	2.93859e-05
PRSS2	ENSG00000275896	37.5408	-1.10614	0.013211	0.128403	-2.39655	9.21821e-07	2.93859e-05
GID4	ENSG00000141034	2360.84	-0.471165	1.83705e-06	0.000100905	-0.486454	9.29167e-07	2.95771e-05
LINC01484	ENSG00000287895	26.7622	-1.82119	0.000341171	0.00845233	-2.73495	9.5541e-07	3.03685e-05
ADCY3	ENSG00000138031	1807.77	0.356997	8.15696e-05	0.00264384	0.445658	9.57978e-07	3.03999e-05
ENSG00000287895	ENSG00000253686	9.03185	-4.13467	3.32686e-05	NA	-6.69208	9.59165e-07	3.03999e-05
SP1	ENSG00000185591	7728.16	0.212471	2.0428e-05	0.000798846	0.24506	9.72808e-07	3.07878e-05
SALL2	ENSG00000165821	3824.01	-0.358967	0.000209216	0.00569901	-0.475765	9.77839e-07	3.08572e-05
TRIM56	ENSG00000175906	1823.1	-0.177662	0.063652	0.344079	-0.473705	9.78663e-07	3.08572e-05
ARL4D	ENSG00000169871	8417.83	-0.387683	0.0213117	0.174785	-0.825177	9.79215e-07	3.08572e-05
XPO6	ENSG00000169180	3528.98	0.370168	0.000107458	0.00333518	0.467937	1.01741e-06	3.2015e-05
RHOU	ENSG00000116574	105.269	1.3318	0.000287783	0.00735895	1.7929	1.02311e-06	3.21482e-05
PTPN11	ENSG00000179295	10529.6	0.178477	0.000114485	0.00352059	0.226614	1.04274e-06	3.26846e-05
IGDCC3	ENSG00000174498	2141.49	0.800328	0.00252371	0.0402397	1.29361	1.04316e-06	3.26846e-05
NCLP1	ENSG00000213212	11.14	2.90823	0.00337571	NA	4.7741	1.07596e-06	3.36645e-05
LINC02931	ENSG00000224765	155.195	-0.591842	0.00428273	0.0590529	-1.04616	1.08108e-06	3.37764e-05
ANO5	ENSG00000143479	463.405	-0.55233	3.40133e-05	0.001251	-0.658729	1.08997e-06	3.40059e-05
DYRK3	ENSG00000171714	1105.54	0.365018	0.00613066	0.0768941	0.649529	1.09223e-06	3.4028e-05
ASPM	ENSG00000066279	6456.81	0.258303	0.066826	0.353372	0.686778	1.09487e-06	3.40619e-05
ENSG00000291168	ENSG00000291168	43.5661	-1.17176	0.00141436	0.0262411	-1.91436	1.09836e-06	3.41221e-05
ACSM4	ENSG00000215009	16.9407	-3.5062	7.661e-06	0.000354358	-4.26447	1.10137e-06	3.41673e-05
TMEM80	ENSG00000177042	185.99	-0.0747913	0.6326	0.901999	-0.81922	1.10724e-06	3.4301e-05
MARVELD1	ENSG00000155254	1568.95	-0.0661751	0.573623	0.880394	-0.579077	1.11712e-06	3.45582e-05
DGAT2	ENSG00000062282	63.0641	-0.892189	0.0144537	0.136325	-1.88873	1.14414e-06	3.53443e-05
GAK	ENSG00000115875	3633.15	0.160296	0.00822372	0.0937336	0.295968	1.15313e-06	3.55582e-05
KLF8	ENSG00000178950	10515.8	-0.399033	0.000188127	0.00526189	-0.520184	1.1543e-06	3.55582e-05
SRSF7	ENSG00000102349	5734.54	0.227688	4.10675e-05	0.00146527	0.27097	1.15833e-06	3.56324e-05
MMP14	ENSG00000157227	15986.4	0.25988	5.88297e-05	0.00201299	0.314792	1.16183e-06	3.56901e-05
MEF2A	ENSG00000068305	1371.87	0.279047	0.000589213	0.0128778	0.395945	1.23351e-06	3.78392e-05
STX3	ENSG00000166900	2045.97	0.390085	0.00123953	0.0236046	0.586171	1.24518e-06	3.81291e-05
MAP3K1	ENSG00000132749	1660.75	0.490283	0.000350819	0.00865285	0.665678	1.24703e-06	3.81291e-05
TESMIN	ENSG00000095015	624.639	-0.305988	0.00307473	0.0461292	-0.510725	1.24817e-06	3.81291e-05
SEMA5A	ENSG00000184619	7421.6	-0.272918	0.0214361	0.175117	-0.575631	1.26563e-06	3.86086e-05
KRBA2	ENSG00000112902	379.399	-0.376122	0.0131896	0.12827	-0.752671	1.2683e-06	3.86365e-05
LRCH1	ENSG00000136141	1137.36	0.446685	9.64646e-06	0.000429538	0.491365	1.28636e-06	3.91324e-05
NRP2	ENSG00000118257	39483	0.429825	2.28247e-05	0.000884284	0.491289	1.29638e-06	3.93827e-05
QSER1	ENSG00000060749	4197.92	0.265381	7.7666e-05	0.00256805	0.326062	1.30187e-06	3.9495e-05
SEMA3D	ENSG00000153993	231.999	-0.744244	0.0326047	0.232256	-1.70365	1.31176e-06	3.97399e-05
TMX2	ENSG00000213593	1556.7	0.203896	0.00605885	0.0764496	0.36068	1.34986e-06	4.08378e-05
NATD1	ENSG00000274180	1633.51	-0.585221	0.000305896	0.00773917	-0.785841	1.37077e-06	4.14134e-05
ENTREP1	ENSG00000135063	1519.95	-0.525535	0.00741302	0.0874789	-0.95076	1.384e-06	4.17557e-05
SERTAD4	ENSG00000082497	132.906	1.57656	1.30203e-05	0.000549022	1.74677	1.40808e-06	4.24239e-05
TACC2	ENSG00000138162	798.862	0.513531	0.000316082	0.00792484	0.688963	1.42606e-06	4.29068e-05
EPHA4	ENSG00000116106	2643.66	-0.296232	0.00572125	0.0730378	-0.519379	1.42967e-06	4.29565e-05
KIAA0319	ENSG00000137261	16.5807	1.68514	0.0329433	0.233583	3.73369	1.43833e-06	4.31578e-05
COL27A1	ENSG00000196739	7106.69	0.708372	0.000657284	0.014089	1.00196	1.44551e-06	4.33142e-05
PCF11	ENSG00000165494	2379.48	-0.0312899	0.700871	0.923094	0.391983	1.45147e-06	4.34333e-05
ENSG00000256258	ENSG00000256258	56.1206	-0.974308	0.0210554	0.173621	-2.17816	1.45686e-06	4.35353e-05
MAML3	ENSG00000196782	812.314	-0.777801	0.000250034	0.00659568	-1.02921	1.48243e-06	4.42392e-05
CAMSAP3	ENSG00000076826	669.623	-0.41782	0.00222636	0.0368077	-0.664883	1.52964e-06	4.55861e-05
TSHZ3	ENSG00000121297	319.62	0.711099	0.00205504	0.0349441	1.10846	1.53242e-06	4.56072e-05
RGS4	ENSG00000117152	23.4847	-2.09755	0.000779697	0.0161131	-3.43974	1.54506e-06	4.5921e-05
ERCC6L	ENSG00000186871	958.095	0.347302	0.00521205	0.068206	0.598138	1.5476e-06	4.59343e-05
ENSG00000254951	ENSG00000254951	347.425	-0.719317	0.000956186	0.0191673	-1.05824	1.5763e-06	4.67232e-05
DECR1	ENSG00000104325	1177.33	-0.325652	0.00410308	0.057142	-0.549268	1.59024e-06	4.70728e-05
PTENP1-AS	ENSG00000281128	63.6459	-1.59462	3.81645e-05	0.0013764	-1.92425	1.59824e-06	4.72459e-05
STC1	ENSG00000159167	554.624	-1.8546	0.000264841	0.00690986	-2.44535	1.63215e-06	4.81837e-05
NAV2	ENSG00000166833	2860.38	0.95069	0.000120204	0.00364941	1.18492	1.64639e-06	4.85387e-05
HCN4	ENSG00000138622	221.809	1.26876	0.00404624	0.0565391	2.10857	1.69314e-06	4.98501e-05
USP25	ENSG00000155313	2112.21	0.302144	0.00140416	0.0261099	0.453567	1.71856e-06	5.05309e-05
ANKRD55	ENSG00000164512	1085.15	-0.643761	0.0143142	0.135652	-1.26227	1.72513e-06	5.06561e-05
TBXT	ENSG00000164458	708.869	0.836684	0.00573276	0.0731288	1.44732	1.73064e-06	5.075e-05
PACSIN1	ENSG00000124507	270.478	-0.67327	0.00324059	0.0481083	-1.11009	1.75218e-06	5.13133e-05
PAFAH1B2	ENSG00000204682	4995.97	0.154819	0.000641032	0.0137583	0.21804	1.76061e-06	5.14601e-05
MIR1915HG	ENSG00000168092	555.347	-0.63515	0.0463141	0.288094	-1.53886	1.76188e-06	5.14601e-05
INPP5A	ENSG00000068383	1012.92	0.2187	0.00157695	0.0286216	0.333703	1.77295e-06	5.17147e-05
MYO1D	ENSG00000176658	2842.49	0.354974	4.35834e-06	0.000216594	0.370242	1.8177e-06	5.29496e-05
PRDM14	ENSG00000147596	281.384	-0.675842	0.00102343	0.0202719	-0.997727	1.83991e-06	5.35254e-05
PI15	ENSG00000137558	47.8691	-1.40873	5.41489e-05	0.00186814	-1.74057	1.86703e-06	5.42427e-05
MAP3K9	ENSG00000006432	2968.36	-0.609581	6.09585e-08	5.19329e-06	-0.537356	1.88736e-06	5.4761e-05
CENPF	ENSG00000117724	12735.1	0.165595	0.134064	0.509814	0.526046	1.93961e-06	5.62026e-05
NAV1	ENSG00000134369	2987.07	0.47963	0.000126608	0.00379552	0.596092	1.94423e-06	5.62623e-05
FNBP1	ENSG00000187239	1950.47	0.193144	0.0116271	0.118024	0.364868	2.01814e-06	5.83242e-05
KLF3	ENSG00000109787	1253.17	0.350265	0.00012355	0.00373738	0.435694	2.02896e-06	5.856e-05
PLAU	ENSG00000122861	1839.63	-0.448256	0.0125299	0.123655	-0.854171	2.09721e-06	6.04503e-05
NFKBIA	ENSG00000100906	8334.96	-0.389893	1.14074e-05	0.000492196	-0.421957	2.11051e-06	6.07538e-05
LCMT1-AS2	ENSG00000260034	109.907	-0.597375	0.0455229	0.284846	-1.46186	2.1535e-06	6.19103e-05
RPF2	ENSG00000197498	1064.96	0.315646	0.00039719	0.00951546	0.42461	2.18726e-06	6.27988e-05
GPC4	ENSG00000076716	12111.5	-0.506853	0.000816175	0.0167839	-0.717381	2.19673e-06	6.29881e-05
OSMR	ENSG00000145623	706.273	-0.801442	0.000229505	0.00612184	-1.03414	2.20293e-06	6.30837e-05
ADAM19	ENSG00000135074	18745.6	0.434097	0.00129954	0.0244642	0.638897	2.21221e-06	6.32669e-05
SESTD1	ENSG00000187231	2022.56	0.196274	0.000628524	0.0135947	0.273744	2.26372e-06	6.46557e-05
CMTM7	ENSG00000153551	1020.49	0.739098	0.000489962	0.0112536	1.00271	2.27148e-06	6.47932e-05
SEMA6D	ENSG00000137872	4519.29	-0.143193	0.288702	0.703734	-0.639963	2.33413e-06	6.64939e-05
ABHD14B	ENSG00000114779	283.538	-0.266356	0.0219711	0.177835	-0.572275	2.37906e-06	6.7686e-05
RAB31	ENSG00000168461	4964.41	0.462469	7.23195e-06	0.000338484	0.486825	2.39832e-06	6.81458e-05
SOX18	ENSG00000203883	126.219	-0.643114	0.00161482	0.0291554	-0.995254	2.42126e-06	6.87088e-05
ENSG00000286693	ENSG00000286693	27.4375	-3.03246	6.57395e-05	0.0022221	-5.02425	2.46869e-06	6.99643e-05
GADD45B	ENSG00000099860	1954.29	0.619837	3.69411e-05	0.00134388	0.707939	2.50421e-06	7.08795e-05
SRSF3	ENSG00000112081	12537.2	0.184814	8.45956e-05	0.00272173	0.221821	2.522e-06	7.12912e-05
SBDS	ENSG00000089737	1298.72	0.138972	0.0634484	0.343423	0.353567	2.54485e-06	7.18204e-05
DDX24	ENSG00000126524	4223.13	0.215258	2.15339e-05	0.000838164	0.239922	2.54726e-06	7.18204e-05
ZBTB47	ENSG00000114853	313.622	-0.303803	0.0144669	0.136325	-0.605536	2.55646e-06	7.19872e-05
ENSG00000184441	ENSG00000129534	168.891	-0.587228	0.00459118	0.0620757	-1.01198	2.59228e-06	7.28035e-05
MIS18BP1	ENSG00000184441	3432.62	0.188205	0.0379837	0.254924	0.426705	2.59338e-06	7.28035e-05
FNIP2	ENSG00000052795	542.104	0.468957	0.000132454	0.00394159	0.579896	2.59539e-06	7.28035e-05
GEN1	ENSG00000178295	1227.57	0.407785	0.00137819	0.0257416	0.599832	2.62293e-06	7.34823e-05
UBTD2	ENSG00000168246	1270.4	0.343007	4.67291e-05	0.00164879	0.398366	2.64395e-06	7.39766e-05
IFT81	ENSG00000122970	950.556	-0.250935	0.0174631	0.153994	-0.50371	2.65648e-06	7.42326e-05
TRAK2	ENSG00000128000	1083.15	0.215057	0.00596351	0.0756678	0.368773	2.76807e-06	7.72527e-05
ZNF780B	ENSG00000115993	438.229	-0.443727	0.0123627	0.122876	-0.84634	2.77475e-06	7.73408e-05
AACS	ENSG00000081760	3334.13	-0.367371	2.36845e-05	0.000913358	-0.408936	2.78578e-06	7.75499e-05
ISM2	ENSG00000100593	26.3296	1.41981	0.00048107	0.0111259	1.8974	2.80931e-06	7.80231e-05
LINC01894	ENSG00000264345	368.846	2.05733	3.34104e-07	2.29583e-05	1.89242	2.80988e-06	7.80231e-05
HCG11	ENSG00000173889	665.302	-0.0512421	0.577324	0.881976	-0.445605	2.82619e-06	7.8284e-05
PHC3	ENSG00000228223	1595.36	0.301682	0.000712977	0.01507	0.418953	2.82641e-06	7.8284e-05
EHHADH	ENSG00000113790	998.869	-0.297173	0.0721361	0.36867	-0.778596	2.93831e-06	8.1281e-05
GRID2IP	ENSG00000215045	87.6539	-0.951981	5.5079e-05	0.00189241	-1.14293	3.04476e-06	8.41197e-05
CITED4	ENSG00000179862	75.1492	-0.867204	0.00345082	0.0503686	-1.46374	3.04998e-06	8.4158e-05
CD36	ENSG00000135218	86.9526	-0.638374	0.0159969	0.144622	-1.28132	3.10045e-06	8.54433e-05
SCMH1	ENSG00000010803	1136.72	0.274944	0.00814729	0.0930529	0.485489	3.11172e-06	8.56463e-05
MIR302CHG	ENSG00000249532	7043.2	-0.52017	0.0172956	0.153048	-1.01985	3.12049e-06	8.57802e-05
JARID2	ENSG00000133302	4350.96	0.464881	2.07747e-07	1.51483e-05	0.4182	3.16033e-06	8.67667e-05
SLF1	ENSG00000008083	1827.93	-0.402876	0.00266553	0.0417924	-0.627833	3.16586e-06	8.68101e-05
CDH20	ENSG00000101542	150.148	-1.59315	0.000132661	0.00394159	-1.99432	3.18759e-06	8.72969e-05
SLC5A6	ENSG00000138074	2938.57	0.267591	0.00655941	0.0808332	0.458983	3.20157e-06	8.75706e-05
TIGD1	ENSG00000221944	273.654	-0.206417	0.15373	0.538722	-0.703188	3.22516e-06	8.81061e-05
DRAM1	ENSG00000136048	276.948	0.324535	0.0443442	0.28132	0.749188	3.26301e-06	8.90294e-05
CTPS1	ENSG00000171793	3106.27	0.19465	0.0148673	0.138922	0.372223	3.33987e-06	9.09352e-05
AADAT	ENSG00000109576	1125.34	-0.290614	0.000543049	0.0120904	-0.39639	3.34113e-06	9.09352e-05
HIC2	ENSG00000169635	4477.94	0.241607	0.00874731	0.0982263	0.428463	3.39979e-06	9.2417e-05
PITPNB	ENSG00000228400	3242.71	0.314392	0.000227905	0.00611616	0.397054	3.4165e-06	9.26558e-05
CNTNAP5-DT	ENSG00000180957	37.8229	-1.32655	4.59502e-05	0.00162558	-1.59558	3.41701e-06	9.26558e-05
SH2D4B	ENSG00000178217	93.3689	1.07644	0.000551997	0.0122407	1.44231	3.52552e-06	9.54803e-05
SIX5	ENSG00000177045	1206.76	-0.231548	0.0209519	0.173245	-0.470846	3.56617e-06	9.64623e-05
TMEM255A	ENSG00000125355	1189.07	-0.347302	0.0341445	0.239055	-0.763859	3.58385e-06	9.68214e-05
CCT3	ENSG00000163468	12751.4	0.0826841	0.0803753	0.391064	0.219433	3.61552e-06	9.75568e-05
MAP2K6	ENSG00000108984	670.677	-0.55583	0.000484493	0.0111587	-0.746148	3.63753e-06	9.80304e-05
RNF208	ENSG00000212864	81.0778	-0.65228	0.0107395	0.111696	-1.2504	3.73646e-06	0.000100573
PIK3R1	ENSG00000145675	1300.84	0.797637	3.78072e-07	2.52522e-05	0.728096	3.76953e-06	0.000101339
JAK1	ENSG00000162434	2939.5	0.24283	0.00200028	0.0343628	0.363933	3.82708e-06	0.00010276
GCSH	ENSG00000140905	79.0176	-0.543033	0.0168828	0.150271	-1.12046	3.84239e-06	0.000103045
DCTN1	ENSG00000204843	4145.76	0.0599034	0.294325	0.707622	0.264207	3.93313e-06	0.00010535
TRIO	ENSG00000038382	3719.57	0.229434	0.0160471	0.14484	0.439911	3.97251e-06	0.000106276
VANGL2	ENSG00000162738	10299.1	0.168808	0.010442	0.109563	0.304053	4.05927e-06	0.000108464
PFKFB3	ENSG00000170525	1201.98	0.411509	1.66572e-05	0.000668612	0.443178	4.06537e-06	0.000108495
ENSG00000287737	ENSG00000287737	137.808	-0.537674	0.0664436	0.352326	-1.39916	4.13279e-06	0.000110161
TANC1	ENSG00000115183	1152.81	1.18199	0.000640607	0.0137583	1.59356	4.16675e-06	0.000110932
ZNF610	ENSG00000167554	267.142	-0.28772	0.0435283	0.278268	-0.686335	4.21553e-06	0.000112094
AGPAT3	ENSG00000160216	1462.83	-0.235483	0.0200321	0.168258	-0.46936	4.29451e-06	0.000114056
HNRNPAB	ENSG00000197451	9754.94	0.204305	0.0017242	0.030661	0.300029	4.30211e-06	0.00011412
NLRP12	ENSG00000153179	528.737	-0.328247	0.0471408	0.291574	-0.768905	4.3136e-06	0.000114157
RASSF3	ENSG00000142405	2839.56	0.261656	0.000104418	0.00324688	0.311278	4.3139e-06	0.000114157
GAB2	ENSG00000033327	4163.61	-0.857542	4.71678e-05	0.00165812	-0.968046	4.43071e-06	0.000117107
MGA	ENSG00000174197	3128.26	0.216837	0.00771499	0.0898987	0.373871	4.54737e-06	0.000120046
CCDC88B	ENSG00000168071	469.675	-0.666775	8.42761e-07	5.19277e-05	-0.62587	4.56422e-06	0.000120346
MAX	ENSG00000125952	1129.08	0.285296	0.000190501	0.0053105	0.353371	4.60457e-06	0.000121265
ENSG00000289643	ENSG00000289643	9.39738	-6.88509	1.60924e-06	NA	-6.57135	4.68163e-06	0.000123147
CCDC92	ENSG00000110427	597.334	-0.413986	0.0171764	0.152235	-0.804919	4.7507e-06	0.000124766
KIAA1549L	ENSG00000119242	300.522	-0.25708	0.0341018	0.238956	-0.577196	4.75455e-06	0.000124766
SAV1	ENSG00000151748	1810.06	0.198837	0.00219891	0.0364984	0.298898	4.80836e-06	0.000126027
A2ML1	ENSG00000166535	105.635	-0.914694	0.00111162	0.0217097	-1.31169	4.8437e-06	0.000126802
ARFGEF3	ENSG00000112379	387.625	-1.59541	0.000367021	0.00895983	-2.06038	4.93145e-06	0.000128946
PAM	ENSG00000241973	1567.49	0.219955	0.000592344	0.0129294	0.294924	4.9555e-06	0.00012929
PI4KA	ENSG00000145730	2271.34	0.0995545	0.103772	0.449373	0.280568	4.9564e-06	0.00012929
LRP4	ENSG00000134569	1490.31	0.311562	0.00591486	0.0752219	0.51762	4.97164e-06	0.000129534
ZBTB21	ENSG00000173276	2273.89	-0.38164	1.1329e-06	6.59132e-05	-0.359869	5.05956e-06	0.000131539
TMEM64	ENSG00000180694	1377.38	-0.537753	0.0026333	0.0415211	-0.819072	5.06058e-06	0.000131539
ARHGAP35	ENSG00000160007	4307.56	0.242447	0.000847486	0.0173636	0.332219	5.08207e-06	0.000131941
ENSG00000286482	ENSG00000286482	16.9084	-0.619761	0.269225	0.686545	-4.41776	5.11767e-06	0.000132559
CALCR	ENSG00000004948	2677.85	-0.241005	0.0444023	0.281372	-0.548586	5.11791e-06	0.000132559
ZMAT1	ENSG00000166432	111.882	-0.706973	0.0148422	0.138843	-1.37826	5.17537e-06	0.000133889
LINC01806	ENSG00000227403	181.125	-0.383694	0.0333988	0.235712	-0.856034	5.23351e-06	0.000135234
CSE1L	ENSG00000124207	11271.8	0.107817	0.0146363	0.137456	0.201688	5.24615e-06	0.000135401
NAALAD2	ENSG00000077616	258.636	-0.541043	0.000302685	0.0076812	-0.697997	5.2568e-06	0.000135405
LYPD6B	ENSG00000150556	93.004	1.07665	0.000228401	0.00611616	1.3328	5.25863e-06	0.000135405
MAN1A1	ENSG00000111885	3823.76	0.69008	8.06674e-07	4.98883e-05	0.637089	5.34295e-06	0.000137415
ELP3	ENSG00000134014	1132.84	0.198301	0.01401	0.13368	0.369027	5.3602e-06	0.000137698
POP1	ENSG00000104356	518.425	0.216696	0.0558641	0.320226	0.516234	5.37498e-06	0.000137916
PPIP5K2	ENSG00000145725	2415.51	0.206819	0.00613385	0.0768941	0.344412	5.40846e-06	0.000138585
KBTBD11	ENSG00000176595	274.462	-0.320577	0.108502	0.459807	-0.929465	5.41369e-06	0.000138585
MACF1	ENSG00000127603	11956.7	-0.412426	6.78705e-06	0.000320142	-0.417113	5.4421e-06	0.000139151
ENSG00000256923	ENSG00000256923	47.272	-1.55079	0.000213572	0.00578933	-1.97803	5.51299e-06	0.000140799
DCP2	ENSG00000172795	6747.04	0.131144	0.0377606	0.253835	0.287166	5.56991e-06	0.000142088
TMC2	ENSG00000149488	409.746	-0.563273	0.007512	0.0881581	-0.964599	5.61795e-06	0.000143147
DUSP16	ENSG00000111266	2059.55	0.284607	0.00170452	0.0304408	0.4128	5.65505e-06	0.000143925
XPO1	ENSG00000174327	16492.6	0.123337	0.0106595	0.111176	0.219426	5.71915e-06	0.000145341
SLC16A13	ENSG00000082898	209.157	-0.32382	0.0909398	0.41883	-0.900892	5.7241e-06	0.000145341
PDE10A	ENSG00000112541	1222.18	-0.372026	0.034671	0.241425	-0.805297	5.73052e-06	0.000145341
MATN3	ENSG00000132031	947.42	-0.42461	0.000121623	0.00368577	-0.505245	5.80584e-06	0.000147081
PEAR1	ENSG00000187800	256.863	0.770687	0.00465288	0.0625554	1.2331	5.83309e-06	0.000147601
OSBPL10	ENSG00000144645	665.538	0.43594	0.00283622	0.0436893	0.662465	5.91166e-06	0.000149417
ARL6IP6	ENSG00000177917	2030.96	-0.189545	0.00511738	0.0673371	-0.310591	5.9235e-06	0.000149545
LINC01224	ENSG00000269416	958.982	-0.300364	0.0023584	0.0385705	-0.453629	5.94555e-06	0.000149929
CDC25C	ENSG00000107611	1083.21	0.201235	0.158583	0.544524	0.645432	6.01503e-06	0.000151288
CUBN	ENSG00000125046	95.1434	-0.805232	0.00298001	0.0451954	-1.27026	6.01871e-06	0.000151288
SSUH2	ENSG00000158402	45.7777	-1.72275	1.47609e-05	0.000601165	-1.84762	6.02011e-06	0.000151288
ONECUT1	ENSG00000169856	12.8978	-2.30784	0.000716623	NA	-5.94837	6.03514e-06	0.000151492
ANO4	ENSG00000151572	117.031	0.557657	0.00449725	0.0610529	0.888052	6.05535e-06	0.000151826
ORC2	ENSG00000115942	2997.19	0.121667	0.0302189	0.220497	0.255045	6.13149e-06	0.00015356
CDC16	ENSG00000130177	2680.07	0.150147	0.00731174	0.0865404	0.254509	6.23865e-06	0.000156066
SLC9A5	ENSG00000135740	766.128	0.269221	0.014501	0.136492	0.4987	6.25093e-06	0.000156195
CLGN	ENSG00000153132	553.269	-0.232512	0.0704886	0.364289	-0.595198	6.33651e-06	0.000158153
TEX10	ENSG00000136891	1829.62	0.216533	0.00318729	0.0475191	0.333117	6.3867e-06	0.000159225
FMN2	ENSG00000155816	129.307	-0.725653	0.00533738	0.0693029	-1.20364	6.44766e-06	0.000160563
TTYH2	ENSG00000141540	196.517	0.999924	0.000150872	0.00440432	1.19126	6.66137e-06	0.000165697
BTG2	ENSG00000159388	1770.26	-0.592245	4.42956e-06	0.00021948	-0.582915	6.67142e-06	0.000165759
UTRN	ENSG00000248866	5277.96	-0.154186	0.0429882	0.276083	-0.344386	6.72209e-06	0.000166687
USP46-DT	ENSG00000152818	37.8566	-0.485137	0.152318	0.53715	-1.83431	6.72394e-06	0.000166687
KIF11	ENSG00000138160	4400.87	0.226517	0.111985	0.467705	0.641512	6.73897e-06	0.000166871
ZNF48	ENSG00000180035	789.383	-0.375866	0.00139274	0.0259553	-0.535393	6.94416e-06	0.000171759
CIDECP2	ENSG00000250796	25.0817	-0.822856	0.0258752	0.199108	-1.84611	7.00529e-06	0.000173076
TCF20	ENSG00000172175	4424	-0.108626	0.0564555	0.321958	-0.257577	7.20819e-06	0.000177739
MALT1	ENSG00000100207	6529.63	0.425683	3.86321e-05	0.00139026	0.464606	7.21023e-06	0.000177739
ARMC5	ENSG00000140691	552.081	0.153544	0.143197	0.523104	0.470695	7.28584e-06	0.000179402
MBOAT2	ENSG00000143797	1551.22	0.376042	0.000173898	0.00494675	0.450591	7.35091e-06	0.000180801
NRG2	ENSG00000158458	291.584	2.97846	2.62594e-07	1.86587e-05	2.5971	7.51635e-06	0.000184663
CDC7	ENSG00000097046	1899.67	0.115786	0.132179	0.506569	0.345194	7.52519e-06	0.000184674
LGALSL	ENSG00000119862	886.753	0.328492	0.00102548	0.0202885	0.450101	7.56205e-06	0.000185371
ENSG00000285796	ENSG00000285796	103.644	-0.410624	0.160553	0.546336	-1.40243	7.6472e-06	0.000187196
WDR27	ENSG00000184465	2169.32	-0.335215	0.000454423	0.0106274	-0.430507	7.65354e-06	0.000187196
JRK	ENSG00000234616	1576.12	-0.198432	0.152507	0.53741	-0.624994	7.79112e-06	0.000190349
CD300E	ENSG00000186407	84.1708	-1.22365	0.00265718	0.04174	-1.89198	7.86913e-06	0.000192042
LEO1	ENSG00000166477	1143.39	0.264208	0.00125288	0.0237465	0.368179	7.96568e-06	0.000194182
RAB22A	ENSG00000161791	767.346	0.295131	0.00128257	0.0242266	0.41175	8.12909e-06	0.00019749
SH2B3	ENSG00000111252	3148.39	0.724283	5.31979e-08	4.60258e-06	0.594933	8.13347e-06	0.00019749
CCDC40	ENSG00000141519	180.387	-0.528347	0.00426	0.058788	-0.850838	8.13406e-06	0.00019749
FMNL3	ENSG00000124209	1450.17	0.299792	0.0187606	0.161393	0.569495	8.13734e-06	0.00019749
RTL6	ENSG00000188636	497.183	-0.400756	0.00262888	0.0415211	-0.605421	8.1595e-06	0.000197809
RGS6	ENSG00000182732	81.0834	-0.768609	0.0135062	0.130438	-1.43319	8.17095e-06	0.000197869
RBMS2	ENSG00000076067	1589.02	0.052272	0.526031	0.857228	0.367394	8.41449e-06	0.000203542
RPS2P46	ENSG00000189343	149.336	-0.668417	0.00313956	0.0469752	-1.04062	8.62528e-06	0.000208411
KATNAL1	ENSG00000102781	1327.4	0.28964	0.00663213	0.0814289	0.475634	8.64912e-06	0.0002086
PPP1R9A	ENSG00000158528	437.303	-0.597711	7.30485e-05	0.00243776	-0.678195	8.65211e-06	0.0002086
SYNGR2	ENSG00000108639	517.179	-0.22122	0.0272894	0.205656	-0.458078	8.70765e-06	0.000209709
DUSP5	ENSG00000138166	2834.31	0.29916	0.000524932	0.0117813	0.384458	8.72986e-06	0.000210014
PKN2	ENSG00000065243	2622.97	0.17019	0.00261634	0.0414494	0.253034	8.78414e-06	0.000211089
ENSG00000260947	ENSG00000260947	152.954	-1.78783	1.24851e-06	7.13961e-05	-1.64488	9.01122e-06	0.000216309
USP31	ENSG00000103404	1596.49	-0.498941	0.000168639	0.00483008	-0.590501	9.35113e-06	0.000224223
JAZF1	ENSG00000153814	490.339	0.510012	0.00439401	0.0599664	0.794024	9.3848e-06	0.000224785
AP5B1	ENSG00000254470	1463.96	-0.148027	0.0727112	0.370275	-0.370233	9.5103e-06	0.000227543
SLC1A2	ENSG00000110436	63.3492	1.20909	0.00246026	0.0396157	1.76193	9.66671e-06	0.000231014
ZNF236	ENSG00000130856	863.845	-0.220286	0.00739108	0.0873434	-0.371545	9.67643e-06	0.000231014
XPR1	ENSG00000143324	2750.15	0.0853965	0.228926	0.642107	0.314278	9.85903e-06	0.000235118
CPT2	ENSG00000157184	1216.61	-0.112073	0.330589	0.741062	-0.515234	9.93232e-06	0.000236609
MED1	ENSG00000125686	4761.67	0.14583	0.00541086	0.0700935	0.232544	1.00533e-05	0.000239233
ZDHHC24	ENSG00000174165	451.713	-0.160605	0.222807	0.635645	-0.596743	1.01344e-05	0.000240899
ENSG00000287477	ENSG00000287477	21.885	-2.26185	3.78388e-05	0.0013676	-2.6322	1.01589e-05	0.000241221
AGPS	ENSG00000018510	6035.73	-0.335599	0.0187041	0.161321	-0.630672	1.02026e-05	0.000241998
ATP1B1	ENSG00000143153	596.504	-0.515436	1.96756e-05	0.000773043	-0.538522	1.03249e-05	0.000244635
TTC13	ENSG00000143643	410.626	-0.453107	0.00149974	0.0275497	-0.639909	1.04376e-05	0.000246843
ST3GAL6	ENSG00000064225	249.165	0.806566	9.58623e-05	0.0030177	0.915456	1.04406e-05	0.000246843
RCAN3	ENSG00000117602	2193.16	-0.573886	0.000127942	0.00382862	-0.661686	1.06383e-05	0.000251248
RWDD2A	ENSG00000101144	366.103	-0.147426	0.229669	0.643243	-0.558887	1.07644e-05	0.000253805
BMP7	ENSG00000099999	543	-0.774895	0.000903231	0.0182667	-1.03431	1.07812e-05	0.000253805
RNF215	ENSG00000013392	668.77	-0.238233	0.0129372	0.126832	-0.431178	1.07813e-05	0.000253805
MAP7D3	ENSG00000129680	1664.89	0.214367	0.0161435	0.145396	0.392304	1.13491e-05	0.000266886
ASH2L	ENSG00000129691	5637.89	-0.589355	0.000126146	0.0037953	-0.675282	1.14235e-05	0.000268348
USP1	ENSG00000162607	3093.83	0.14645	0.0442135	0.281023	0.320089	1.14878e-05	0.000269571
EPHB2	ENSG00000133216	1051.86	0.890998	0.00172607	0.0306616	1.24722	1.15095e-05	0.000269791
CEP55	ENSG00000138180	1832.7	0.51768	0.00196704	0.0340017	0.733779	1.15915e-05	0.000271424
WARS1	ENSG00000140105	12314.6	-0.432379	0.000173278	0.00493753	-0.505006	1.17167e-05	0.000274063
TRGV8	ENSG00000211696	9.98752	-2.27283	0.0141304	NA	-6.28305	1.1822e-05	0.000276232
SRGAP2	ENSG00000266028	2599.3	0.227286	0.0537706	0.313513	0.51639	1.18497e-05	0.000276585
VASN	ENSG00000168140	961.343	0.778928	0.00403846	0.0565249	1.186	1.19532e-05	0.000278706
EIF3B	ENSG00000106263	9661.33	0.183136	0.0101296	0.10753	0.312073	1.20318e-05	0.00028024
NCOA7	ENSG00000111912	400.023	-0.391064	0.00478967	0.0639823	-0.619121	1.22517e-05	0.00028506
THAP1	ENSG00000131931	531.14	-0.421482	0.00011019	0.00341364	-0.484663	1.22959e-05	0.000285786
NIPA1	ENSG00000170113	2520.45	0.216999	0.0101161	0.107523	0.369633	1.23307e-05	0.000286292
NEK8	ENSG00000160602	524.973	-0.422656	4.74462e-05	0.00166441	-0.462305	1.25305e-05	0.000290623
LNCDAT	ENSG00000262454	233.367	0.823501	0.00661858	0.0813223	1.32275	1.25584e-05	0.000290717
MIR193BHG	ENSG00000288638	53.0094	-0.90443	0.0296203	0.217406	-1.92373	1.2561e-05	0.000290717
CNTROB	ENSG00000170037	1973.05	0.204182	0.0935035	0.425312	0.531214	1.2838e-05	0.000296814
METTL4	ENSG00000101574	613.865	0.157919	0.172074	0.565719	0.503975	1.30811e-05	0.000302118
PDZK1	ENSG00000174827	24.4253	-2.26452	0.00346391	0.0505156	-3.69961	1.31132e-05	0.00030254
ZNF587B	ENSG00000269343	1483.09	-0.460869	0.00114757	0.0222557	-0.621059	1.3138e-05	0.000302794
PLK4	ENSG00000142731	1675.79	0.26173	0.0120354	0.121103	0.454603	1.33826e-05	0.000308109
HNRNPUL1	ENSG00000105323	12365.8	0.187428	0.0101764	0.107797	0.31775	1.33976e-05	0.000308131
UTP6	ENSG00000108651	1993.18	0.108774	0.0429525	0.275966	0.235634	1.36336e-05	0.000313231
FZD5	ENSG00000163251	1115.86	-1.5428	1.68335e-06	9.3707e-05	-1.4009	1.39557e-05	0.000320295
TYRO3	ENSG00000092445	2896.56	0.339176	0.00391252	0.0552717	0.51105	1.40291e-05	0.000321643
ZNF106	ENSG00000103994	5616.59	0.197776	0.001107	0.0216448	0.26406	1.41195e-05	0.00032338
SALL4	ENSG00000101115	5605.7	-0.338279	4.89173e-06	0.000240241	-0.322299	1.41827e-05	0.000324488
IFI16	ENSG00000163565	837.087	-0.539301	1.92628e-05	0.000760401	-0.554415	1.42249e-05	0.000325115
NUP205	ENSG00000155561	8991.1	0.131543	0.0331742	0.234821	0.26825	1.44167e-05	0.000329155
ENSG00000213985	ENSG00000213985	28.7695	-1.4566	0.00306989	0.0460997	-2.37897	1.44341e-05	0.00032921
MLXIP	ENSG00000175727	6698.77	-0.379876	0.000482092	0.0111341	-0.472192	1.47201e-05	0.000335386
PDHA1	ENSG00000131828	5701.57	-0.240711	0.000184678	0.00517409	-0.279723	1.50488e-05	0.00034252
EPHB6	ENSG00000178700	431.447	0.635134	4.25291e-05	0.00150775	0.675044	1.50889e-05	0.000342937
DHFR2	ENSG00000106123	203.169	-0.621247	0.0111484	0.114699	-1.08273	1.50984e-05	0.000342937
TRIM55	ENSG00000147573	19.5289	2.31828	0.0183651	0.158974	4.19987	1.52923e-05	0.000346983
KRTAP5-11	ENSG00000204571	62.6567	-0.717197	0.0154284	0.141785	-1.35979	1.54727e-05	0.000350714
DMKN	ENSG00000161249	2606.55	-0.356384	8.31323e-06	0.000381358	-0.347416	1.55014e-05	0.000351004
RFPL2	ENSG00000128253	3051.31	-1.04251	0.00546512	0.070515	-1.62303	1.55275e-05	0.000351231
ASPG	ENSG00000137955	147.688	-0.364621	0.144866	0.526323	-1.1236	1.55553e-05	0.000351305
RABGGTB	ENSG00000166183	3646.19	0.208704	0.00185403	0.0324817	0.29079	1.55627e-05	0.000351305
SGO2	ENSG00000163535	1998.84	0.232337	0.124315	0.492078	0.652867	1.55981e-05	0.000351421
BMP2K	ENSG00000138756	1418.35	0.408592	0.000250909	0.00660832	0.483591	1.55999e-05	0.000351421
RGS16	ENSG00000143333	269.052	-1.02199	0.000191553	0.00533092	-1.19443	1.56196e-05	0.000351505
GLI3	ENSG00000106571	1598.1	0.436683	0.00133306	0.0250106	0.588213	1.58238e-05	0.000355736
SZT2	ENSG00000198198	1220.14	-0.213808	0.0208071	0.172511	-0.405045	1.58703e-05	0.000356417
ENSG00000233332	ENSG00000233332	69.4597	-1.22838	0.000673211	0.014375	-1.61831	1.59094e-05	0.00035693
CDC42EP1	ENSG00000128283	1515.23	0.428092	0.00173914	0.0308609	0.590606	1.5998e-05	0.000358551
GBX1	ENSG00000164900	56.8463	-1.00439	0.00437837	0.0598772	-1.58807	1.62302e-05	0.000363384
KPNA1	ENSG00000114030	3062.8	0.169716	0.0121012	0.121314	0.292335	1.65114e-05	0.000369303
RFTN1	ENSG00000131378	278.637	-0.715901	0.00255675	0.040621	-1.03603	1.6643e-05	0.000371869
SLC6A9	ENSG00000196517	427.782	0.692297	0.000756434	0.0158084	0.885397	1.69913e-05	0.000379266
NLRX1	ENSG00000160703	675.359	-0.028343	0.784639	0.952603	-0.458039	1.70502e-05	0.00037996
SPRED2	ENSG00000198369	2086.6	0.201969	0.0131801	0.12827	0.351425	1.7057e-05	0.00037996
VPS35	ENSG00000069329	3718.47	0.143824	0.0155191	0.142081	0.256511	1.71622e-05	0.000381916
ENAH	ENSG00000154380	9805.43	0.157226	0.00850882	0.0963256	0.257001	1.75242e-05	0.000389577
USP18	ENSG00000184979	100.986	1.06836	0.0009036	0.0182667	1.38254	1.76035e-05	0.000390943
TMEM131L	ENSG00000121210	1195.84	0.399554	1.17142e-05	0.000504134	0.393675	1.79395e-05	0.000398002
KIF14	ENSG00000118193	2477.22	0.215966	0.166019	0.556551	0.668481	1.79618e-05	0.000398097
RHPN1	ENSG00000158106	175.156	-0.50872	0.0141692	0.13466	-0.916348	1.83186e-05	0.000405593
ENSG00000259754	ENSG00000259754	484.062	-1.04484	0.00708952	0.0849575	-1.67818	1.84655e-05	0.000408436
CNR1	ENSG00000118432	10.6707	-1.74905	0.0462632	NA	-6.06312	1.85346e-05	0.00040955
SVEP1	ENSG00000165124	357.23	0.998607	0.00032389	0.00808891	1.19004	1.87191e-05	0.000413213
JCAD	ENSG00000165757	4775.31	0.89842	0.000118274	0.00361709	0.998688	1.88277e-05	0.000415192
GOLGA2P5	ENSG00000290571	147.293	-0.604697	0.00148132	0.0272714	-0.841075	1.88607e-05	0.000415504
VENTX	ENSG00000151650	369.566	-0.636671	3.39477e-06	0.000175785	-0.593783	1.89576e-05	0.000417218
DIPK2A	ENSG00000178105	2556.71	0.563369	0.000634408	0.0136737	0.705545	1.90077e-05	0.000417693
DDX10	ENSG00000181744	1838.04	0.283982	0.00274693	0.0426681	0.406681	1.90172e-05	0.000417693
ZNF682	ENSG00000197124	723.015	-0.302969	0.0389586	0.259759	-0.636619	1.90892e-05	0.000418856
GUCY2C	ENSG00000070019	145.64	0.483552	0.00604691	0.0764225	0.754648	1.91241e-05	0.000419204
RIOK1	ENSG00000124784	828.19	0.247947	0.00696717	0.0841807	0.395049	1.92696e-05	0.000421972
ODAD2	ENSG00000169126	1311.81	-0.660665	0.0216357	0.176231	-1.23095	1.96437e-05	0.00042944
ENSG00000286388	ENSG00000286388	266.279	-0.533387	0.00641579	0.0795668	-0.855066	1.96498e-05	0.00042944
RFX7	ENSG00000181827	2475.1	0.210526	0.000253826	0.00667462	0.247441	1.99768e-05	0.000436153
HOMER2	ENSG00000103942	826.266	-0.400174	0.00398311	0.056032	-0.59722	2.00879e-05	0.000438143
SYT9-AS1	ENSG00000251364	161.882	-1.02969	8.90773e-05	0.00284945	-1.13543	2.01641e-05	0.000439368
MAPK7	ENSG00000166484	1023.53	-0.327543	6.74172e-05	0.00226506	-0.354862	2.04722e-05	0.000445641
PPP1R26	ENSG00000196422	2750.73	-0.21628	0.00380713	0.0541034	-0.320636	2.05994e-05	0.000447966
TMEM181	ENSG00000146433	2538.92	-0.126632	0.045361	0.284323	-0.272476	2.08897e-05	0.00045383
ZNF397	ENSG00000186812	3753.3	-0.265888	0.00458178	0.0619988	-0.400415	2.10406e-05	0.000456657
KIF2A	ENSG00000068796	4011.57	0.181127	0.0016826	0.030146	0.246348	2.10795e-05	0.000457048
TNFRSF10D	ENSG00000173530	630.849	0.404121	0.00125019	0.0237223	0.534112	2.15409e-05	0.000466592
MTA2	ENSG00000149480	7109.21	0.265333	0.00201044	0.0344312	0.365289	2.15666e-05	0.000466688
SIPA1L2	ENSG00000116991	10034.5	0.504073	0.000333991	0.00829909	0.597007	2.15987e-05	0.000466924
PRMT5	ENSG00000100462	3923.52	0.11082	0.0528571	0.310995	0.244032	2.16544e-05	0.000467667
PPP1R16B	ENSG00000101445	331.049	-0.916631	0.000243715	0.0064596	-1.06709	2.22839e-05	0.00048079
PCDHGC4	ENSG00000242419	169.941	0.655189	0.0158954	0.144173	1.14912	2.23491e-05	0.000481723
SERINC3	ENSG00000132824	5061.56	-0.151833	0.0101278	0.10753	-0.252081	2.24951e-05	0.000484395
ENSG00000283692	ENSG00000283692	227.625	-1.14831	2.423e-07	1.73645e-05	-0.947827	2.25441e-05	0.000484975
TMEM87A	ENSG00000103978	2253.95	0.350626	3.30123e-05	0.00121956	0.359262	2.27256e-05	0.000488399
NRXN1	ENSG00000179915	124.063	-0.999086	0.00275664	0.0427395	-1.44776	2.29075e-05	0.000491828
SOX7	ENSG00000171056	154.216	1.55774	3.93373e-07	2.59626e-05	1.30763	2.30565e-05	0.000494544
KCNV2	ENSG00000168263	94.9397	1.61133	1.65211e-07	1.25967e-05	1.31313	2.33497e-05	0.000500345
CDC14B	ENSG00000081377	3323.83	0.105474	0.0561842	0.320801	0.23473	2.33808e-05	0.000500523
POT1-AS1	ENSG00000224897	221.477	-0.722321	0.00546364	0.070515	-1.11678	2.38829e-05	0.000510773
GNG12	ENSG00000172380	1586.25	0.311814	0.000515519	0.0115951	0.380831	2.41524e-05	0.000516035
RUNX3	ENSG00000020633	179.377	0.759278	1.27901e-05	0.000540681	0.742575	2.42046e-05	0.000516646
STX12	ENSG00000117758	1229.06	-0.360754	1.69479e-05	0.000678648	-0.357248	2.46755e-05	0.000526186
ZNF730	ENSG00000183850	812.41	-0.50087	0.000578565	0.0127284	-0.618332	2.53097e-05	0.000539187
ENSG00000267317	ENSG00000267317	191.039	-0.114477	0.492443	0.840692	-0.739791	2.55918e-05	0.000544669
ENSG00000291055	ENSG00000291055	170.97	-0.666063	0.000506521	0.0114724	-0.827138	2.57165e-05	0.000546439
RRAGB	ENSG00000083750	949.725	-0.325924	0.010242	0.10831	-0.539193	2.57247e-05	0.000546439
PKIA	ENSG00000171033	103.914	1.01606	0.00231652	0.0379974	1.40214	2.59216e-05	0.000550089
CPE	ENSG00000109472	4886.24	-0.438692	0.00714868	0.0853853	-0.686283	2.62759e-05	0.000557053
TP53TG1	ENSG00000182165	264.813	-0.346301	0.0354825	0.244799	-0.710624	2.63005e-05	0.000557053
LINC02018	ENSG00000272690	534.594	-0.226226	0.082049	0.395284	-0.557508	2.63506e-05	0.000557577
DNASE1L3	ENSG00000163687	6.93113	-2.29851	0.0414939	NA	-6.65825	2.64599e-05	0.00055935
SELENOI	ENSG00000138018	5132.78	-0.103816	0.0343574	0.239729	-0.207863	2.68526e-05	0.000567107
ENSG00000279805	ENSG00000279805	20.8911	-1.29674	0.058534	0.328173	-3.28852	2.73217e-05	0.000576459
PTPN14	ENSG00000152104	11482	-0.364059	0.00300895	0.0455151	-0.515083	2.73759e-05	0.000577048
RN7SL493P	ENSG00000266439	14.9519	-0.928292	0.133347	0.509064	-3.8617	2.74996e-05	0.000579101
ARAP3	ENSG00000120318	1604.79	0.213921	0.00762012	0.0891042	0.337523	2.76715e-05	0.000582161
PRSS35	ENSG00000146250	2202.98	-0.166608	0.375401	0.772442	-0.789636	2.77654e-05	0.000583578
SCD5	ENSG00000145284	83.7366	-0.793087	0.000725075	0.0152485	-1.02544	2.79228e-05	0.000586325
OSBPL3	ENSG00000070882	2034.12	-0.233586	0.0400983	0.263872	-0.479452	2.8023e-05	0.000587867
TEAD1	ENSG00000187079	10242.7	0.34834	9.26838e-05	0.0029546	0.373082	2.87822e-05	0.000603023
NKPD1	ENSG00000179846	35.6127	-1.04804	0.0103954	0.109388	-1.88372	2.88004e-05	0.000603023
BAIAP2L1	ENSG00000006453	1452.07	0.203817	0.0464204	0.288473	0.428598	2.90809e-05	0.000608317
NCKAP5L	ENSG00000167566	1364.58	0.185073	0.0151062	0.139825	0.319895	2.95427e-05	0.00061721
PCDH9	ENSG00000184226	60.0259	-0.896607	0.0246505	0.192468	-1.73282	2.95622e-05	0.00061721
GNE	ENSG00000159921	2295.55	0.275776	0.000630474	0.0136192	0.338271	2.97772e-05	0.000621107
CASP3	ENSG00000164305	2175.63	0.206427	0.00490142	0.0650587	0.30757	2.99325e-05	0.000623756
RYR2	ENSG00000198626	232.159	-0.761336	0.000834047	0.0171092	-0.962051	3.00501e-05	0.000625611
VPS9D1	ENSG00000075399	184.798	-0.543909	0.000779252	0.0161131	-0.693424	3.06372e-05	0.000637231
SLC35F3	ENSG00000183780	678.136	-0.752095	0.0134769	0.130282	-1.27486	3.07411e-05	0.000638788
LUM	ENSG00000139329	47.5522	3.42792	1.82315e-05	0.000724832	3.3475	3.08857e-05	0.000641185
SLC6A4	ENSG00000108576	19.6568	-1.8944	0.0108665	0.112701	-3.77653	3.13911e-05	0.000651061
PLD1	ENSG00000075651	109.741	-0.338065	0.151816	0.536854	-1.02574	3.14376e-05	0.000651411
ENSG00000285749	ENSG00000285749	225.53	-0.642755	0.0363585	0.247806	-1.30175	3.16678e-05	0.000655562
CDK17	ENSG00000059758	2017.52	-0.165107	0.0131212	0.127903	-0.280198	3.21454e-05	0.000664823
ENSG00000287900	ENSG00000287900	10.5576	-1.83662	0.0119841	NA	-4.08682	3.2345e-05	0.000668322
GATAD1	ENSG00000157259	2732.97	-0.143543	0.0107512	0.111713	-0.236694	3.26169e-05	0.000673306
PABPC4L	ENSG00000254535	894.188	-0.126758	0.247469	0.665632	-0.461694	3.27415e-05	0.000675244
RAB3IL1	ENSG00000167994	706.408	0.778235	0.000979203	0.0195349	0.981049	3.28156e-05	0.000676136
CLASP1	ENSG00000074054	3839.67	0.120299	0.0249589	0.193811	0.223848	3.29098e-05	0.000677443
NOTUM	ENSG00000185269	451.87	-0.721426	0.00237075	0.0387345	-0.990265	3.30619e-05	0.000679936
WDR26	ENSG00000162923	5134.24	0.11492	0.0197414	0.166756	0.205422	3.34575e-05	0.000687385
STARD7-AS1	ENSG00000204685	126.066	-0.403962	0.0876126	0.410712	-1.02114	3.34867e-05	0.000687385
EPHA7	ENSG00000135333	94.8021	-1.56975	3.76533e-05	0.00136672	-1.59788	3.36436e-05	0.000689962
WNT9A	ENSG00000143816	38.8733	-0.628852	0.0941893	0.426125	-1.74368	3.37894e-05	0.000692303
ENDOD1	ENSG00000149218	191.117	1.01515	6.69094e-05	0.00225253	1.06053	3.38262e-05	0.000692412
PDPK1	ENSG00000237036	1739.54	0.284388	0.000905756	0.0182882	0.356735	3.42061e-05	0.000699472
ZEB1-AS1	ENSG00000140992	239.604	-0.154918	0.366707	0.767809	-0.742579	3.42348e-05	0.000699472
NDC80	ENSG00000250899	1570.99	0.212637	0.233258	0.647647	0.737888	3.48243e-05	0.000709895
ENSG00000250899	ENSG00000135414	467.532	0.493012	1.08933e-05	0.000474923	0.469497	3.4841e-05	0.000709895
GDF11	ENSG00000080986	828.33	-0.515719	0.000100122	0.00312101	-0.552841	3.48419e-05	0.000709895
BZW1	ENSG00000082153	5388.7	0.259763	0.00176318	0.0311882	0.344045	3.53851e-05	0.000720295
PHLDA1	ENSG00000139289	2104.3	0.743782	0.000116689	0.00357518	0.798998	3.54502e-05	0.000720952
ENSG00000273456	ENSG00000184677	70.497	-0.54047	0.089186	0.414662	-1.37854	3.56424e-05	0.000723847
ZBTB40	ENSG00000273456	2532.84	-0.36	0.000229426	0.00612184	-0.405658	3.56585e-05	0.000723847
ANGPT2	ENSG00000091879	3470.47	-0.416861	0.0796648	0.389309	-0.984497	3.60569e-05	0.00073126
KIAA0040	ENSG00000235750	631.734	-0.791917	5.04059e-07	3.21344e-05	-0.653199	3.67709e-05	0.00074479
OPTN	ENSG00000123240	815.346	-0.473045	3.01731e-05	0.00112488	-0.471618	3.67919e-05	0.00074479
PCDH19	ENSG00000165194	1365.45	-0.765624	0.0234546	0.186676	-1.40365	3.72304e-05	0.000752974
RABEP1	ENSG00000029725	2739.79	0.166557	0.0217419	0.176665	0.300129	3.7555e-05	0.00075884
NOD1	ENSG00000106100	286.694	0.567385	0.00796834	0.0918256	0.881583	3.77404e-05	0.000761884
ARHGAP28	ENSG00000088756	540.58	-0.53743	0.0052093	0.068206	-0.800197	3.82517e-05	0.000771497
CPLANE1	ENSG00000197603	3593.44	-0.165401	0.0849026	0.403215	-0.396815	3.85399e-05	0.000776596
GNL2	ENSG00000134697	3088	0.226472	9.77106e-05	0.00306111	0.240901	3.86175e-05	0.000777008
DEPDC1B	ENSG00000035499	1645.11	0.223384	0.0672037	0.354481	0.502579	3.86311e-05	0.000777008
USP7	ENSG00000187555	5219.22	0.15049	0.00248323	0.0398616	0.20564	3.91169e-05	0.00078606
PXYLP1	ENSG00000155893	1541.03	0.661467	0.000436601	0.0102826	0.774156	3.92147e-05	0.000787305
SEPSECS	ENSG00000109618	563.327	-0.193428	0.0923084	0.421885	-0.482781	3.96028e-05	0.00079437
NUDT19	ENSG00000213965	230.379	-0.303484	0.0972032	0.434216	-0.775409	3.97042e-05	0.000795678
CAAP1	ENSG00000120159	1155.12	-0.189961	0.00352051	0.0510001	-0.273031	3.97779e-05	0.000796428
HMGB1	ENSG00000189403	13130	0.132105	0.014854	0.138875	0.223092	4.00075e-05	0.000800296
FAM135B	ENSG00000147724	21.8172	-2.93072	3.7799e-06	0.000190685	-2.59609	4.0448e-05	0.000808372
RIMBP2	ENSG00000060709	899.543	1.00773	0.00084964	0.0173651	1.23995	4.06335e-05	0.000811341
PRICKLE1	ENSG00000139174	303.523	0.764633	0.000403035	0.00961412	0.889007	4.07841e-05	0.000813607
DNAH10OS	ENSG00000250091	260.65	-0.348546	0.135612	0.512312	-0.979372	4.11416e-05	0.000819994
DOCK4	ENSG00000128512	1984.23	0.36509	0.000217425	0.00586582	0.405917	4.1337e-05	0.000823143
TMEM170B	ENSG00000205269	116.493	-0.796013	0.00166551	0.0298718	-1.06393	4.14789e-05	0.00082522
AASDH	ENSG00000157426	489.85	0.510606	0.000119396	0.00363333	0.547868	4.18875e-05	0.000832595
MARCHF4	ENSG00000224505	22.8203	-1.54781	0.00491549	0.065142	-2.5485	4.22602e-05	0.00083924
HEXIM2-AS1	ENSG00000144583	57.2843	-1.05222	0.00155637	0.0282789	-1.43317	4.22982e-05	0.00083924
COLEC12	ENSG00000158270	18626.3	-0.230957	0.00301298	0.0455234	-0.319093	4.24999e-05	0.00084248
PACS1	ENSG00000175115	4131.92	0.231832	0.000163017	0.00470131	0.252641	4.27246e-05	0.000846171
TES	ENSG00000135269	1527.72	0.286759	0.02133	0.174791	0.51015	4.29174e-05	0.000849223
PRKAB1	ENSG00000111725	1128.88	-0.372015	0.000530352	0.0118711	-0.44315	4.30981e-05	0.000852031
TBX18	ENSG00000112837	23.7017	1.68151	0.000460697	0.010744	1.9644	4.38028e-05	0.000865185
ASCC2	ENSG00000100325	1584.13	0.15612	0.0638582	0.344414	0.345097	4.42194e-05	0.000872628
NODAL	ENSG00000156574	1991.2	-0.956015	0.000135773	0.00401974	-1.0244	4.43145e-05	0.00087372
KCNS3	ENSG00000170745	331.02	0.610315	0.00169751	0.030348	0.79538	4.45521e-05	0.000877616
G3BP2	ENSG00000173156	9026.41	0.124222	0.00263796	0.0415554	0.169261	4.50322e-05	0.000885952
RHOD	ENSG00000138757	363.351	-0.351952	0.0100295	0.107079	-0.56816	4.50559e-05	0.000885952
CAMK1D	ENSG00000183049	369.872	0.274156	0.0498504	0.299868	0.570686	4.53117e-05	0.000890184
ALMS1-IT1	ENSG00000230002	274.654	-0.417906	0.0134437	0.130059	-0.704105	4.58233e-05	0.000899431
EXOSC6	ENSG00000223496	1291.87	0.05774	0.527354	0.857317	-0.379678	4.59462e-05	0.000901038
ANP32E	ENSG00000143401	5359.3	0.102581	0.101341	0.444001	0.255662	4.60595e-05	0.000902454
B9D1	ENSG00000108641	908.011	-0.121432	0.238799	0.654757	-0.427387	4.65444e-05	0.000911143
MAGED2	ENSG00000102316	10033.7	0.173445	0.0104575	0.109616	0.275918	4.73103e-05	0.00092531
BISPR	ENSG00000282851	59.2567	-0.226869	0.39527	0.783687	-1.17707	4.75261e-05	0.000928705
NUP54	ENSG00000138750	3131	0.134703	0.00455732	0.061768	0.194826	4.76435e-05	0.00093017
WDR86-AS1	ENSG00000243836	192.229	-0.63183	0.00608354	0.0765508	-0.956661	4.83758e-05	0.000943628
PLIN2	ENSG00000147872	1256.66	0.261443	0.0110771	0.114246	0.419275	4.86744e-05	0.000948611
APLF	ENSG00000169621	480.145	0.637344	3.3515e-05	0.00123539	0.62747	4.89608e-05	0.000953346
MAP3K14-AS1	ENSG00000267278	361.907	-0.411652	0.0195385	0.165695	-0.727003	4.95633e-05	0.000964223
NEXMIF	ENSG00000050030	90.9715	-0.946281	0.0116786	0.118475	-1.56632	4.96889e-05	0.000965811
LYPD6	ENSG00000187123	612.703	0.623529	0.00017064	0.00487902	0.675139	4.98503e-05	0.000968092
B3GNT4	ENSG00000176383	44.3982	-1.09058	0.000298537	0.00759903	-1.26921	5.03187e-05	0.000976325
WAC-AS1	ENSG00000254635	559.622	-0.263152	0.109012	0.459807	-0.675923	5.06096e-05	0.000981103
FZR1	ENSG00000105325	2245.56	0.158193	0.214894	0.625465	0.516817	5.07721e-05	0.000983384
FZD4	ENSG00000174804	2425.1	-0.251865	0.0272911	0.205656	-0.464289	5.09334e-05	0.00098564
PLA2G3	ENSG00000100078	597.871	-0.437669	0.0105168	0.109962	-0.698954	5.10941e-05	0.000987879
OAF	ENSG00000184232	159.473	0.991624	0.0162415	0.1462	1.66583	5.12397e-05	0.000989593
ERI1	ENSG00000104626	1153.86	0.253508	0.0012798	0.0242018	0.321408	5.12728e-05	0.000989593
YOD1	ENSG00000180667	1501.97	0.0898624	0.31067	0.723207	0.359365	5.14342e-05	0.000991835
CLASP2	ENSG00000163539	3379	0.0935968	0.0844445	0.401839	0.220697	5.15154e-05	0.000992529
MEGF10	ENSG00000138185	612.174	-0.42067	0.0323032	0.231204	-0.801061	5.18593e-05	0.000998043
ENTPD1	ENSG00000145794	467.217	-0.228209	0.127373	0.496815	-0.617477	5.18924e-05	0.000998043
LYN	ENSG00000254087	1730.93	0.47491	0.00357883	0.0516502	0.660153	5.20325e-05	0.000999861
SMAD7	ENSG00000101665	2050.38	0.122556	0.247035	0.665214	0.428513	5.20786e-05	0.000999873
PPFIBP2	ENSG00000166387	415.692	-0.647569	0.00349346	0.0507777	-0.904603	5.21373e-05	0.0010001
KHNYN	ENSG00000100441	3850.44	0.123922	0.010917	0.113085	0.198178	5.21814e-05	0.0010001
CDK15	ENSG00000138395	36.2482	-0.95705	0.0138373	0.132562	-1.69088	5.23383e-05	0.00100223
PACC1	ENSG00000065600	794.654	-0.256551	0.0043003	0.0592036	-0.369181	5.24076e-05	0.00100268
DPH1	ENSG00000108963	595.834	0.229524	0.0197504	0.166756	0.400538	5.27551e-05	0.00100845
HYCC1	ENSG00000122591	3320.59	0.290725	0.00151395	0.0277193	0.371296	5.2819e-05	0.0010088
MAP4K5	ENSG00000012983	2238.85	0.234872	0.000307287	0.00774546	0.264837	5.32604e-05	0.00101577
SERPINF2	ENSG00000167711	18.6545	2.31957	0.00818175	0.0933827	3.52355	5.32766e-05	0.00101577
GRB10	ENSG00000186496	3189.55	-0.241717	0.00188854	0.032912	-0.316068	5.37303e-05	0.00102201
ZNF396	ENSG00000106070	167.581	-0.578956	0.00484729	0.0646249	-0.852871	5.37317e-05	0.00102201
DAPK1	ENSG00000196730	6703.38	-0.148263	0.0324099	0.231488	-0.280856	5.37435e-05	0.00102201
TNS1	ENSG00000079308	544.249	0.985533	0.00307	0.0460997	1.34425	5.38274e-05	0.00102272
ENSG00000279672	ENSG00000279672	147.896	-0.358467	0.106598	0.455857	-0.938144	5.38879e-05	0.00102299
ENSG00000289337	ENSG00000289337	362.534	-0.394778	0.0450473	0.282888	-0.806998	5.39749e-05	0.00102375
LDLRAD3	ENSG00000179241	861.224	0.454424	0.00181183	0.0318463	0.589012	5.49952e-05	0.0010422
MBLAC2	ENSG00000176055	206.881	0.120857	0.484438	0.838134	-0.741326	5.54535e-05	0.00104998
STXBP5	ENSG00000164506	1315.02	-0.218774	0.00699534	0.0842772	-0.330952	5.55423e-05	0.00105076
FAT3	ENSG00000165323	2094.81	-0.216454	0.0493427	0.297854	-0.446205	5.56318e-05	0.00105155
RCBTB2	ENSG00000136161	462.072	0.464176	4.68035e-05	0.00164879	0.464736	5.60668e-05	0.00105832
ENSG00000289552	ENSG00000289552	19.256	-0.898963	0.10779	0.457982	-2.67141	5.61086e-05	0.00105832
DANT2	ENSG00000235244	72.0539	-0.614385	0.0242508	0.190381	-1.15188	5.61345e-05	0.00105832
GOLPH3-DT	ENSG00000272086	138.729	-0.109389	0.643705	0.905562	-0.999079	5.62841e-05	0.00106023
CLN8	ENSG00000182372	1872.79	-0.186791	0.0248513	0.193458	-0.338103	5.67232e-05	0.00106723
SMIM10L2A	ENSG00000178947	248.267	-0.634445	0.0091581	0.101206	-0.997594	5.67531e-05	0.00106723
MYL5	ENSG00000215375	138.595	-0.28387	0.248172	0.666663	-1.03966	5.69819e-05	0.00107062
ZBTB8B	ENSG00000273274	232.88	-0.599264	0.00245191	0.0395742	-0.811007	5.71561e-05	0.00107297
HMGB2	ENSG00000164104	12135.8	0.0683666	0.359647	0.763461	0.300425	5.72509e-05	0.00107383
CDC5L	ENSG00000096401	3175.99	0.224442	0.00224582	0.0370561	0.296542	5.74033e-05	0.00107577
HIF1A-AS3	ENSG00000148468	101.928	-1.69951	0.000478771	0.0110881	-1.98243	5.77265e-05	0.00108059
KCTD20	ENSG00000258667	3216.33	0.214432	0.00746267	0.0878784	0.323094	5.77665e-05	0.00108059
FAM171A1	ENSG00000101544	1650.26	0.177689	0.0483986	0.294718	0.36303	5.78132e-05	0.00108059
ADNP2	ENSG00000112078	3508.49	0.264551	0.0070976	0.0849575	0.395707	5.7857e-05	0.00108059
DNAJC15	ENSG00000120675	2707.22	-1.07129	0.00197131	0.0340165	-1.39254	5.83133e-05	0.00108818
BUB1	ENSG00000169679	8700.69	0.1498	0.261259	0.679899	0.535904	5.83991e-05	0.00108886
FOXF1	ENSG00000103241	465.096	1.74182	6.74625e-06	0.000319118	1.55634	5.87506e-05	0.00109448
RPL13AP11	ENSG00000229657	18.2094	-2.49156	0.0012316	0.0235032	-3.42987	5.9337e-05	0.00110447
TBL1X	ENSG00000101849	4211.08	0.312716	0.00788487	0.0913048	0.472715	5.98353e-05	0.00111281
KCNJ2-AS1	ENSG00000267365	18.3673	-2.02513	0.00209795	0.035529	-2.94343	6.03371e-05	0.00112119
ENSG00000273209	ENSG00000273209	74.9821	-0.418945	0.0920722	0.42143	-1.06215	6.05678e-05	0.00112452
ZNF587	ENSG00000198466	2650.78	-0.392239	0.000277928	0.00715076	-0.434169	6.07416e-05	0.0011268
ADSS1	ENSG00000122952	581.899	-0.123757	0.299757	0.712404	-0.488985	6.1556e-05	0.00114076
ZWINT	ENSG00000185100	2239.61	0.108048	0.219596	0.63221	0.353094	6.15979e-05	0.00114076
BLACAT1	ENSG00000281406	371.044	-0.490334	0.00952351	0.103801	-0.767234	6.24758e-05	0.00115604
GNB4	ENSG00000114450	4561.88	0.190978	0.0114348	0.116854	0.302859	6.26023e-05	0.0011574
DCAF7	ENSG00000136485	3886.72	0.175378	0.0522822	0.308701	0.361991	6.28864e-05	0.00116162
RBFA	ENSG00000101546	571.337	0.405136	0.00144195	0.0266937	0.512032	6.29614e-05	0.00116162
ARHGEF6	ENSG00000129675	1777.27	0.288173	0.00436446	0.0597359	0.405606	6.29891e-05	0.00116162
ZBTB16	ENSG00000109906	28.695	1.49587	0.0099877	0.106907	2.30559	6.33143e-05	0.00116664
SCARF1	ENSG00000074660	56.3903	-0.175575	0.549354	0.868332	-1.25875	6.38821e-05	0.00117612
DHTKD1	ENSG00000181192	3240.64	-0.158317	0.0270288	0.204859	-0.288163	6.40265e-05	0.00117779
MID1	ENSG00000101871	1465.21	0.397639	0.00235699	0.0385705	0.523272	6.48307e-05	0.00119158
PSME4	ENSG00000068878	8332.66	-0.166515	0.00761292	0.0890824	-0.249825	6.57743e-05	0.00120791
PTH1R	ENSG00000160801	351.668	0.656998	0.0115136	0.117443	1.03735	6.58337e-05	0.001208
ACTN4	ENSG00000130402	9645.57	0.166708	0.0241191	0.189883	0.294977	6.69088e-05	0.0012267
CLSTN3	ENSG00000139182	2003.85	0.0670506	0.393033	0.782233	0.313341	6.73525e-05	0.0012338
GPC2	ENSG00000213420	1998.58	-0.211052	0.00213795	0.0358789	-0.276678	6.74141e-05	0.0012339
LIFR-AS1	ENSG00000244968	126.63	-0.256825	0.24598	0.664086	-0.933735	6.75477e-05	0.00123532
MRTFA	ENSG00000196588	1181.66	0.181875	0.0523752	0.308923	0.374513	6.79389e-05	0.00124144
PCDH11X	ENSG00000102290	110.933	-1.01878	0.00977214	0.105166	-1.59542	6.82778e-05	0.00124659
SLC39A8	ENSG00000138821	3548.95	-0.822495	0.012162	0.121679	-1.30596	6.94784e-05	0.00126746
GYPB	ENSG00000250361	2658.44	-0.234891	0.213616	0.62403	-0.752879	7.0168e-05	0.00127898
DPY19L1	ENSG00000173852	3307.11	0.179814	0.0032815	0.0485336	0.244335	7.02397e-05	0.00127922
ENSG00000262119	ENSG00000262119	6.80576	-0.328148	0.717358	NA	-5.81466	7.08479e-05	0.00128853
NCAPH	ENSG00000121152	1894.45	0.196502	0.206273	0.615153	0.617558	7.08677e-05	0.00128853
C5	ENSG00000106804	43.069	-0.987547	0.00439567	0.0599664	-1.45896	7.21746e-05	0.0013112
GRIK2	ENSG00000164418	42.3598	-0.825838	0.0390151	0.259759	-1.69914	7.31429e-05	0.0013277
FAM86B3P	ENSG00000291049	516.976	-0.378547	0.00906677	0.100396	-0.58429	7.34857e-05	0.00133282
SHCBP1	ENSG00000171241	762.307	0.297002	0.0413454	0.269129	0.577586	7.36873e-05	0.00133537
ENSG00000285205	ENSG00000285205	720.51	-0.490569	0.113603	0.471174	-1.23517	7.39357e-05	0.00133877
PATL1	ENSG00000166889	2554.95	0.16555	0.0462034	0.287768	0.329764	7.41455e-05	0.00134146
PALS2	ENSG00000105926	1520.77	-0.108386	0.122717	0.488504	-0.28325	7.43554e-05	0.00134415
TEAD4	ENSG00000197905	1191.02	0.288651	0.00880403	0.098466	0.437648	7.47183e-05	0.0013496
SLC2A13	ENSG00000151229	848.278	-0.244152	0.0119481	0.12055	-0.390115	7.5061e-05	0.00135468
SEC11C	ENSG00000166562	473.276	-0.446058	0.000627129	0.0135821	-0.522722	7.57816e-05	0.00136656
RNF32-DT	ENSG00000171488	87.8096	-0.294304	0.282444	0.698437	-1.15187	7.59478e-05	0.00136797
MEIOC	ENSG00000177283	185.821	-0.872244	7.31886e-06	0.00034137	-0.777086	7.60769e-05	0.00136797
FZD8	ENSG00000102804	2352.23	-0.0803952	0.63854	0.904174	-0.679503	7.6127e-05	0.00136797
LRRC8C	ENSG00000180336	372.376	0.314807	0.0183116	0.158902	0.529668	7.61631e-05	0.00136797
TSC22D1	ENSG00000182648	3435.16	0.253665	0.00944186	0.103181	0.387182	7.61803e-05	0.00136797
GRINA	ENSG00000178719	3813.01	-0.175353	0.00810336	0.0929059	-0.263544	7.62337e-05	0.00136797
SMARCA2	ENSG00000162869	218.922	0.630149	0.00752213	0.0882055	0.933171	7.64055e-05	0.00136899
PPP1R21	ENSG00000080503	693.908	-0.381949	0.00153864	0.0280789	-0.482262	7.64154e-05	0.00136899
BICD1	ENSG00000151746	994.76	-0.249977	0.0130327	0.127417	-0.403297	7.69583e-05	0.0013776
CMAS	ENSG00000111726	5928.72	-0.028169	0.722103	0.931972	-0.314104	7.75529e-05	0.00138711
ENSG00000274265	ENSG00000274265	65.8376	-0.958513	0.000371547	0.00904387	-1.09314	7.78757e-05	0.00139175
KCNC4	ENSG00000116396	907.834	-0.260783	0.0803976	0.391064	-0.594607	7.80971e-05	0.00139457
SRSF10	ENSG00000188529	5505.51	0.0761856	0.127225	0.496473	0.197968	7.88623e-05	0.00140601
TRAPPC4	ENSG00000196655	758.728	0.237362	0.00941708	0.103012	0.363422	7.88655e-05	0.00140601
GLIS3-AS1	ENSG00000237009	52.6845	-1.11543	0.00471707	0.0632148	-1.6168	7.90221e-05	0.00140711
TMEM250	ENSG00000238227	1393.25	-0.155272	0.173361	0.56805	-0.454722	7.90554e-05	0.00140711
AMOTL1	ENSG00000166025	9801.57	0.461067	0.00245532	0.0395742	0.60087	7.93137e-05	0.00141056
NIBAN1	ENSG00000135842	107.369	-0.47012	0.0702778	0.363692	-1.06302	7.97337e-05	0.00141689
RIGI	ENSG00000107201	36.2604	-1.99336	1.93566e-05	0.000762302	-1.87195	7.98081e-05	0.00141706
NR5A2	ENSG00000116833	125.897	-0.931572	6.47345e-06	0.000308839	-0.822667	8.02362e-05	0.00142351
FOSL2	ENSG00000075426	155.105	1.15761	0.0010189	0.0202062	1.39079	8.09431e-05	0.00143489
CKAP2L	ENSG00000169607	1470.67	0.269471	0.165482	0.55509	0.765337	8.11654e-05	0.00143767
CNN3-DT	ENSG00000235501	195.917	-0.329853	0.068017	0.356817	-0.735694	8.13537e-05	0.00143985
MANBAL	ENSG00000258405	1752.58	0.269558	0.000506315	0.0114724	0.307106	8.20051e-05	0.00144987
ZNF578	ENSG00000101363	636.211	-0.712207	0.0240546	0.189732	-1.25357	8.20518e-05	0.00144987
EPB41L4A	ENSG00000129595	437.697	0.193006	0.118164	0.480191	0.487001	8.21939e-05	0.00145121
DENND2B	ENSG00000166444	3114.32	0.449374	0.00136126	0.0254824	0.552881	8.23698e-05	0.00145315
RFX2	ENSG00000087903	248.888	0.440241	0.0174832	0.153994	0.73018	8.25177e-05	0.00145459
CHMP7	ENSG00000147457	2078.39	0.157277	0.0565853	0.322479	0.325415	8.34731e-05	0.00147025
WBP1L	ENSG00000166272	1484.72	0.206581	0.0475181	0.292526	0.410827	8.36636e-05	0.00147243
ATL2	ENSG00000119787	5885.97	0.220645	8.53118e-05	0.00273949	0.221764	8.38214e-05	0.00147402
APAF1	ENSG00000120868	2711.11	0.26619	0.0174855	0.153994	0.441004	8.39572e-05	0.00147523
REPS2	ENSG00000169891	363.217	-0.596078	0.00251459	0.0401805	-0.785112	8.45874e-05	0.00148511
FGF1	ENSG00000113578	30.2288	1.88437	0.000443475	0.0104151	2.11125	8.57387e-05	0.00150413
CSK	ENSG00000103653	2629.7	0.355504	0.00445084	0.0605213	0.491332	8.60971e-05	0.00150921
CFAP92	ENSG00000114656	21.6176	-0.682115	0.114506	0.47359	-1.95866	8.62017e-05	0.00150984
ZNF41	ENSG00000147124	271.362	0.251182	0.0717008	0.367258	0.547739	8.7909e-05	0.00153851
ENSG00000250240	ENSG00000250240	118.258	-0.749375	0.00088553	0.0179667	-0.907504	8.85429e-05	0.00154837
AQP1	ENSG00000240583	23.7711	2.29812	0.000531689	0.0118851	2.60105	8.87891e-05	0.00155144
YPEL1	ENSG00000100027	162.807	-0.753907	0.00812827	0.0929629	-1.13809	8.90192e-05	0.00155423
RHBG	ENSG00000132677	586.6	0.828481	6.45474e-06	0.000308829	0.722007	8.97135e-05	0.0015651
CDCA2	ENSG00000184661	1686.31	0.18912	0.30897	0.721398	0.727029	9.08969e-05	0.00158449
DNAJC16	ENSG00000116138	1165.76	-0.188239	0.0127672	0.125404	-0.300752	9.19898e-05	0.00160227
GLCE	ENSG00000138604	458.74	-0.550653	0.000203401	0.00559536	-0.585505	9.24197e-05	0.00160848
ENSG00000253092	ENSG00000253092	64.0532	-1.20424	0.000746485	0.0156397	-1.43191	9.25782e-05	0.00160997
ENSG00000260805	ENSG00000260805	39.7	-1.01887	0.00579243	0.0738335	-1.53374	9.27147e-05	0.00161106
PAPOLG	ENSG00000115421	1216.45	0.0695451	0.34675	0.753207	0.289957	9.282e-05	0.00161162
ARHGAP42	ENSG00000165895	4046.55	-0.26645	0.00249016	0.0399047	-0.345398	9.35611e-05	0.0016232
TMEM218	ENSG00000150433	372.936	-0.240313	0.048633	0.295622	-0.489705	9.37152e-05	0.00162408
SEMA3A	ENSG00000075213	485.37	-0.368013	0.0410219	0.267862	-0.710705	9.37595e-05	0.00162408
MYO15B	ENSG00000266714	638.019	-0.3697	0.0282268	0.210537	-0.664118	9.62115e-05	0.00166524
PFKL	ENSG00000141959	7195.49	-0.152376	0.00528032	0.0688998	-0.213968	9.64719e-05	0.00166843
INSIG1-DT	ENSG00000273117	96.865	-0.350806	0.0934064	0.424987	-0.86729	9.67929e-05	0.00167218
ZFAND5	ENSG00000107372	4373.1	0.163397	0.00272524	0.0424102	0.213576	9.68409e-05	0.00167218
LYAR	ENSG00000145220	1009.08	0.296579	0.00029459	0.00751876	0.322614	9.71244e-05	0.00167576
ENSG00000293107	ENSG00000293107	443.719	-0.700325	0.000328858	0.00819243	-0.767079	9.72811e-05	0.00167714
KCNV1	ENSG00000164794	778.371	-1.36444	0.0187285	0.161359	-2.26728	9.77237e-05	0.00168345
RBM23	ENSG00000100461	2271.1	0.149186	0.0941689	0.426125	0.347739	9.83134e-05	0.00169229
SEMA4D	ENSG00000187764	290.032	-0.436063	0.00154897	0.0281751	-0.548295	9.87804e-05	0.00169899
KCTD12	ENSG00000178695	143.755	1.25804	6.45428e-05	0.00218608	1.23521	9.90452e-05	0.00170221
STAG2	ENSG00000101972	10819.7	0.158852	0.00102884	0.0203309	0.188868	9.95122e-05	0.0017089
AZU1	ENSG00000172232	21.025	-1.05298	0.0547671	0.316546	-2.45817	9.95988e-05	0.00170905
EFHD2	ENSG00000142634	2493.89	0.383176	0.00191077	0.0332008	0.481014	9.97461e-05	0.00171024
NUDC	ENSG00000090273	4332.13	0.0915955	0.190393	0.593464	0.272572	0.000100324	0.00171882
ZSWIM4	ENSG00000132003	1045.81	-0.407936	0.00775382	0.0902168	-0.599245	0.000100909	0.00172748
SFRP1	ENSG00000092201	2185.22	-0.892291	0.0104156	0.109452	-1.35519	0.000101862	0.00174042
ZBTB42	ENSG00000179627	385.151	-0.214618	0.0912944	0.420116	-0.506931	0.000101875	0.00174042
SUPT16H	ENSG00000104332	11439.2	0.122789	0.032631	0.232256	0.223682	0.000101902	0.00174042
KNL1	ENSG00000137812	2526.74	0.245943	0.101362	0.444001	0.583338	0.000102082	0.00174214
ACSL3	ENSG00000123983	7790.96	0.271386	0.000750982	0.0157141	0.313074	0.000103189	0.00175966
ELL2	ENSG00000118985	4872.25	-0.262285	0.00130319	0.0245052	-0.317741	0.000103537	0.00176422
IWS1	ENSG00000163166	3340.9	0.136941	0.0212932	0.174719	0.231887	0.000103782	0.00176702
CLDN12	ENSG00000157224	1902.34	0.216789	0.00087048	0.0177044	0.254721	0.000104477	0.00177748
MIR124-1HG	ENSG00000253230	37.012	-2.00079	0.000560874	0.0123882	-2.3493	0.000104722	0.00177891
ENHO	ENSG00000168913	155.405	0.260653	0.20114	0.607867	0.786275	0.000104723	0.00177891
VWA3B	ENSG00000168658	53.1175	-0.888351	0.0137951	0.132323	-1.45731	0.000104876	0.00178014
ARHGAP31	ENSG00000031081	2943.18	-0.581252	0.00145507	0.026877	-0.709135	0.000105372	0.00178717
ENSG00000255310	ENSG00000255310	154.058	-0.512658	0.0135499	0.130633	-0.827064	0.000106247	0.00180063
ENSG00000268573	ENSG00000268573	131.818	-0.301155	0.19304	0.597255	-0.933855	0.000106632	0.00180576
AP1G1	ENSG00000166747	4199.6	0.102554	0.0394992	0.261918	0.193939	0.000107459	0.00181836
KDM2A	ENSG00000173120	2918.68	0.0365582	0.501746	0.844398	0.211644	0.000107768	0.00182212
ST6GAL1	ENSG00000073849	8950.84	-0.265627	0.024655	0.192468	-0.458322	0.000107847	0.00182212
SGSM2	ENSG00000141258	1671.77	0.181768	0.0160468	0.14484	0.293799	0.000108211	0.0018262
ZNF606-AS1	ENSG00000176593	345.284	-0.580822	0.00592383	0.0752786	-0.82994	0.000108255	0.0018262
SAMD10	ENSG00000130590	56.0781	-0.522766	0.0672498	0.354574	-1.18711	0.000108581	0.00182939
TRIM2	ENSG00000109654	215.362	-0.275673	0.183646	0.583543	-0.829537	0.000108611	0.00182939
SUCLG1	ENSG00000163541	2191.97	0.223969	0.0108539	0.11268	0.341042	0.000109473	0.00184251
C6orf120	ENSG00000185127	1526.22	-0.0074781	0.940221	0.989565	-0.390621	0.000109973	0.0018495
ENSG00000289145	ENSG00000107554	45.7315	-0.776366	0.0367677	0.249881	-1.54105	0.000111004	0.00186367
XIAP	ENSG00000289145	5766.53	-0.176162	0.0244646	0.191445	-0.303628	0.000111018	0.00186367
DNMBP	ENSG00000101966	720.535	-0.534213	5.36436e-06	0.000261913	-0.457054	0.00011107	0.00186367
JPT1	ENSG00000189159	2898.83	0.199402	0.13078	0.503402	0.510024	0.000111421	0.00186781
RPL29P19	ENSG00000224594	252.402	-0.256925	0.143103	0.523104	-0.694385	0.000111487	0.00186781
LDOC1	ENSG00000182195	796.653	-0.448987	0.000502534	0.011452	-0.502516	0.000111742	0.00187066
REEP6	ENSG00000115255	164.313	-0.370073	0.020635	0.171818	-0.641467	0.000112905	0.00188869
ACBD4	ENSG00000176473	286.656	-0.425865	0.0126757	0.124579	-0.672018	0.000114132	0.00190699
WDR25	ENSG00000181513	313.463	-0.381975	0.0224051	0.180299	-0.658649	0.000114173	0.00190699
CD70	ENSG00000125726	437.381	0.36164	0.0675772	0.355291	0.762912	0.000114347	0.00190844
SNHG14	ENSG00000224078	26903	-0.239755	0.00291681	0.0445608	-0.310796	0.000115369	0.00192404
NPR3	ENSG00000113389	50.5891	-0.757455	0.0361725	0.247209	-1.45502	0.000117424	0.00195683
OSBPL5	ENSG00000021762	276.267	0.555457	0.0031684	0.0472797	0.726807	0.000119106	0.00198336
SYT17	ENSG00000103528	267.581	-0.569669	0.00340507	0.0499192	-0.759777	0.000119997	0.00199668
ZNF135	ENSG00000176293	419.675	-0.412549	0.0124397	0.123275	-0.645495	0.000120462	0.0020029
ACSL4	ENSG00000068366	6646.51	0.222346	0.00218691	0.0364345	0.27955	0.000120607	0.0020038
ENSG00000219445	ENSG00000219445	188.944	-0.614254	0.0591802	0.329947	-1.27555	0.00012084	0.00200615
ANKRD50	ENSG00000151458	2724	0.230122	0.000350571	0.00865285	0.249001	0.000122169	0.00202667
FOXD2-AS1	ENSG00000237424	231.836	0.0843535	0.642216	0.905562	-0.723777	0.000122439	0.00202934
VEZF1	ENSG00000136451	2035.69	0.305645	0.0055978	0.0717911	0.424556	0.000122515	0.00202934
RSBN1	ENSG00000081019	923.472	0.123756	0.272179	0.688612	0.433121	0.000122712	0.00203108
LINC01424	ENSG00000236519	44.1315	-1.07365	0.00241533	0.0392327	-1.44407	0.000123619	0.00204456
AAR2	ENSG00000131043	1456.52	0.221654	0.0119914	0.120767	0.340034	0.000123971	0.00204883
ZBTB11-AS1	ENSG00000256628	192.966	-0.559801	0.00362389	0.0521204	-0.757089	0.000124569	0.00205716
LRRC24	ENSG00000254402	44.9521	-0.359401	0.301414	0.714324	-1.45639	0.000124941	0.00206176
BCAT2	ENSG00000105552	2115.41	-0.539106	0.00171844	0.0305911	-0.66089	0.00012529	0.00206596
SOD3	ENSG00000168066	50.9287	-0.968648	0.00366742	0.0526558	-1.33443	0.000126129	0.00207812
SRSF1	ENSG00000131475	4482.23	0.089284	0.108158	0.458848	0.213844	0.00012627	0.00207812
VPS25	ENSG00000136450	1921.1	0.133765	0.0372019	0.251192	0.247614	0.000126331	0.00207812
SF1	ENSG00000109610	9554.77	0.098456	0.237256	0.652768	0.319473	0.000126405	0.00207812
TCP1	ENSG00000120438	8371.55	0.12418	0.00841527	0.0954607	0.181321	0.000126669	0.0020809
DEGS1	ENSG00000143753	1754.7	0.164305	0.00948038	0.103466	0.244597	0.000127553	0.00209386
PACS2	ENSG00000179364	1505.83	-0.228521	0.00769166	0.0897522	-0.331749	0.000127805	0.00209643
ENSG00000266538	ENSG00000266538	31.6697	-0.258328	0.50941	0.848497	-1.66498	0.000129178	0.00211737
NCK1	ENSG00000158092	720.966	0.165049	0.0973321	0.434675	0.382218	0.000130462	0.00213682
SLC30A3	ENSG00000115194	53.9976	1.45939	0.00263091	0.0415211	1.85467	0.000130598	0.00213744
HK1	ENSG00000156515	8392.07	0.267579	0.0250958	0.194545	0.456944	0.000131372	0.00214844
PIPOX	ENSG00000179761	303.746	-0.763061	0.000428829	0.0101281	-0.835327	0.000131465	0.00214844
CENPT	ENSG00000102901	1314.87	0.111097	0.310763	0.723324	0.41922	0.000131884	0.00215368
GRIN2D	ENSG00000105464	511.395	0.436252	0.00782711	0.0908263	0.628116	0.000132258	0.00215818
SKA3	ENSG00000165480	810.05	0.274047	0.037671	0.253335	0.504705	0.000132836	0.002166
DDTL	ENSG00000099974	24.5089	-0.74954	0.0501849	0.301217	-1.64782	0.000133018	0.00216737
YPEL5	ENSG00000119801	1872.88	-0.297054	0.0159195	0.144234	-0.472678	0.00013428	0.00218631
LBR	ENSG00000143815	6988.43	0.171736	0.0419214	0.271741	0.322497	0.000134927	0.00219521
MTSS2	ENSG00000132613	2607.39	0.238472	0.0149937	0.139287	0.37439	0.000137758	0.00223962
ENSG00000293377	ENSG00000293377	27.4474	-0.956513	0.0729466	0.371021	-2.30633	0.000138609	0.00225177
EIF3A	ENSG00000107581	16820.9	0.163233	0.00243004	0.0393568	0.205431	0.000138956	0.00225574
SLC25A53P1	ENSG00000230312	11.4704	-3.22357	0.000164949	NA	-3.69587	0.000140888	0.00228542
MIR4664	ENSG00000265660	129.664	-0.400189	0.0401047	0.263872	-0.771432	0.000141016	0.00228582
MOK	ENSG00000080823	580.945	-0.229607	0.246117	0.66416	-0.762205	0.000141146	0.00228623
CKS1B	ENSG00000173207	2269.83	0.118106	0.186571	0.588026	0.340589	0.000142783	0.00231105
SLIT2	ENSG00000145147	659.815	0.608244	0.00151729	0.02775	0.731361	0.000142937	0.00231184
ANLN	ENSG00000011426	5826.55	0.141881	0.24859	0.667141	0.467399	0.000144296	0.00233209
CMSS1	ENSG00000184220	1028.03	0.221433	0.00917698	0.101214	0.32521	0.000144724	0.00233729
SLC27A4	ENSG00000167114	746.717	0.234978	0.0097038	0.104689	0.348046	0.000145141	0.0023423
NXF1	ENSG00000162231	1498.96	0.157268	0.0193191	0.164587	0.257276	0.000146336	0.00235985
CAPZA1	ENSG00000116489	4950.4	0.142877	0.00832262	0.0944739	0.206373	0.000147353	0.00237451
MGME1	ENSG00000125871	1394.88	0.250879	0.0236272	0.187602	0.421555	0.000147895	0.0023815
HS3ST1	ENSG00000002587	261.831	-0.578097	0.0364916	0.248506	-1.05928	0.000148917	0.00239621
PTCH1	ENSG00000185920	2584.19	0.760938	0.00605046	0.0764225	1.05132	0.000149261	0.00239997
FUT2	ENSG00000173846	31.8814	-1.01253	0.00614394	0.0769376	-1.4886	0.000149488	0.00240116
PLK3	ENSG00000171345	371.764	0.378619	0.038685	0.258282	0.694661	0.000149606	0.00240116
KRT19	ENSG00000176920	4950.92	1.76568	0.00290428	0.0444914	2.24828	0.000149662	0.00240116
CDC42SE1	ENSG00000197622	3352.42	0.13672	0.0238117	0.188351	0.230298	0.00015024	0.00240867
MEX3A	ENSG00000254726	6178.83	-0.137949	0.062878	0.341269	-0.282073	0.000150905	0.00241756
NR3C1	ENSG00000113580	798.781	-0.412566	4.09961e-05	0.00146527	-0.384904	0.000151483	0.00242506
ENPP1	ENSG00000138623	3707.32	-0.300697	0.0475656	0.292526	-0.576179	0.000151834	0.0024283
RIPK4	ENSG00000183421	716.291	-0.650914	1.19514e-10	1.78182e-08	-0.383833	0.000152035	0.0024283
MRPL18	ENSG00000197594	1126.55	0.215148	0.00746267	0.0878784	0.30686	0.000152066	0.0024283
SEMA7A	ENSG00000112110	474.786	0.639475	0.000611263	0.0132902	0.709174	0.000152128	0.0024283
FECH	ENSG00000066926	758.835	-0.168867	0.0537969	0.313513	-0.338864	0.000152713	0.00243587
B4GALNT3	ENSG00000139044	1872.48	0.325359	0.0156371	0.142605	0.510063	0.000153275	0.00244181
RANGAP1	ENSG00000100401	4783.74	0.137859	0.320426	0.732049	0.525211	0.000153308	0.00244181
CCNA2	ENSG00000145386	5988.4	0.232977	0.0938875	0.425992	0.526497	0.000153441	0.00244216
ADGRG2	ENSG00000173698	856.714	-0.646852	0.0415647	0.270058	-1.20363	0.000154846	0.00246273
PSMD11	ENSG00000108671	4256.34	0.0558499	0.326453	0.738234	0.215794	0.000156536	0.00248781
ZNF778-DT	ENSG00000259877	55.9809	-0.351953	0.304666	0.717679	-1.41484	0.000156661	0.002488
DSC3	ENSG00000134762	79.2296	0.84964	0.00654127	0.0807523	1.18102	0.000157279	0.00249601
ZBTB7C	ENSG00000184828	294.576	0.66606	0.000199698	0.00551168	0.680988	0.000158369	0.00251149
NCAPG2	ENSG00000146918	3475.75	0.090564	0.0800598	0.390546	0.196452	0.00015936	0.00252539
LINC03072	ENSG00000273270	85.2016	-0.431929	0.0802385	0.391036	-0.98869	0.000160195	0.00253678
SNHG18	ENSG00000250786	1304.9	-0.245847	0.0170335	0.151451	-0.391867	0.00016131	0.0025526
LYST	ENSG00000143669	184.939	0.371317	0.0528047	0.310798	0.723087	0.000161585	0.00255512
SOX13	ENSG00000143842	1166.65	-0.331341	0.000158768	0.00459465	-0.3343	0.000161968	0.00255932
DLG5	ENSG00000151208	5282.31	0.27927	0.00158903	0.0287471	0.334026	0.000162409	0.00256445
ENSG00000289912	ENSG00000289912	14.3443	-0.983621	0.0547923	NA	-2.20147	0.00016502	0.00260381
ENSG00000271551	ENSG00000271551	30.6439	-0.328813	0.436807	0.811415	-1.90541	0.000165538	0.00260989
TMEM47	ENSG00000147027	590.632	-0.365529	0.00496331	0.0656195	-0.497981	0.000165643	0.00260989
SLAIN1	ENSG00000139737	72.4929	-1.03716	0.000683937	0.0145668	-1.17741	0.000166232	0.00261729
NECAB1	ENSG00000120733	58.0679	-1.3424	0.00879216	0.098466	-1.98092	0.000168765	0.00265355
KDM3B	ENSG00000123119	7412.29	0.108683	0.0618465	0.338603	0.219392	0.000168777	0.00265355
MICAL3	ENSG00000243156	1442.65	0.212479	0.10016	0.441869	0.486256	0.000169804	0.00266779
CRYGN	ENSG00000127377	51.5824	-0.857276	0.0260539	0.199939	-1.53345	0.000169939	0.00266801
SPEN-AS1	ENSG00000179743	143.896	-0.263879	0.176872	0.573104	-0.768651	0.000170839	0.00267908
TIGD5	ENSG00000179886	457.112	-0.0880842	0.44734	0.816894	-0.449285	0.000170888	0.00267908
SPC25	ENSG00000187824	703.133	0.244041	0.168832	0.560845	0.665975	0.000171577	0.00268669
TMEM220	ENSG00000152253	167.532	-0.304164	0.0783529	0.386168	-0.675434	0.000171618	0.00268669
CDC23	ENSG00000094880	2324.52	0.0922136	0.134028	0.509814	0.232261	0.000173545	0.00271492
MARCHF2	ENSG00000099785	322.395	-0.371249	0.0165515	0.148192	-0.591831	0.000174271	0.00272433
TAF5	ENSG00000148835	650.052	0.24583	0.0371357	0.251028	0.444122	0.000174702	0.00272913
LMNA	ENSG00000160789	2512.94	0.461746	0.0129442	0.126832	0.696879	0.000176857	0.00276083
ADAM10	ENSG00000137845	6376.02	0.151841	0.0209069	0.17308	0.246992	0.000177001	0.00276112
CAPZA2	ENSG00000198898	2473.28	0.249104	0.00211381	0.035653	0.304892	0.000178028	0.00277516
MCU	ENSG00000156026	2061.22	0.231775	0.0124918	0.123498	0.348625	0.000178803	0.00278527
COCH	ENSG00000100473	5083.28	-0.448554	0.0069058	0.0837397	-0.622609	0.000178974	0.00278595
PLPP1	ENSG00000067113	451.97	-0.280582	0.00814146	0.0930501	-0.406244	0.000179358	0.00278996
TST	ENSG00000128311	533.284	-0.206274	0.04619	0.287768	-0.397482	0.000179491	0.00279005
LRRN1	ENSG00000175928	3539.96	-0.63404	0.0529354	0.311128	-1.22772	0.000180652	0.00280612
CCDC69	ENSG00000198624	533.777	0.520084	0.0124601	0.123404	0.77975	0.00018124	0.00281325
STPG3-AS1	ENSG00000275549	129.908	-0.56137	0.0284837	0.211481	-0.994209	0.000181699	0.00281838
TRPA1	ENSG00000104321	556.267	-0.45228	0.0531005	0.311664	-0.879708	0.000181831	0.00281845
ZIC2	ENSG00000043355	7666.4	-0.41039	0.00189096	0.032912	-0.494796	0.00018214	0.00282124
DIAPH3	ENSG00000139734	1853.26	0.315995	0.0567613	0.322646	0.620474	0.000183841	0.00284558
RUBCN	ENSG00000145016	632.19	0.305352	0.000866448	0.0176443	0.346538	0.000184169	0.00284865
PIK3AP1	ENSG00000155629	147.459	-0.628547	0.0158525	0.143906	-0.98982	0.000185245	0.00286328
MATN2	ENSG00000132561	493.69	0.212791	0.0949481	0.427574	0.477196	0.000185762	0.00286852
APEX2	ENSG00000169188	1526.53	0.257847	0.00378935	0.0539425	0.334431	0.000185845	0.00286852
HEATR1	ENSG00000119285	4336.37	0.144748	0.0101036	0.107523	0.211307	0.000186341	0.00287415
VWF	ENSG00000110799	135.071	-1.29261	0.00211855	0.0356956	-1.59612	0.000186805	0.00287929
TCTA	ENSG00000204175	241.722	-0.272369	0.0907371	0.418428	-0.61911	0.000187881	0.00289354
INMT	ENSG00000145022	50.422	-0.593601	0.0393519	0.261479	-1.13552	0.000188086	0.00289354
GPRIN2	ENSG00000241644	377.757	-0.389346	0.0313597	0.226294	-0.685137	0.000188125	0.00289354
TMEM200C	ENSG00000206432	454.679	-0.208192	0.219815	0.632512	-0.646428	0.000188283	0.00289395
SOX8	ENSG00000005513	196.013	-0.580593	0.0983569	0.437031	-1.33135	0.000189457	0.00290995
VRK1	ENSG00000100749	2294.76	0.167488	0.0437558	0.279294	0.310799	0.000190605	0.00292554
MIRLET7IHG	ENSG00000257354	177.833	-1.10039	0.00035996	0.00885215	-1.16295	0.000192065	0.00294589
TXNL4B	ENSG00000140830	280.771	0.479015	0.0047764	0.0638562	0.635943	0.00019271	0.00295372
RPS6KA1	ENSG00000117676	2021.37	0.0555532	0.458617	0.823149	0.279937	0.000194165	0.00297395
ATXN7L3-AS1	ENSG00000260793	81.4098	-0.938901	0.00270204	0.042246	-1.20414	0.000194353	0.00297475
NAA16	ENSG00000172766	1078.65	0.103895	0.229194	0.642429	0.322837	0.000196124	0.00299977
CCNB1	ENSG00000134057	8167.56	0.190906	0.18043	0.578133	0.530541	0.000197401	0.0030172
GFOD1	ENSG00000145990	222.067	0.466186	0.0666908	0.353025	0.944448	0.000197555	0.00301745
DOK6	ENSG00000206052	482.408	-0.507818	0.049243	0.297704	-0.96906	0.000198262	0.00302615
CEROX1	ENSG00000260807	149.431	-0.667706	0.0122729	0.122405	-1.01312	0.000198588	0.00302901
NCAPG	ENSG00000109805	3874.84	0.217762	0.114239	0.47334	0.512918	0.000199539	0.00304141
PCGF3-AS1	ENSG00000249592	639.518	-0.231435	0.164368	0.553427	-0.627165	0.000200052	0.00304711
CTNND1	ENSG00000198561	597.157	0.303267	0.035321	0.244243	0.536417	0.000202234	0.00307822
FAM86DP	ENSG00000291223	977.788	-0.218553	0.0448323	0.282492	-0.409191	0.000204493	0.00311045
DDX39A	ENSG00000123136	2255.65	0.0935287	0.339545	0.747295	0.363871	0.000204865	0.00311395
PTPRR	ENSG00000153233	48.5461	-0.44573	0.209621	0.618748	-1.40283	0.000206101	0.00313018
GGNBP2	ENSG00000278311	2279.94	0.123876	0.00791098	0.0914169	0.175221	0.000206218	0.00313018
BBC3	ENSG00000105327	488.732	-0.783222	1.24255e-06	7.12994e-05	-0.601775	0.000206688	0.00313515
CBX7	ENSG00000100307	355.148	-0.430133	0.00843622	0.0956334	-0.614857	0.000207589	0.00314665
CHCHD3	ENSG00000091651	2054.34	0.198219	0.0171524	0.152185	0.309484	0.000208692	0.00316083
ORC6	ENSG00000106554	3262.04	0.28929	0.00118875	0.0227895	0.331808	0.000208813	0.00316083
AP1B1P1	ENSG00000290475	8.55531	-3.39832	0.00088834	NA	-5.24267	0.000209139	0.00316359
MTG1	ENSG00000148824	280.19	-0.132143	0.405293	0.790976	-0.609056	0.000211325	0.00319445
ICAM1	ENSG00000090339	398.179	-0.300393	0.0872559	0.409499	-0.658537	0.000215043	0.00324842
KIF4A	ENSG00000090889	2525.8	0.155264	0.214942	0.625498	0.46333	0.000215736	0.00325665
CEP68	ENSG00000011523	1023.96	-0.1052	0.331749	0.741509	-0.407324	0.000216475	0.00326556
ENSG00000267886	ENSG00000267886	258.497	-0.556705	0.00668611	0.081911	-0.77294	0.000217295	0.00327568
CCN4	ENSG00000104415	14.5912	2.25373	0.00981128	0.105492	3.19875	0.00021775	0.00328029
CEP295	ENSG00000166004	1272.73	0.154944	0.105675	0.453849	0.354965	0.000218237	0.00328538
UAP1	ENSG00000117143	1646.76	0.210247	0.011974	0.120738	0.310479	0.000220406	0.00331264
KMT5A	ENSG00000183955	1186.09	0.146625	0.183801	0.583815	0.408056	0.000220415	0.00331264
ENSG00000287117	ENSG00000287117	18.426	-0.970639	0.0757268	0.378589	-2.2511	0.000220501	0.00331264
ENSG00000283235	ENSG00000283235	10.382	-1.06635	0.0514741	NA	-2.53446	0.000220728	0.00331379
PNRC2	ENSG00000189266	2262.71	0.158209	0.0697703	0.362122	0.322977	0.000221592	0.00332448
ETF1	ENSG00000120705	5117.17	0.174856	0.00994778	0.106685	0.251148	0.000222079	0.00332952
PLPP6	ENSG00000205808	298.505	-0.135018	0.450491	0.818501	-0.679386	0.000222245	0.00332974
STK31	ENSG00000196335	269.336	-0.566337	0.0136627	0.131417	-0.860915	0.000222466	0.00333077
ENSG00000289217	ENSG00000289217	23.5074	-1.79054	0.00799153	0.0919659	-2.6716	0.000222696	0.00333148
PLPP5	ENSG00000147535	1217.65	-0.121646	0.145568	0.527298	-0.31344	0.000222817	0.00333148
SPIRE1	ENSG00000118971	1377.88	0.291063	0.000504031	0.0114571	0.310937	0.000224914	0.00335964
CCND2	ENSG00000134278	1417.4	-0.36269	0.0045273	0.0614109	-0.47405	0.000225138	0.00335964
SERHL	ENSG00000293485	28.0003	-1.62419	0.00055777	0.0123523	-1.79744	0.000225159	0.00335964
REXO4	ENSG00000148300	1360.42	0.190072	0.0132988	0.128733	0.285091	0.000225662	0.00336485
TPST2	ENSG00000159714	2268.98	0.218187	0.0211048	0.173686	0.349562	0.000226597	0.00337485
ZDHHC1	ENSG00000128294	167.689	-0.168632	0.363049	0.765696	-0.711801	0.000226639	0.00337485
CXXC5	ENSG00000171604	3520.56	0.506298	0.00442647	0.0602389	0.655883	0.000228256	0.00339662
STIP1	ENSG00000168439	9618.28	0.0409859	0.436511	0.81139	0.194418	0.000228926	0.00340428
MRPL27	ENSG00000108826	797.35	0.0902862	0.364178	0.766606	0.366935	0.000231647	0.00344241
USP6NL	ENSG00000125703	1250.84	0.218723	0.00332956	0.0491139	0.276456	0.000233619	0.00346713
ATG4C	ENSG00000198771	562.919	0.266111	0.0143911	0.135917	0.402677	0.000233642	0.00346713
RCSD1	ENSG00000148429	613.558	0.642162	0.00253866	0.0404104	0.784847	0.000233783	0.00346713
ATXN7L3B	ENSG00000253719	7924.62	-0.0278642	0.726984	0.933689	-0.294379	0.000235367	0.00348826
GZF1	ENSG00000125812	745.243	0.2227	0.0213333	0.174791	0.35795	0.000236088	0.00349658
NID1	ENSG00000116962	3560.35	0.193543	0.0123774	0.122876	0.284654	0.000242982	0.0035949
SLCO3A1	ENSG00000152804	246	0.319307	0.0531013	0.311664	0.606697	0.000243118	0.0035949
HHEX	ENSG00000176463	768.663	-0.430355	0.193976	0.598598	-1.22106	0.000243309	0.0035949
STRIP2	ENSG00000128578	469.813	0.265482	0.0444177	0.281372	0.48606	0.000243381	0.0035949
FGF13-AS1	ENSG00000226031	148.779	-0.243673	0.288549	0.703688	-0.87369	0.000243872	0.00359973
FAM210A	ENSG00000177150	1918.25	0.00543005	0.96191	0.993975	-0.420354	0.000244078	0.00360023
GALNT13	ENSG00000144278	807.127	0.276959	0.00207322	0.0352174	0.33241	0.000244234	0.00360023
LINC02830	ENSG00000224899	45.1811	-0.638902	0.0353824	0.244243	-1.18618	0.000244915	0.00360786
IL18BP	ENSG00000154451	584.167	-0.252031	0.0177811	0.155789	-0.397336	0.000246003	0.00361921
GBP5	ENSG00000137496	41.1136	2.33472	0.00150924	0.0276633	2.69601	0.000246015	0.00361921
INTS13	ENSG00000064102	1369.35	0.251106	0.00337204	0.0496091	0.315901	0.000246949	0.00363051
ADAMTSL2	ENSG00000197859	226.251	1.45652	0.014214	0.135008	2.17509	0.000248044	0.00364417
DEK	ENSG00000124795	8346.42	0.130027	0.0301125	0.220148	0.21999	0.000250405	0.00367641
SMC1A	ENSG00000072501	8301.88	0.098449	0.177678	0.574401	0.267671	0.000250693	0.00367817
STIM2	ENSG00000109689	1263.85	0.458383	0.000203034	0.00559448	0.453224	0.000252251	0.00369856
STX6	ENSG00000135823	1350.82	0.111873	0.154278	0.538905	0.288515	0.000253279	0.00370782
ZHX1	ENSG00000165434	405.848	0.359467	0.00244865	0.0395742	0.438579	0.000253306	0.00370782
RNU2-22P	ENSG00000223198	7.94154	-1.37366	0.0430496	NA	-3.73905	0.000253537	0.00370782
PGM2L1	ENSG00000165156	1767.04	0.127659	0.154015	0.538722	0.32837	0.000253558	0.00370782
ZNF584-DT	ENSG00000142002	281.58	-0.247839	0.12449	0.492212	-0.605738	0.000255431	0.00373242
DPP9	ENSG00000232098	1711.82	0.0881378	0.284908	0.70051	0.302075	0.00025558	0.00373242
LINC01866	ENSG00000237670	20.3605	-2.02164	8.43604e-05	0.00272053	-1.9232	0.000255889	0.00373445
TRBV26OR9-2	ENSG00000231165	18.085	-1.90238	0.000280702	0.00719994	-1.98839	0.00025643	0.00373985
EGFL7	ENSG00000172889	1439.33	-0.155018	0.112819	0.469633	-0.360783	0.00025672	0.00374161
NDC1	ENSG00000058804	3328.97	0.104893	0.0895298	0.415846	0.226535	0.000260187	0.00378963
ABCC12	ENSG00000140798	45.9187	-1.1368	0.00352462	0.0510001	-1.48324	0.000261259	0.00380073
C22orf39	ENSG00000242259	1208.72	-0.136317	0.160964	0.546517	-0.359466	0.000261296	0.00380073
ENSG00000285865	ENSG00000285865	5.46804	2.92706	0.0434678	NA	5.18419	0.000261505	0.00380126
ZMYND8	ENSG00000101040	5004.37	0.253424	0.0258256	0.199002	0.415293	0.000261964	0.00380541
ENSG00000287252	ENSG00000287252	80.0621	-0.49238	0.0760553	0.379687	-1.05634	0.000265939	0.00386059
STARD7	ENSG00000084090	6183.02	0.140413	0.00501681	0.0661695	0.18328	0.000266398	0.00386348
ABCB4	ENSG00000005471	59.2774	-0.445321	0.0439145	0.279772	-0.854338	0.00026649	0.00386348
FOXO1	ENSG00000150907	1495.07	0.0507614	0.656033	0.908405	-0.419064	0.000267384	0.00387389
RTN4R	ENSG00000040608	515.374	-0.627271	8.03872e-05	0.00261707	-0.582929	0.000267788	0.00387718
FAM83H	ENSG00000180921	4446.58	-0.0718302	0.429447	0.805782	-0.332709	0.000268646	0.00388705
KCNJ14	ENSG00000182324	34.4267	-0.28331	0.456342	0.821885	-1.53924	0.000271892	0.00393142
SNAI1	ENSG00000183508	2751.77	0.573979	0.00998041	0.106897	0.810871	0.000273366	0.00394971
TENT5C	ENSG00000275180	28.7206	0.64799	0.217038	0.627904	1.87773	0.000273639	0.00394971
ENSG00000275180	ENSG00000124216	99.6071	-0.585863	0.141618	0.522313	-1.50359	0.000273764	0.00394971
CHODL	ENSG00000154645	31.1396	-0.746071	0.0295225	0.216975	-1.35448	0.000273876	0.00394971
CXCR4	ENSG00000121966	553.825	-1.05309	0.0629502	0.341502	-2.07086	0.000274351	0.00395396
SIAH2	ENSG00000181788	1032.62	0.249654	0.00729771	0.0865404	0.340505	0.000275829	0.00397266
ABCD3	ENSG00000117528	1688.04	0.22235	0.00489736	0.0650566	0.288896	0.00027765	0.00399626
TOPBP1	ENSG00000183963	3706.71	0.117186	0.0668465	0.353372	0.233225	0.0002779	0.00399697
WNT8A	ENSG00000163781	378.62	-0.597949	0.0397567	0.263084	-1.06675	0.000278229	0.00399697
SMTN	ENSG00000061492	902.149	0.292612	0.068676	0.358897	0.584492	0.000278244	0.00399697
LPCAT3	ENSG00000111684	1116.11	0.375954	0.0330135	0.233981	0.641055	0.000279774	0.00401631
MRPS23	ENSG00000181610	1385.83	0.230662	0.0021907	0.0364345	0.275677	0.000280187	0.00401962
ZNF295-AS1	ENSG00000237232	39.3064	-0.908123	0.0243776	0.191099	-1.56388	0.000280406	0.00402013
NAA50	ENSG00000091972	5270.26	0.126469	0.0120522	0.121103	0.183827	0.000281913	0.00403661
CD200	ENSG00000121579	586.507	-0.4381	0.0115354	0.117515	-0.63494	0.000281923	0.00403661
LINC01003	ENSG00000261455	93.122	-0.217483	0.393066	0.782233	-0.974951	0.000282494	0.00404215
CHKA-DT	ENSG00000255236	24.1516	-0.724475	0.0582792	0.327328	-1.52696	0.000286575	0.00409705
ENSG00000286833	ENSG00000286833	35.0664	-1.11572	0.00698168	0.0842772	-1.56013	0.000286704	0.00409705
RRBP1	ENSG00000125844	20787.6	0.231496	0.0475146	0.292526	0.423623	0.000287882	0.00411121
ORAI1	ENSG00000276045	1532.06	0.369441	0.00197197	0.0340165	0.434044	0.000288336	0.00411501
ARHGAP25	ENSG00000163219	154.369	-0.202067	0.255009	0.673223	-0.672083	0.000289206	0.00412408
MICU3	ENSG00000155970	266.221	-0.214741	0.107556	0.457687	-0.499905	0.000289347	0.00412408
SGMS1-AS1	ENSG00000226200	72.4509	-0.366715	0.253719	0.672016	-1.23012	0.000290295	0.00413326
SGPP1	ENSG00000126821	879.389	0.254697	0.00229162	0.0376629	0.305575	0.000290367	0.00413326
SLC38A10	ENSG00000263072	1420.97	-0.0677294	0.424382	0.802682	-0.311508	0.000291995	0.00415246
ZNF213-AS1	ENSG00000141524	271.161	-0.39782	0.044952	0.282609	-0.734955	0.00029219	0.00415246
TMC6	ENSG00000157637	4160.97	0.195942	0.0261333	0.200355	0.319542	0.000292283	0.00415246
FANCI	ENSG00000140525	4440.08	0.118064	0.130587	0.503294	0.283239	0.000293155	0.00416216
ENSG00000288826	ENSG00000288826	143.414	-0.82614	0.0208028	0.172511	-1.32134	0.000293456	0.00416374
NEDD4	ENSG00000069869	781.447	0.39285	0.000988021	0.0196639	0.434087	0.000295118	0.00418461
RTN4RL1	ENSG00000185924	646.161	0.866269	0.000130848	0.00390161	0.821045	0.000295797	0.00419154
SPOCD1	ENSG00000134668	201.979	-0.0645842	0.672613	0.915219	-0.581319	0.000296567	0.00419973
CUL1	ENSG00000055130	2650.81	0.166508	0.0349248	0.242989	0.286317	0.000299317	0.00423595
MKI67	ENSG00000148773	16554.6	0.176377	0.268136	0.685773	0.575577	0.000301767	0.00426788
KLHL42	ENSG00000087448	1310.94	-0.149481	0.0802714	0.391036	-0.312984	0.000302297	0.00427262
TIGD4	ENSG00000182985	240.767	-0.325138	0.112715	0.469474	-0.752622	0.000303584	0.00428488
WBP11	ENSG00000084463	5442.1	0.176004	0.0434704	0.278245	0.315227	0.000303589	0.00428488
CADM1	ENSG00000169989	2078.81	0.833382	0.00872428	0.098137	1.14782	0.00030375	0.00428488
MTMR6	ENSG00000139505	1264.73	0.258979	0.000636712	0.0137008	0.276271	0.000305746	0.00431027
ANKS1B	ENSG00000121904	428.395	-0.127857	0.508334	0.847758	-0.709935	0.0003086	0.00434593
CSMD2	ENSG00000185046	669.314	0.703387	0.0331432	0.234701	1.19078	0.000308671	0.00434593
NET1	ENSG00000173848	2661.87	0.33965	0.0306911	0.22272	0.567212	0.000309102	0.00434921
LBX2-AS1	ENSG00000257702	74.6493	-0.140805	0.531109	0.859014	-0.867168	0.00030963	0.004352
ENSG00000285756	ENSG00000285756	1103.2	-0.0491447	0.49455	0.84168	-0.265807	0.000309696	0.004352
TYSND1	ENSG00000156521	360.502	-0.144851	0.376422	0.772981	-0.604578	0.000313461	0.00440208
MTAPP2	ENSG00000196421	37.7071	-0.621935	0.127836	0.497231	-1.59467	0.000313935	0.00440365
C20orf204	ENSG00000230077	49.7819	-0.672051	0.0662918	0.351856	-1.41666	0.000313974	0.00440365
SHD	ENSG00000105251	83.409	1.09846	0.000513256	0.0115659	1.14703	0.000314381	0.00440656
MORC4	ENSG00000133131	804.641	0.383881	0.0288306	0.213203	0.633213	0.000315194	0.00441513
ECT2	ENSG00000114346	3828.92	0.16807	0.153216	0.538148	0.423946	0.000316548	0.00443127
SAMD3	ENSG00000164483	55.3216	-0.478265	0.33811	0.746292	-1.91164	0.000317384	0.00444014
SON	ENSG00000159140	14529.9	0.114985	0.00302814	0.0456766	0.140028	0.000320164	0.00447618
LRRC75A	ENSG00000181350	113.098	-0.807958	0.00100329	0.0199203	-0.9042	0.000323815	0.00452434
SEMA5B	ENSG00000082684	217.529	0.665384	0.0282305	0.210537	1.0896	0.000324473	0.00453065
FBXL14	ENSG00000171823	417.129	0.43589	0.00728155	0.0864209	0.585715	0.000324931	0.00453417
GNB1L	ENSG00000185838	378.499	0.215802	0.0744157	0.374727	0.436664	0.000325373	0.00453546
ANKRD18B	ENSG00000230453	161.158	0.592517	0.00953068	0.103812	0.82394	0.000325436	0.00453546
DENND2C	ENSG00000175984	836.749	0.41345	0.00210353	0.0355514	0.484568	0.000325968	0.00453998
USP2	ENSG00000036672	574.185	-0.461557	0.00528158	0.0688998	-0.598827	0.000327263	0.00455514
MAFG	ENSG00000197063	3479.66	-0.272128	0.00545661	0.070515	-0.352812	0.000329345	0.00458121
ITPRIP	ENSG00000148841	1020.01	0.039979	0.680436	0.918225	0.348597	0.000332211	0.00461815
ERVH48-1	ENSG00000233056	2532.84	-0.59156	0.000133823	0.00396906	-0.556493	0.000332753	0.00462276
ACSL1	ENSG00000188659	171.712	0.329087	0.0543222	0.315284	0.614296	0.000337153	0.00468062
SAXO2	ENSG00000151726	75.5087	-0.281938	0.224953	0.637952	-0.886175	0.000337344	0.00468062
MAP6	ENSG00000171533	13.1306	-1.82085	0.0148561	NA	-3.33241	0.000339228	0.0047034
ATP11B	ENSG00000058063	5037.33	-0.103109	0.145388	0.527175	-0.255125	0.000339414	0.0047034
ST7	ENSG00000004866	225.52	0.585322	0.00301527	0.0455234	0.709865	0.000341452	0.00472866
IL6R	ENSG00000160712	146.433	0.414577	0.081754	0.394944	0.850168	0.000343473	0.00475365
DHDDS-AS1	ENSG00000225891	14.1673	-0.950328	0.161308	NA	-3.21783	0.000343831	0.00475561
ALS2CL	ENSG00000178038	716.553	0.307526	0.0264709	0.201967	0.497034	0.000344305	0.00475917
SCN5A	ENSG00000183873	163.83	0.497071	0.0459136	0.286447	0.890553	0.000344558	0.00475966
PLP1	ENSG00000123560	1224.42	0.166733	0.0495726	0.298724	0.305038	0.000351372	0.00485074
MESP1	ENSG00000166823	2062.99	1.24987	0.000346713	0.00857691	1.2488	0.000352234	0.00485959
SYT7	ENSG00000011347	296.677	0.512393	0.00809895	0.0929059	0.693031	0.000354331	0.00488546
HID1	ENSG00000167861	32.5391	-1.55954	0.000246737	0.00652935	-1.55404	0.000354577	0.00488578
BOP1	ENSG00000261236	1939.14	0.328061	0.00130643	0.0245385	0.365612	0.000357369	0.00492116
OPA1	ENSG00000198836	9369.47	-0.102845	0.102664	0.446776	-0.22553	0.000358091	0.00492802
RHOB	ENSG00000143878	2582.45	0.774799	0.00966915	0.10457	1.06831	0.000360478	0.00495776
TMED4	ENSG00000158604	3220.52	-0.110982	0.093883	0.425992	-0.238097	0.000362291	0.00497957
C11orf96	ENSG00000187479	68.0972	1.52068	0.000206492	0.00564322	1.46796	0.000363889	0.00499842
MYLK3	ENSG00000140795	893.479	1.03465	1.71485e-07	1.30157e-05	0.709054	0.000366384	0.00502953
TRPV1	ENSG00000196689	140.607	-0.610598	0.00547296	0.070515	-0.804635	0.000367492	0.0050416
GLRX	ENSG00000173221	608.404	-0.602621	0.00077021	0.0159764	-0.641382	0.000368902	0.00505778
WDR46	ENSG00000227057	1353.36	0.176925	0.0280411	0.209913	0.288494	0.000369302	0.0050601
CAP2	ENSG00000112186	2165.51	0.190579	0.00608166	0.0765508	0.24857	0.000372758	0.00510428
ENSG00000291176	ENSG00000291176	99.0229	-0.0425447	0.83443	0.964657	-0.778594	0.000376757	0.00515344
SAP30	ENSG00000164105	220.255	0.37949	0.0557365	0.319809	0.705568	0.000376884	0.00515344
MCM9	ENSG00000111877	428.397	-0.357307	0.000470005	0.0109306	-0.370846	0.000377052	0.00515344
SRGAP2B	ENSG00000196369	222.192	0.429023	0.0152697	0.141103	0.630731	0.000380572	0.00519831
DNAJA1	ENSG00000256463	6627.32	0.145968	0.138592	0.517257	0.350324	0.000381165	0.00520049
ENSG00000272669	ENSG00000272669	74.0102	-0.398364	0.114696	0.473634	-0.949801	0.000381325	0.00520049
SALL3	ENSG00000086061	1291.96	0.35229	0.0385849	0.25782	0.605332	0.000381442	0.00520049
POGK	ENSG00000143157	3122.89	0.231924	0.000263591	0.00688801	0.227031	0.000383921	0.00523105
ATPAF2	ENSG00000165379	654.528	-0.350485	0.00702052	0.0843407	-0.466174	0.000385361	0.00524322
SARM1	ENSG00000171953	87.4772	-0.261585	0.266406	0.684166	-0.891841	0.000385689	0.00524322
RNF135	ENSG00000004139	294.081	-0.234684	0.0440778	0.280492	-0.427057	0.000385769	0.00524322
LRFN5	ENSG00000181481	641.259	-0.0326265	0.796149	0.955856	-0.454311	0.000385769	0.00524322
LEMD2	ENSG00000161904	2925.83	0.165507	0.0159827	0.144571	0.24476	0.000387428	0.0052625
MNX1-AS1	ENSG00000243479	5.267	-1.13953	0.263607	NA	-5.33094	0.000391394	0.00531308
FSCN2	ENSG00000162909	5.22943	-1.17811	0.19343	NA	-5.00749	0.00039181	0.00531325
CAPN2	ENSG00000186765	2630.47	0.396019	0.0104458	0.109563	0.54872	0.000391889	0.00531325
ENSG00000274943	ENSG00000274943	74.1926	-0.94808	0.000195745	0.00542047	-0.921173	0.000392144	0.00531342
OLMALINC	ENSG00000235823	872.541	-0.302283	0.0188323	0.161927	-0.460543	0.000394009	0.0053354
KRT80	ENSG00000167767	7.85881	2.6867	0.010342	NA	3.68239	0.000396201	0.00536178
FAM20B	ENSG00000116199	2491.71	-0.0585882	0.333775	0.743624	-0.217593	0.000396958	0.00536801
ENSG00000290043	ENSG00000284968	44.1796	-0.637653	0.0216203	0.176191	-1.04371	0.000397153	0.00536801
ENSG00000284968	ENSG00000290043	60.7045	-0.53257	0.125028	0.492733	-1.29137	0.000397395	0.00536801
VWA5A	ENSG00000110002	1910.87	-0.279049	0.0240967	0.189876	-0.440016	0.000399242	0.00538891
ENSG00000289586	ENSG00000289586	125.367	-0.0259524	0.90112	0.979981	-0.79487	0.000399433	0.00538891
AGAP7P	ENSG00000264204	24.4994	-0.794153	0.136867	0.514036	-2.04444	0.000399932	0.00539233
ABL1	ENSG00000109929	4794.28	0.17772	0.0203582	0.170141	0.271739	0.000400773	0.00540014
SC5D	ENSG00000097007	4732.7	0.119817	0.137066	0.514464	0.285599	0.000401003	0.00540014
LINC00365	ENSG00000224511	9.41469	-3.37853	0.000993554	NA	-4.20985	0.000402303	0.00541433
PTK2	ENSG00000169398	7889.33	0.0474446	0.18949	0.591975	0.128582	0.000405506	0.0054541
E2F5	ENSG00000133740	1593.15	-0.168615	0.0204645	0.170944	-0.260491	0.000406999	0.00547082
CHIC2	ENSG00000171435	384.348	0.642523	5.61487e-06	0.00027255	0.505707	0.000409261	0.00549349
KSR2	ENSG00000288302	34.1772	-0.467037	0.174537	0.570114	-1.31425	0.000409402	0.00549349
ENSG00000288302	ENSG00000109220	5.86116	-1.42116	0.187734	NA	-5.4324	0.000409436	0.00549349
PAFAH2	ENSG00000158006	294.935	-0.596067	7.21535e-06	0.000338484	-0.474434	0.000410207	0.00550014
SHROOM2	ENSG00000146950	1536.42	-0.302584	0.0126129	0.124142	-0.430601	0.000410432	0.00550014
ATP2B4	ENSG00000058668	7991.31	0.321041	0.0100259	0.107079	0.440548	0.000412382	0.0055229
PRSS27	ENSG00000172382	99.1162	-0.367966	0.135306	0.511626	-0.91658	0.000413381	0.00553291
FBXW11	ENSG00000072803	2592.6	0.0935187	0.153519	0.538327	0.232256	0.000414641	0.00554639
S100A16	ENSG00000188643	312.631	-0.850393	0.000130377	0.00389452	-0.78865	0.000415377	0.00555285
DOCK8	ENSG00000107099	315.102	-0.573761	0.0205949	0.171604	-0.881796	0.000416978	0.00557086
GPATCH8	ENSG00000186566	3522.41	0.0573076	0.389032	0.779102	0.235218	0.000420001	0.00560785
CFAP410	ENSG00000160226	1140.79	-0.382759	0.00914224	0.101097	-0.520496	0.000421079	0.00561882
OXTR	ENSG00000180914	866.48	-0.575074	0.0493856	0.297919	-1.03457	0.000424315	0.00565857
MDGA2	ENSG00000137936	144.381	-0.520808	0.0290709	0.21441	-0.857905	0.000424968	0.00565936
FAXDC2	ENSG00000158859	424.448	-0.439041	0.00924267	0.101871	-0.600895	0.000425154	0.00565936
CSNK1G3	ENSG00000139915	2471.94	0.184776	0.0037301	0.0532808	0.225989	0.000425213	0.00565936
BCAR3	ENSG00000151292	3396.08	0.41092	0.0032017	0.0476671	0.491649	0.00042549	0.00565936
ADAMTS4	ENSG00000170271	1345.26	0.517527	0.00682809	0.0829203	0.674585	0.000425663	0.00565936
ZNF747	ENSG00000169955	212.192	-0.0181789	0.915536	0.984382	-0.628741	0.000427551	0.00568102
VAPB	ENSG00000124164	2696.98	0.139912	0.0282786	0.210802	0.225794	0.000428875	0.00569516
PGM3	ENSG00000181803	6718.08	-0.116336	0.171655	0.565233	-0.300397	0.000429914	0.00570332
OR6S1	ENSG00000013375	12.9758	-1.20157	0.035516	NA	-2.30816	0.000430008	0.00570332
SAFB	ENSG00000160633	4914.26	0.0613759	0.29234	0.706541	0.205752	0.000430892	0.00570931
DSCC1	ENSG00000136982	801.423	0.0832047	0.467525	0.828223	0.403354	0.000430979	0.00570931
UBE2T	ENSG00000077152	1237.35	0.196935	0.14244	0.523104	0.47286	0.000432347	0.00572398
MAEA	ENSG00000090316	1595.18	0.0732212	0.367575	0.767988	0.286735	0.000433484	0.00573557
CABLES2	ENSG00000149679	569.483	-0.165242	0.142152	0.522945	-0.404277	0.000434635	0.00574734
MIR371A	ENSG00000199031	4.43381	-5.77273	0.000201027	NA	-5.45899	0.000438648	0.00579691
HEATR5B	ENSG00000008869	1387.18	-0.183361	0.00901558	0.100028	-0.250297	0.00043935	0.0058027
SDC1	ENSG00000115884	1281.99	0.384995	0.000866472	0.0176443	0.4076	0.000439809	0.00580409
OCRL	ENSG00000122126	3396.96	0.116906	0.127742	0.497125	0.270359	0.000439984	0.00580409
LINC00641	ENSG00000258441	1050.4	0.129375	0.323963	0.735533	0.460923	0.000442364	0.00583198
PDE12	ENSG00000174840	723.516	0.356639	0.000808418	0.0166654	0.377646	0.000442806	0.00583431
DLG3	ENSG00000289562	1630.64	-0.249777	0.000541406	0.0120699	-0.256137	0.000444117	0.00584547
HK2	ENSG00000159399	2210.57	1.12068	0.00214791	0.0360098	1.28267	0.000444371	0.00584547
ENSG00000289562	ENSG00000112655	51.782	-0.606139	0.0391932	0.260633	-1.08506	0.000444643	0.00584547
PTK7	ENSG00000082458	14066.9	0.177723	0.0840068	0.400441	0.361314	0.000444718	0.00584547
HSD17B14	ENSG00000087076	671.543	-0.31512	0.0149429	0.139287	-0.459036	0.000445338	0.00584821
CSNK1A1	ENSG00000113712	3617.61	0.116816	0.0595719	0.331428	0.218608	0.000445459	0.00584821
LRRC4C	ENSG00000148948	37.2193	-0.85779	0.0217093	0.176571	-1.39191	0.000446126	0.00585347
RB1	ENSG00000139687	1318.72	0.0907708	0.227526	0.6408	0.265318	0.000446807	0.00585891
SH3PXD2A	ENSG00000107957	5852.14	0.353106	0.00857934	0.0970581	0.471725	0.000448601	0.00587892
PKNOX1	ENSG00000160199	1440.3	0.0765633	0.419077	0.79956	0.332967	0.000449773	0.00588955
SLC1A3	ENSG00000079215	563.596	1.31431	0.00388109	0.0550139	1.59721	0.000449949	0.00588955
CENPP	ENSG00000188312	268.401	0.59031	0.000832399	0.0170964	0.624733	0.000451369	0.00590463
CNGA3	ENSG00000134323	30.445	-0.865979	0.0771566	0.382854	-1.86118	0.00045395	0.00593282
MYCN	ENSG00000144191	652.707	0.272673	0.105967	0.454767	0.591748	0.000454065	0.00593282
ANKK1	ENSG00000170209	5.60141	-0.0145934	0.986576	NA	-5.01363	0.00045482	0.00593916
EPS8	ENSG00000151491	43.4051	-1.45183	0.000116533	0.00357518	-1.33505	0.000458497	0.00598361
ENSG00000285896	ENSG00000253706	9.34987	3.43781	0.00111656	NA	3.6974	0.000462146	0.0060264
ENSG00000253706	ENSG00000285896	27.4031	-0.520009	0.158806	0.544587	-1.42574	0.000462324	0.0060264
ENSG00000280344	ENSG00000143498	8.73458	-0.368696	0.646184	NA	-4.81734	0.000463862	0.00603765
STARD9	ENSG00000130643	2583.88	-0.291466	0.0105082	0.109941	-0.400248	0.000463988	0.00603765
CALY	ENSG00000159433	15.804	-1.27229	0.028914	0.213631	-2.24493	0.000464042	0.00603765
TAF1A	ENSG00000280344	378.804	0.490827	8.16998e-05	0.00264384	0.442298	0.000464287	0.00603765
TRIM17	ENSG00000162931	64.3199	-0.657645	0.0581287	0.326662	-1.26857	0.000466057	0.00605709
MGAT3	ENSG00000128268	1161.39	0.578436	0.000898391	0.0182055	0.610767	0.000466565	0.0060601
RASSF10	ENSG00000189431	306.085	1.7855	3.23325e-06	0.000168715	1.34568	0.000466904	0.00606093
HMGCL	ENSG00000117305	856.742	-0.109013	0.234097	0.648748	-0.32663	0.000467308	0.00606258
DLGAP1-AS1	ENSG00000177337	69.9378	-0.590695	0.059134	0.329799	-1.14552	0.000472127	0.00612148
BCOR	ENSG00000183337	2602.41	0.314441	0.0140568	0.133973	0.448056	0.000472526	0.00612304
FRMD4B	ENSG00000125398	367.474	0.993326	0.000119457	0.00363333	0.905134	0.000474318	0.00613932
SOX9	ENSG00000114541	51.0778	1.35031	0.0192995	0.164587	2.00631	0.000474341	0.00613932
ARIH2	ENSG00000111530	3456.28	0.156126	0.00789536	0.091363	0.206413	0.00047749	0.00617292
CAND1	ENSG00000177479	9468.68	0.150412	0.000440218	0.0103532	0.150169	0.000477499	0.00617292
TOP2A	ENSG00000131747	19557.8	0.276788	0.215648	0.626655	0.780726	0.000478343	0.00618019
FAM3C	ENSG00000196937	1709.29	-0.00817523	0.877781	0.9736	-0.189953	0.000480667	0.00620657
CKAP2	ENSG00000136108	3951.17	0.0907747	0.43164	0.807666	0.403007	0.000481665	0.0062158
TOX2	ENSG00000124191	128.16	0.683752	0.00893835	0.0996345	0.914713	0.000482844	0.00622736
TAFA5	ENSG00000219438	929.521	0.307895	0.00014907	0.00435932	0.286467	0.000483867	0.00623688
NHSL2	ENSG00000204131	688.622	0.312286	0.00222339	0.0368077	0.359142	0.000485239	0.0062509
ENSG00000273329	ENSG00000277767	104.699	-0.138691	0.491098	0.840679	-0.751135	0.00048621	0.00625695
ENSG00000277767	ENSG00000273329	11.7131	-0.375447	0.547279	NA	-3.20126	0.000486278	0.00625695
WHRN	ENSG00000095397	259.446	0.201319	0.209514	0.618709	0.559118	0.000487003	0.00626261
LINC02144	ENSG00000248708	5.99307	-0.575873	0.630998	NA	-5.77485	0.000487893	0.00627038
DLGAP5	ENSG00000126787	5510.54	0.109894	0.350952	0.756165	0.410805	0.00048975	0.00629057
WAPL	ENSG00000062650	3614.31	0.154818	0.0178012	0.155789	0.228635	0.000490765	0.00629992
TIMM9	ENSG00000100575	809.857	0.216842	0.0214114	0.175001	0.330581	0.000494724	0.00634703
MBNL2	ENSG00000139793	197.842	0.421053	0.0274849	0.206917	0.667262	0.000495109	0.00634826
PSRC1	ENSG00000134222	1995.05	0.172542	0.352474	0.75742	0.646011	0.000496796	0.00636618
ENSG00000278840	ENSG00000278840	32.6245	-1.00433	0.0160608	0.144886	-1.52435	0.000497747	0.00637464
TRRAP	ENSG00000196367	7623.52	0.0733441	0.211008	0.620755	0.204489	0.000499607	0.00639474
SLC52A3	ENSG00000101276	48.3218	-0.556098	0.0890008	0.414551	-1.2007	0.000500048	0.00639665
LIG4	ENSG00000174405	470.815	-0.342709	0.00440426	0.0600345	-0.425623	0.000503214	0.0064334
RAB11FIP1	ENSG00000156675	1316.84	-0.336435	0.000476735	0.0110717	-0.337415	0.000506996	0.00647799
CSMD3	ENSG00000164796	25.6344	-0.722326	0.160526	0.546336	-1.92335	0.000507389	0.00647925
PPP1R3F	ENSG00000049769	330.334	-0.373244	0.0551347	0.3179	-0.686398	0.000508851	0.00649414
POGLUT1	ENSG00000163389	687.61	0.112234	0.285327	0.70051	0.366058	0.000509381	0.00649712
HSPA9	ENSG00000113013	9934.99	0.114787	0.055764	0.319809	0.20889	0.000510968	0.00651358
CALCOCO2	ENSG00000134250	1537.83	0.159093	0.074516	0.375119	0.310933	0.000514019	0.00654809
NOTCH2	ENSG00000136436	5391.78	0.146288	0.0554309	0.319115	0.265671	0.000514271	0.00654809
TERF2IP	ENSG00000166848	1066.4	0.268724	0.0069106	0.0837397	0.347225	0.000514927	0.00655264
AGMO	ENSG00000187546	35.6942	-0.445112	0.205011	0.613231	-1.3172	0.000518849	0.00659873
OGA	ENSG00000198408	9548.56	0.107057	0.10124	0.443948	0.226965	0.000519982	0.0066093
PRPF19	ENSG00000110107	2937.7	0.107967	0.115723	0.475191	0.238862	0.000524857	0.00666741
BCAT1	ENSG00000060982	16707.8	-0.165972	0.0731154	0.371427	-0.321362	0.000526511	0.00668456
SMAD3	ENSG00000166949	3118.82	0.516132	0.00499935	0.0659914	0.63758	0.000528051	0.00670024
IPPK	ENSG00000127080	517.874	0.379606	0.000703205	0.0149201	0.392168	0.000530265	0.00672444
ENSG00000259362	ENSG00000259362	17.751	1.67902	0.0112399	0.115427	2.27812	0.000535063	0.00678137
TACC1	ENSG00000147526	1058.83	0.23256	0.0222945	0.179755	0.353702	0.000536981	0.00680176
SLC25A35	ENSG00000125434	109.632	-0.443259	0.0272601	0.205656	-0.719939	0.000537493	0.00680433
[truncated: 61,452 more rows]

## Sheet: regulonTargets
AHRR	ALX1	ANXA11	AR	ARID3A	ARNT	ATF2	ATF3	ATF4	ATF5	BACH1	BCL3	BHLHE22	BHLHE40	BHLHE41	BRCA1	BRF1	BRF2	CDX1	CDX2	CDX4	CEBPA	CEBPB	CEBPG	CHD2	CLOCK	CREB3L1	CREB5	CRX	CTCF	CTCFL	CUX1	DDIT3	DLX3	DLX5	DMBX1	DRGX	E2F1	E2F2	E2F3	E2F4	E2F6	E2F7	E2F8	EBF1	EGR1	EGR2	EGR3	ELF2	ELF4
[truncated: 1,330 more rows]
[truncated: 260 more columns]

[truncated: 4 more sheets: HAND1 binding (CTRL), HAND1 binding (SB), ATAC_up, ATAC_down]
