# Supplementary material for: HAND1 level controls the specification of multipotent cardiac and extraembryonic progenitors from human pluripotent stem cells
Source: EMBO J. 2025 Mar 31;44(9):2541–65. doi: 10.1038/s44318-025-00409-0 (PMC12048643; doi:10.1038/s44318-025-00409-0)
Supplement: Supplementary file 4 — Source data Fig. 1 [file 44318_2025_409_MOESM4_ESM.zip]

Archive with 270 entries (261 files):
- EMBOJ-2024-118939R-Figure_1_Source_Data-sd/
- __MACOSX/._EMBOJ-2024-118939R-Figure_1_Source_Data-sd
- EMBOJ-2024-118939R-Figure_1_Source_Data-sd/.DS_Store
- __MACOSX/EMBOJ-2024-118939R-Figure_1_Source_Data-sd/._.DS_Store
- EMBOJ-2024-118939R-Figure_1_Source_Data-sd/EMBOJ-2024-118939_Fig1H/
- __MACOSX/EMBOJ-2024-118939R-Figure_1_Source_Data-sd/._EMBOJ-2024-118939_Fig1H
- EMBOJ-2024-118939R-Figure_1_Source_Data-sd/EMBOJ-2024-118939_Fig1I/
- __MACOSX/EMBOJ-2024-118939R-Figure_1_Source_Data-sd/._EMBOJ-2024-118939_Fig1I
- EMBOJ-2024-118939R-Figure_1_Source_Data-sd/EMBOJ-2024-118939_Fig1E-G/
- __MACOSX/EMBOJ-2024-118939R-Figure_1_Source_Data-sd/._EMBOJ-2024-118939_Fig1E-G
- EMBOJ-2024-118939R-Figure_1_Source_Data-sd/EMBOJ-2024-118939_Fig1B/
- __MACOSX/EMBOJ-2024-118939R-Figure_1_Source_Data-sd/._EMBOJ-2024-118939_Fig1B
- EMBOJ-2024-118939R-Figure_1_Source_Data-sd/EMBOJ-2024-118939_Fig1C/
- __MACOSX/EMBOJ-2024-118939R-Figure_1_Source_Data-sd/._EMBOJ-2024-118939_Fig1C
- EMBOJ-2024-118939R-Figure_1_Source_Data-sd/EMBOJ-2024-118939_Fig1D/
- __MACOSX/EMBOJ-2024-118939R-Figure_1_Source_Data-sd/._EMBOJ-2024-118939_Fig1D
- EMBOJ-2024-118939R-Figure_1_Source_Data-sd/EMBOJ-2024-118939_Fig1H/D12_DMH1_WT1.jpg
- __MACOSX/EMBOJ-2024-118939R-Figure_1_Source_Data-sd/EMBOJ-2024-118939_Fig1H/._D12_DMH1_WT1.jpg
- EMBOJ-2024-118939R-Figure_1_Source_Data-sd/EMBOJ-2024-118939_Fig1H/D4_Veh_overlay.tif
- __MACOSX/EMBOJ-2024-118939R-Figure_1_Source_Data-sd/EMBOJ-2024-118939_Fig1H/._D4_Veh_overlay.tif
- EMBOJ-2024-118939R-Figure_1_Source_Data-sd/EMBOJ-2024-118939_Fig1H/D12_DMH1_DNA.jpg
- __MACOSX/EMBOJ-2024-118939R-Figure_1_Source_Data-sd/EMBOJ-2024-118939_Fig1H/._D12_DMH1_DNA.jpg
- EMBOJ-2024-118939R-Figure_1_Source_Data-sd/EMBOJ-2024-118939_Fig1H/D12_SB_WT1.jpg
- __MACOSX/EMBOJ-2024-118939R-Figure_1_Source_Data-sd/EMBOJ-2024-118939_Fig1H/._D12_SB_WT1.jpg
- EMBOJ-2024-118939R-Figure_1_Source_Data-sd/EMBOJ-2024-118939_Fig1H/D4_DMH1_DNA.tif
- __MACOSX/EMBOJ-2024-118939R-Figure_1_Source_Data-sd/EMBOJ-2024-118939_Fig1H/._D4_DMH1_DNA.tif
- EMBOJ-2024-118939R-Figure_1_Source_Data-sd/EMBOJ-2024-118939_Fig1H/D12_SB_DNA.jpg
- __MACOSX/EMBOJ-2024-118939R-Figure_1_Source_Data-sd/EMBOJ-2024-118939_Fig1H/._D12_SB_DNA.jpg
- EMBOJ-2024-118939R-Figure_1_Source_Data-sd/EMBOJ-2024-118939_Fig1H/D4_SB_DNA.tif
- __MACOSX/EMBOJ-2024-118939R-Figure_1_Source_Data-sd/EMBOJ-2024-118939_Fig1H/._D4_SB_DNA.tif
- EMBOJ-2024-118939R-Figure_1_Source_Data-sd/EMBOJ-2024-118939_Fig1H/D12 DMSO_WT1.jpg
- __MACOSX/EMBOJ-2024-118939R-Figure_1_Source_Data-sd/EMBOJ-2024-118939_Fig1H/._D12 DMSO_WT1.jpg
- EMBOJ-2024-118939R-Figure_1_Source_Data-sd/EMBOJ-2024-118939_Fig1H/D12_SB_ACTN2.jpg
- __MACOSX/EMBOJ-2024-118939R-Figure_1_Source_Data-sd/EMBOJ-2024-118939_Fig1H/._D12_SB_ACTN2.jpg
- EMBOJ-2024-118939R-Figure_1_Source_Data-sd/EMBOJ-2024-118939_Fig1H/D4_SB_overlay.tif
- __MACOSX/EMBOJ-2024-118939R-Figure_1_Source_Data-sd/EMBOJ-2024-118939_Fig1H/._D4_SB_overlay.tif
- EMBOJ-2024-118939R-Figure_1_Source_Data-sd/EMBOJ-2024-118939_Fig1H/D12_Veh_DNA.jpg
- __MACOSX/EMBOJ-2024-118939R-Figure_1_Source_Data-sd/EMBOJ-2024-118939_Fig1H/._D12_Veh_DNA.jpg
- EMBOJ-2024-118939R-Figure_1_Source_Data-sd/EMBOJ-2024-118939_Fig1H/D12_DMH1_overlay.jpg
- __MACOSX/EMBOJ-2024-118939R-Figure_1_Source_Data-sd/EMBOJ-2024-118939_Fig1H/._D12_DMH1_overlay.jpg
- EMBOJ-2024-118939R-Figure_1_Source_Data-sd/EMBOJ-2024-118939_Fig1H/D4_Veh_FOXA2.tif
- __MACOSX/EMBOJ-2024-118939R-Figure_1_Source_Data-sd/EMBOJ-2024-118939_Fig1H/._D4_Veh_FOXA2.tif
- EMBOJ-2024-118939R-Figure_1_Source_Data-sd/EMBOJ-2024-118939_Fig1H/D12_Veh_ACTN2.jpg
- __MACOSX/EMBOJ-2024-118939R-Figure_1_Source_Data-sd/EMBOJ-2024-118939_Fig1H/._D12_Veh_ACTN2.jpg
- EMBOJ-2024-118939R-Figure_1_Source_Data-sd/EMBOJ-2024-118939_Fig1H/D4_Veh_DNA.tif
- __MACOSX/EMBOJ-2024-118939R-Figure_1_Source_Data-sd/EMBOJ-2024-118939_Fig1H/._D4_Veh_DNA.tif
- EMBOJ-2024-118939R-Figure_1_Source_Data-sd/EMBOJ-2024-118939_Fig1H/D12 DMSO_Merge.jpg
- __MACOSX/EMBOJ-2024-118939R-Figure_1_Source_Data-sd/EMBOJ-2024-118939_Fig1H/._D12 DMSO_Merge.jpg
- EMBOJ-2024-118939R-Figure_1_Source_Data-sd/EMBOJ-2024-118939_Fig1H/D4_DMH1_overlay.tif
- __MACOSX/EMBOJ-2024-118939R-Figure_1_Source_Data-sd/EMBOJ-2024-118939_Fig1H/._D4_DMH1_overlay.tif
- EMBOJ-2024-118939R-Figure_1_Source_Data-sd/EMBOJ-2024-118939_Fig1H/D12_SB_overlay.jpg
- __MACOSX/EMBOJ-2024-118939R-Figure_1_Source_Data-sd/EMBOJ-2024-118939_Fig1H/._D12_SB_overlay.jpg
- EMBOJ-2024-118939R-Figure_1_Source_Data-sd/EMBOJ-2024-118939_Fig1H/D4_DMH1_FOXA2.tif
- __MACOSX/EMBOJ-2024-118939R-Figure_1_Source_Data-sd/EMBOJ-2024-118939_Fig1H/._D4_DMH1_FOXA2.tif
- EMBOJ-2024-118939R-Figure_1_Source_Data-sd/EMBOJ-2024-118939_Fig1H/D12_DMH1_ACTN2.jpg
- __MACOSX/EMBOJ-2024-118939R-Figure_1_Source_Data-sd/EMBOJ-2024-118939_Fig1H/._D12_DMH1_ACTN2.jpg
- EMBOJ-2024-118939R-Figure_1_Source_Data-sd/EMBOJ-2024-118939_Fig1H/D4_SB_FOXA2.tif
- __MACOSX/EMBOJ-2024-118939R-Figure_1_Source_Data-sd/EMBOJ-2024-118939_Fig1H/._D4_SB_FOXA2.tif
- EMBOJ-2024-118939R-Figure_1_Source_Data-sd/EMBOJ-2024-118939_Fig1I/Figure 1I_data.xlsx
- __MACOSX/EMBOJ-2024-118939R-Figure_1_Source_Data-sd/EMBOJ-2024-118939_Fig1I/._Figure 1I_data.xlsx
- EMBOJ-2024-118939R-Figure_1_Source_Data-sd/EMBOJ-2024-118939_Fig1E-G/Day7-5_FCS/
- __MACOSX/EMBOJ-2024-118939R-Figure_1_Source_Data-sd/EMBOJ-2024-118939_Fig1E-G/._Day7-5_FCS
- EMBOJ-2024-118939R-Figure_1_Source_Data-sd/EMBOJ-2024-118939_Fig1E-G/Day4_FCS/
- __MACOSX/EMBOJ-2024-118939R-Figure_1_Source_Data-sd/EMBOJ-2024-118939_Fig1E-G/._Day4_FCS
- EMBOJ-2024-118939R-Figure_1_Source_Data-sd/EMBOJ-2024-118939_Fig1E-G/FACS data and FCS file index.xlsx
- __MACOSX/EMBOJ-2024-118939R-Figure_1_Source_Data-sd/EMBOJ-2024-118939_Fig1E-G/._FACS data and FCS file index.xlsx
- EMBOJ-2024-118939R-Figure_1_Source_Data-sd/EMBOJ-2024-118939_Fig1B/pSMAD2_Experiment_2.jpg
- __MACOSX/EMBOJ-2024-118939R-Figure_1_Source_Data-sd/EMBOJ-2024-118939_Fig1B/._pSMAD2_Experiment_2.jpg
- EMBOJ-2024-118939R-Figure_1_Source_Data-sd/EMBOJ-2024-118939_Fig1B/SMAD1_Experiment_1.jpg
- __MACOSX/EMBOJ-2024-118939R-Figure_1_Source_Data-sd/EMBOJ-2024-118939_Fig1B/._SMAD1_Experiment_1.jpg
- EMBOJ-2024-118939R-Figure_1_Source_Data-sd/EMBOJ-2024-118939_Fig1B/pSMAD2_Experiment_1.jpg
- __MACOSX/EMBOJ-2024-118939R-Figure_1_Source_Data-sd/EMBOJ-2024-118939_Fig1B/._pSMAD2_Experiment_1.jpg
- EMBOJ-2024-118939R-Figure_1_Source_Data-sd/EMBOJ-2024-118939_Fig1B/SMAD1_Experiment_2.jpg
- __MACOSX/EMBOJ-2024-118939R-Figure_1_Source_Data-sd/EMBOJ-2024-118939_Fig1B/._SMAD1_Experiment_2.jpg
- EMBOJ-2024-118939R-Figure_1_Source_Data-sd/EMBOJ-2024-118939_Fig1B/SMAD2_Experiment_2.jpg
- __MACOSX/EMBOJ-2024-118939R-Figure_1_Source_Data-sd/EMBOJ-2024-118939_Fig1B/._SMAD2_Experiment_2.jpg
- EMBOJ-2024-118939R-Figure_1_Source_Data-sd/EMBOJ-2024-118939_Fig1B/SMAD2_Experiment_1.jpg
- __MACOSX/EMBOJ-2024-118939R-Figure_1_Source_Data-sd/EMBOJ-2024-118939_Fig1B/._SMAD2_Experiment_1.jpg
- EMBOJ-2024-118939R-Figure_1_Source_Data-sd/EMBOJ-2024-118939_Fig1B/pSMAD159_Experiment_1.jpg
- __MACOSX/EMBOJ-2024-118939R-Figure_1_Source_Data-sd/EMBOJ-2024-118939_Fig1B/._pSMAD159_Experiment_1.jpg
- EMBOJ-2024-118939R-Figure_1_Source_Data-sd/EMBOJ-2024-118939_Fig1B/pSMAD159_Experiment_2.jpg
- __MACOSX/EMBOJ-2024-118939R-Figure_1_Source_Data-sd/EMBOJ-2024-118939_Fig1B/._pSMAD159_Experiment_2.jpg
- EMBOJ-2024-118939R-Figure_1_Source_Data-sd/EMBOJ-2024-118939_Fig1C/qPCR_day_1-4_source_data.xlsx
- __MACOSX/EMBOJ-2024-118939R-Figure_1_Source_Data-sd/EMBOJ-2024-118939_Fig1C/._qPCR_day_1-4_source_data.xlsx
- EMBOJ-2024-118939R-Figure_1_Source_Data-sd/EMBOJ-2024-118939_Fig1D/D12_Veh_GFP.tif
- __MACOSX/EMBOJ-2024-118939R-Figure_1_Source_Data-sd/EMBOJ-2024-118939_Fig1D/._D12_Veh_GFP.tif
- EMBOJ-2024-118939R-Figure_1_Source_Data-sd/EMBOJ-2024-118939_Fig1D/D8_DMH1_Trans.tif
- __MACOSX/EMBOJ-2024-118939R-Figure_1_Source_Data-sd/EMBOJ-2024-118939_Fig1D/._D8_DMH1_Trans.tif
- EMBOJ-2024-118939R-Figure_1_Source_Data-sd/EMBOJ-2024-118939_Fig1D/D4_DMH1_RFP.tif
- __MACOSX/EMBOJ-2024-118939R-Figure_1_Source_Data-sd/EMBOJ-2024-118939_Fig1D/._D4_DMH1_RFP.tif
- EMBOJ-2024-118939R-Figure_1_Source_Data-sd/EMBOJ-2024-118939_Fig1D/D12_SB_Trans.tif
- __MACOSX/EMBOJ-2024-118939R-Figure_1_Source_Data-sd/EMBOJ-2024-118939_Fig1D/._D12_SB_Trans.tif
- EMBOJ-2024-118939R-Figure_1_Source_Data-sd/EMBOJ-2024-118939_Fig1D/D4_SB_RFP.tif
- __MACOSX/EMBOJ-2024-118939R-Figure_1_Source_Data-sd/EMBOJ-2024-118939_Fig1D/._D4_SB_RFP.tif
- EMBOJ-2024-118939R-Figure_1_Source_Data-sd/EMBOJ-2024-118939_Fig1D/D8_SB_Trans.tif
- __MACOSX/EMBOJ-2024-118939R-Figure_1_Source_Data-sd/EMBOJ-2024-118939_Fig1D/._D8_SB_Trans.tif
- EMBOJ-2024-118939R-Figure_1_Source_Data-sd/EMBOJ-2024-118939_Fig1D/D4_Veh_Trans.tif
- __MACOSX/EMBOJ-2024-118939R-Figure_1_Source_Data-sd/EMBOJ-2024-118939_Fig1D/._D4_Veh_Trans.tif
- EMBOJ-2024-118939R-Figure_1_Source_Data-sd/EMBOJ-2024-118939_Fig1D/D4_DMH1_Trans.tif
- __MACOSX/EMBOJ-2024-118939R-Figure_1_Source_Data-sd/EMBOJ-2024-118939_Fig1D/._D4_DMH1_Trans.tif
- EMBOJ-2024-118939R-Figure_1_Source_Data-sd/EMBOJ-2024-118939_Fig1D/D8_DMH1_RFP.tif
- __MACOSX/EMBOJ-2024-118939R-Figure_1_Source_Data-sd/EMBOJ-2024-118939_Fig1D/._D8_DMH1_RFP.tif
- EMBOJ-2024-118939R-Figure_1_Source_Data-sd/EMBOJ-2024-118939_Fig1D/D4_Veh_GFP.tif
- __MACOSX/EMBOJ-2024-118939R-Figure_1_Source_Data-sd/EMBOJ-2024-118939_Fig1D/._D4_Veh_GFP.tif
- EMBOJ-2024-118939R-Figure_1_Source_Data-sd/EMBOJ-2024-118939_Fig1D/D12_DMH1_RFP.tif
- __MACOSX/EMBOJ-2024-118939R-Figure_1_Source_Data-sd/EMBOJ-2024-118939_Fig1D/._D12_DMH1_RFP.tif
- EMBOJ-2024-118939R-Figure_1_Source_Data-sd/EMBOJ-2024-118939_Fig1D/D4_SB_Trans.tif
- __MACOSX/EMBOJ-2024-118939R-Figure_1_Source_Data-sd/EMBOJ-2024-118939_Fig1D/._D4_SB_Trans.tif
- EMBOJ-2024-118939R-Figure_1_Source_Data-sd/EMBOJ-2024-118939_Fig1D/D12_SB_RFP.tif
- __MACOSX/EMBOJ-2024-118939R-Figure_1_Source_Data-sd/EMBOJ-2024-118939_Fig1D/._D12_SB_RFP.tif
- EMBOJ-2024-118939R-Figure_1_Source_Data-sd/EMBOJ-2024-118939_Fig1D/D8_SB_GFP.tif
- __MACOSX/EMBOJ-2024-118939R-Figure_1_Source_Data-sd/EMBOJ-2024-118939_Fig1D/._D8_SB_GFP.tif
- EMBOJ-2024-118939R-Figure_1_Source_Data-sd/EMBOJ-2024-118939_Fig1D/D8_Veh_GFP.tif
- __MACOSX/EMBOJ-2024-118939R-Figure_1_Source_Data-sd/EMBOJ-2024-118939_Fig1D/._D8_Veh_GFP.tif
- EMBOJ-2024-118939R-Figure_1_Source_Data-sd/EMBOJ-2024-118939_Fig1D/D12_DMH1_Trans.tif
- __MACOSX/EMBOJ-2024-118939R-Figure_1_Source_Data-sd/EMBOJ-2024-118939_Fig1D/._D12_DMH1_Trans.tif
- EMBOJ-2024-118939R-Figure_1_Source_Data-sd/EMBOJ-2024-118939_Fig1D/D12_DMH1_GFP.tif
- __MACOSX/EMBOJ-2024-118939R-Figure_1_Source_Data-sd/EMBOJ-2024-118939_Fig1D/._D12_DMH1_GFP.tif
- EMBOJ-2024-118939R-Figure_1_Source_Data-sd/EMBOJ-2024-118939_Fig1D/D8_Veh_Trans.tif
- __MACOSX/EMBOJ-2024-118939R-Figure_1_Source_Data-sd/EMBOJ-2024-118939_Fig1D/._D8_Veh_Trans.tif
- EMBOJ-2024-118939R-Figure_1_Source_Data-sd/EMBOJ-2024-118939_Fig1D/D12_SB_GFP.tif
- __MACOSX/EMBOJ-2024-118939R-Figure_1_Source_Data-sd/EMBOJ-2024-118939_Fig1D/._D12_SB_GFP.tif
- EMBOJ-2024-118939R-Figure_1_Source_Data-sd/EMBOJ-2024-118939_Fig1D/D8_SB_RFP.tif
- __MACOSX/EMBOJ-2024-118939R-Figure_1_Source_Data-sd/EMBOJ-2024-118939_Fig1D/._D8_SB_RFP.tif
- EMBOJ-2024-118939R-Figure_1_Source_Data-sd/EMBOJ-2024-118939_Fig1D/D8_Veh_RFP.tif
- __MACOSX/EMBOJ-2024-118939R-Figure_1_Source_Data-sd/EMBOJ-2024-118939_Fig1D/._D8_Veh_RFP.tif
- EMBOJ-2024-118939R-Figure_1_Source_Data-sd/EMBOJ-2024-118939_Fig1D/D8_DMH1_GFP.tif
- __MACOSX/EMBOJ-2024-118939R-Figure_1_Source_Data-sd/EMBOJ-2024-118939_Fig1D/._D8_DMH1_GFP.tif
- EMBOJ-2024-118939R-Figure_1_Source_Data-sd/EMBOJ-2024-118939_Fig1D/D4_Veh_RFP.tif
- __MACOSX/EMBOJ-2024-118939R-Figure_1_Source_Data-sd/EMBOJ-2024-118939_Fig1D/._D4_Veh_RFP.tif
- EMBOJ-2024-118939R-Figure_1_Source_Data-sd/EMBOJ-2024-118939_Fig1D/D4_SB_GFP.tif
- __MACOSX/EMBOJ-2024-118939R-Figure_1_Source_Data-sd/EMBOJ-2024-118939_Fig1D/._D4_SB_GFP.tif
- EMBOJ-2024-118939R-Figure_1_Source_Data-sd/EMBOJ-2024-118939_Fig1D/D12_Veh_Trans.tif
- __MACOSX/EMBOJ-2024-118939R-Figure_1_Source_Data-sd/EMBOJ-2024-118939_Fig1D/._D12_Veh_Trans.tif
- EMBOJ-2024-118939R-Figure_1_Source_Data-sd/EMBOJ-2024-118939_Fig1D/D12_Veh_RFP.tif
- __MACOSX/EMBOJ-2024-118939R-Figure_1_Source_Data-sd/EMBOJ-2024-118939_Fig1D/._D12_Veh_RFP.tif
- EMBOJ-2024-118939R-Figure_1_Source_Data-sd/EMBOJ-2024-118939_Fig1D/D4_DMH1_GFP.tif
- __MACOSX/EMBOJ-2024-118939R-Figure_1_Source_Data-sd/EMBOJ-2024-118939_Fig1D/._D4_DMH1_GFP.tif
- EMBOJ-2024-118939R-Figure_1_Source_Data-sd/EMBOJ-2024-118939_Fig1E-G/Day7-5_FCS/D8_9-1.fcs
- __MACOSX/EMBOJ-2024-118939R-Figure_1_Source_Data-sd/EMBOJ-2024-118939_Fig1E-G/Day7-5_FCS/._D8_9-1.fcs
- EMBOJ-2024-118939R-Figure_1_Source_Data-sd/EMBOJ-2024-118939_Fig1E-G/Day7-5_FCS/D8_9-2.fcs
- __MACOSX/EMBOJ-2024-118939R-Figure_1_Source_Data-sd/EMBOJ-2024-118939_Fig1E-G/Day7-5_FCS/._D8_9-2.fcs
- EMBOJ-2024-118939R-Figure_1_Source_Data-sd/EMBOJ-2024-118939_Fig1E-G/Day7-5_FCS/D8_8_4.fcs
- __MACOSX/EMBOJ-2024-118939R-Figure_1_Source_Data-sd/EMBOJ-2024-118939_Fig1E-G/Day7-5_FCS/._D8_8_4.fcs
- EMBOJ-2024-118939R-Figure_1_Source_Data-sd/EMBOJ-2024-118939_Fig1E-G/Day7-5_FCS/D8_8-2.fcs
- __MACOSX/EMBOJ-2024-118939R-Figure_1_Source_Data-sd/EMBOJ-2024-118939_Fig1E-G/Day7-5_FCS/._D8_8-2.fcs
- EMBOJ-2024-118939R-Figure_1_Source_Data-sd/EMBOJ-2024-118939_Fig1E-G/Day7-5_FCS/D8_8-1.fcs
- __MACOSX/EMBOJ-2024-118939R-Figure_1_Source_Data-sd/EMBOJ-2024-118939_Fig1E-G/Day7-5_FCS/._D8_8-1.fcs
- EMBOJ-2024-118939R-Figure_1_Source_Data-sd/EMBOJ-2024-118939_Fig1E-G/Day7-5_FCS/D8_9_4.fcs
- __MACOSX/EMBOJ-2024-118939R-Figure_1_Source_Data-sd/EMBOJ-2024-118939_Fig1E-G/Day7-5_FCS/._D8_9_4.fcs
- EMBOJ-2024-118939R-Figure_1_Source_Data-sd/EMBOJ-2024-118939_Fig1E-G/Day7-5_FCS/D8_7_4.fcs
- __MACOSX/EMBOJ-2024-118939R-Figure_1_Source_Data-sd/EMBOJ-2024-118939_Fig1E-G/Day7-5_FCS/._D8_7_4.fcs
- EMBOJ-2024-118939R-Figure_1_Source_Data-sd/EMBOJ-2024-118939_Fig1E-G/Day7-5_FCS/D8_11_4.fcs
- __MACOSX/EMBOJ-2024-118939R-Figure_1_Source_Data-sd/EMBOJ-2024-118939_Fig1E-G/Day7-5_FCS/._D8_11_4.fcs
- EMBOJ-2024-118939R-Figure_1_Source_Data-sd/EMBOJ-2024-118939_Fig1E-G/Day7-5_FCS/D8_2-1.fcs
- __MACOSX/EMBOJ-2024-118939R-Figure_1_Source_Data-sd/EMBOJ-2024-118939_Fig1E-G/Day7-5_FCS/._D8_2-1.fcs
- EMBOJ-2024-118939R-Figure_1_Source_Data-sd/EMBOJ-2024-118939_Fig1E-G/Day7-5_FCS/D8_5_4.fcs
- __MACOSX/EMBOJ-2024-118939R-Figure_1_Source_Data-sd/EMBOJ-2024-118939_Fig1E-G/Day7-5_FCS/._D8_5_4.fcs
- EMBOJ-2024-118939R-Figure_1_Source_Data-sd/EMBOJ-2024-118939_Fig1E-G/Day7-5_FCS/D8_2-2.fcs
- __MACOSX/EMBOJ-2024-118939R-Figure_1_Source_Data-sd/EMBOJ-2024-118939_Fig1E-G/Day7-5_FCS/._D8_2-2.fcs
- EMBOJ-2024-118939R-Figure_1_Source_Data-sd/EMBOJ-2024-118939_Fig1E-G/Day7-5_FCS/D8_10-2.fcs
- __MACOSX/EMBOJ-2024-118939R-Figure_1_Source_Data-sd/EMBOJ-2024-118939_Fig1E-G/Day7-5_FCS/._D8_10-2.fcs
- EMBOJ-2024-118939R-Figure_1_Source_Data-sd/EMBOJ-2024-118939_Fig1E-G/Day7-5_FCS/D8_11_3.fcs
- __MACOSX/EMBOJ-2024-118939R-Figure_1_Source_Data-sd/EMBOJ-2024-118939_Fig1E-G/Day7-5_FCS/._D8_11_3.fcs
- EMBOJ-2024-118939R-Figure_1_Source_Data-sd/EMBOJ-2024-118939_Fig1E-G/Day7-5_FCS/D8_6-2.fcs
- __MACOSX/EMBOJ-2024-118939R-Figure_1_Source_Data-sd/EMBOJ-2024-118939_Fig1E-G/Day7-5_FCS/._D8_6-2.fcs
- EMBOJ-2024-118939R-Figure_1_Source_Data-sd/EMBOJ-2024-118939_Fig1E-G/Day7-5_FCS/D8_4-1.fcs
- __MACOSX/EMBOJ-2024-118939R-Figure_1_Source_Data-sd/EMBOJ-2024-118939_Fig1E-G/Day7-5_FCS/._D8_4-1.fcs
- EMBOJ-2024-118939R-Figure_1_Source_Data-sd/EMBOJ-2024-118939_Fig1E-G/Day7-5_FCS/D8_1_4.fcs
- __MACOSX/EMBOJ-2024-118939R-Figure_1_Source_Data-sd/EMBOJ-2024-118939_Fig1E-G/Day7-5_FCS/._D8_1_4.fcs
- EMBOJ-2024-118939R-Figure_1_Source_Data-sd/EMBOJ-2024-118939_Fig1E-G/Day7-5_FCS/D8_10-1.fcs
- __MACOSX/EMBOJ-2024-118939R-Figure_1_Source_Data-sd/EMBOJ-2024-118939_Fig1E-G/Day7-5_FCS/._D8_10-1.fcs
- EMBOJ-2024-118939R-Figure_1_Source_Data-sd/EMBOJ-2024-118939_Fig1E-G/Day7-5_FCS/D8_3_4.fcs
- __MACOSX/EMBOJ-2024-118939R-Figure_1_Source_Data-sd/EMBOJ-2024-118939_Fig1E-G/Day7-5_FCS/._D8_3_4.fcs
- EMBOJ-2024-118939R-Figure_1_Source_Data-sd/EMBOJ-2024-118939_Fig1E-G/Day7-5_FCS/D8_6-1.fcs
- __MACOSX/EMBOJ-2024-118939R-Figure_1_Source_Data-sd/EMBOJ-2024-118939_Fig1E-G/Day7-5_FCS/._D8_6-1.fcs
- EMBOJ-2024-118939R-Figure_1_Source_Data-sd/EMBOJ-2024-118939_Fig1E-G/Day7-5_FCS/D8_4-2.fcs
- __MACOSX/EMBOJ-2024-118939R-Figure_1_Source_Data-sd/EMBOJ-2024-118939_Fig1E-G/Day7-5_FCS/._D8_4-2.fcs
- EMBOJ-2024-118939R-Figure_1_Source_Data-sd/EMBOJ-2024-118939_Fig1E-G/Day7-5_FCS/D8_4_4.fcs
- __MACOSX/EMBOJ-2024-118939R-Figure_1_Source_Data-sd/EMBOJ-2024-118939_Fig1E-G/Day7-5_FCS/._D8_4_4.fcs
- EMBOJ-2024-118939R-Figure_1_Source_Data-sd/EMBOJ-2024-118939_Fig1E-G/Day7-5_FCS/D8_1-1.fcs
- __MACOSX/EMBOJ-2024-118939R-Figure_1_Source_Data-sd/EMBOJ-2024-118939_Fig1E-G/Day7-5_FCS/._D8_1-1.fcs
- EMBOJ-2024-118939R-Figure_1_Source_Data-sd/EMBOJ-2024-118939_Fig1E-G/Day7-5_FCS/D8_3-2.fcs
- __MACOSX/EMBOJ-2024-118939R-Figure_1_Source_Data-sd/EMBOJ-2024-118939_Fig1E-G/Day7-5_FCS/._D8_3-2.fcs
- EMBOJ-2024-118939R-Figure_1_Source_Data-sd/EMBOJ-2024-118939_Fig1E-G/Day7-5_FCS/D8_1-2.fcs
- __MACOSX/EMBOJ-2024-118939R-Figure_1_Source_Data-sd/EMBOJ-2024-118939_Fig1E-G/Day7-5_FCS/._D8_1-2.fcs
- EMBOJ-2024-118939R-Figure_1_Source_Data-sd/EMBOJ-2024-118939_Fig1E-G/Day7-5_FCS/D8_10_4.fcs
- __MACOSX/EMBOJ-2024-118939R-Figure_1_Source_Data-sd/EMBOJ-2024-118939_Fig1E-G/Day7-5_FCS/._D8_10_4.fcs
- EMBOJ-2024-118939R-Figure_1_Source_Data-sd/EMBOJ-2024-118939_Fig1E-G/Day7-5_FCS/D8_3-1.fcs
- __MACOSX/EMBOJ-2024-118939R-Figure_1_Source_Data-sd/EMBOJ-2024-118939_Fig1E-G/Day7-5_FCS/._D8_3-1.fcs
- EMBOJ-2024-118939R-Figure_1_Source_Data-sd/EMBOJ-2024-118939_Fig1E-G/Day7-5_FCS/D8_6_4.fcs
- __MACOSX/EMBOJ-2024-118939R-Figure_1_Source_Data-sd/EMBOJ-2024-118939_Fig1E-G/Day7-5_FCS/._D8_6_4.fcs
- EMBOJ-2024-118939R-Figure_1_Source_Data-sd/EMBOJ-2024-118939_Fig1E-G/Day7-5_FCS/D8_7-1.fcs
- __MACOSX/EMBOJ-2024-118939R-Figure_1_Source_Data-sd/EMBOJ-2024-118939_Fig1E-G/Day7-5_FCS/._D8_7-1.fcs
- EMBOJ-2024-118939R-Figure_1_Source_Data-sd/EMBOJ-2024-118939_Fig1E-G/Day7-5_FCS/D8_2_4.fcs
- __MACOSX/EMBOJ-2024-118939R-Figure_1_Source_Data-sd/EMBOJ-2024-118939_Fig1E-G/Day7-5_FCS/._D8_2_4.fcs
- EMBOJ-2024-118939R-Figure_1_Source_Data-sd/EMBOJ-2024-118939_Fig1E-G/Day7-5_FCS/D8_5-2.fcs
- __MACOSX/EMBOJ-2024-118939R-Figure_1_Source_Data-sd/EMBOJ-2024-118939_Fig1E-G/Day7-5_FCS/._D8_5-2.fcs
- EMBOJ-2024-118939R-Figure_1_Source_Data-sd/EMBOJ-2024-118939_Fig1E-G/Day7-5_FCS/D8_7-2.fcs
- __MACOSX/EMBOJ-2024-118939R-Figure_1_Source_Data-sd/EMBOJ-2024-118939_Fig1E-G/Day7-5_FCS/._D8_7-2.fcs
- EMBOJ-2024-118939R-Figure_1_Source_Data-sd/EMBOJ-2024-118939_Fig1E-G/Day7-5_FCS/D8_11-2.fcs
- __MACOSX/EMBOJ-2024-118939R-Figure_1_Source_Data-sd/EMBOJ-2024-118939_Fig1E-G/Day7-5_FCS/._D8_11-2.fcs
- EMBOJ-2024-118939R-Figure_1_Source_Data-sd/EMBOJ-2024-118939_Fig1E-G/Day7-5_FCS/D8_5-1.fcs
- __MACOSX/EMBOJ-2024-118939R-Figure_1_Source_Data-sd/EMBOJ-2024-118939_Fig1E-G/Day7-5_FCS/._D8_5-1.fcs
- EMBOJ-2024-118939R-Figure_1_Source_Data-sd/EMBOJ-2024-118939_Fig1E-G/Day4_FCS/D4_5-2.fcs
- __MACOSX/EMBOJ-2024-118939R-Figure_1_Source_Data-sd/EMBOJ-2024-118939_Fig1E-G/Day4_FCS/._D4_5-2.fcs
- EMBOJ-2024-118939R-Figure_1_Source_Data-sd/EMBOJ-2024-118939_Fig1E-G/Day4_FCS/D4_2_4.fcs
- __MACOSX/EMBOJ-2024-118939R-Figure_1_Source_Data-sd/EMBOJ-2024-118939_Fig1E-G/Day4_FCS/._D4_2_4.fcs
- EMBOJ-2024-118939R-Figure_1_Source_Data-sd/EMBOJ-2024-118939_Fig1E-G/Day4_FCS/D4_7-1.fcs
- __MACOSX/EMBOJ-2024-118939R-Figure_1_Source_Data-sd/EMBOJ-2024-118939_Fig1E-G/Day4_FCS/._D4_7-1.fcs
- EMBOJ-2024-118939R-Figure_1_Source_Data-sd/EMBOJ-2024-118939_Fig1E-G/Day4_FCS/D4_5-1.fcs
- __MACOSX/EMBOJ-2024-118939R-Figure_1_Source_Data-sd/EMBOJ-2024-118939_Fig1E-G/Day4_FCS/._D4_5-1.fcs
- EMBOJ-2024-118939R-Figure_1_Source_Data-sd/EMBOJ-2024-118939_Fig1E-G/Day4_FCS/D4_7-2.fcs
- __MACOSX/EMBOJ-2024-118939R-Figure_1_Source_Data-sd/EMBOJ-2024-118939_Fig1E-G/Day4_FCS/._D4_7-2.fcs
- EMBOJ-2024-118939R-Figure_1_Source_Data-sd/EMBOJ-2024-118939_Fig1E-G/Day4_FCS/D4_3-2.fcs
- __MACOSX/EMBOJ-2024-118939R-Figure_1_Source_Data-sd/EMBOJ-2024-118939_Fig1E-G/Day4_FCS/._D4_3-2.fcs
- EMBOJ-2024-118939R-Figure_1_Source_Data-sd/EMBOJ-2024-118939_Fig1E-G/Day4_FCS/D4_1-1.fcs
- __MACOSX/EMBOJ-2024-118939R-Figure_1_Source_Data-sd/EMBOJ-2024-118939_Fig1E-G/Day4_FCS/._D4_1-1.fcs
- EMBOJ-2024-118939R-Figure_1_Source_Data-sd/EMBOJ-2024-118939_Fig1E-G/Day4_FCS/D4_4_4.fcs
- __MACOSX/EMBOJ-2024-118939R-Figure_1_Source_Data-sd/EMBOJ-2024-118939_Fig1E-G/Day4_FCS/._D4_4_4.fcs
- EMBOJ-2024-118939R-Figure_1_Source_Data-sd/EMBOJ-2024-118939_Fig1E-G/Day4_FCS/D4_6_4.fcs
- __MACOSX/EMBOJ-2024-118939R-Figure_1_Source_Data-sd/EMBOJ-2024-118939_Fig1E-G/Day4_FCS/._D4_6_4.fcs
- EMBOJ-2024-118939R-Figure_1_Source_Data-sd/EMBOJ-2024-118939_Fig1E-G/Day4_FCS/D4_3-1.fcs
- __MACOSX/EMBOJ-2024-118939R-Figure_1_Source_Data-sd/EMBOJ-2024-118939_Fig1E-G/Day4_FCS/._D4_3-1.fcs
- EMBOJ-2024-118939R-Figure_1_Source_Data-sd/EMBOJ-2024-118939_Fig1E-G/Day4_FCS/D4_1-2.fcs
- __MACOSX/EMBOJ-2024-118939R-Figure_1_Source_Data-sd/EMBOJ-2024-118939_Fig1E-G/Day4_FCS/._D4_1-2.fcs
- EMBOJ-2024-118939R-Figure_1_Source_Data-sd/EMBOJ-2024-118939_Fig1E-G/Day4_FCS/D4_1_4.fcs
- __MACOSX/EMBOJ-2024-118939R-Figure_1_Source_Data-sd/EMBOJ-2024-118939_Fig1E-G/Day4_FCS/._D4_1_4.fcs
- EMBOJ-2024-118939R-Figure_1_Source_Data-sd/EMBOJ-2024-118939_Fig1E-G/Day4_FCS/D4_4-1.fcs
- __MACOSX/EMBOJ-2024-118939R-Figure_1_Source_Data-sd/EMBOJ-2024-118939_Fig1E-G/Day4_FCS/._D4_4-1.fcs
- EMBOJ-2024-118939R-Figure_1_Source_Data-sd/EMBOJ-2024-118939_Fig1E-G/Day4_FCS/D4_6-2.fcs
- __MACOSX/EMBOJ-2024-118939R-Figure_1_Source_Data-sd/EMBOJ-2024-118939_Fig1E-G/Day4_FCS/._D4_6-2.fcs
- EMBOJ-2024-118939R-Figure_1_Source_Data-sd/EMBOJ-2024-118939_Fig1E-G/Day4_FCS/D4_4-2.fcs
- __MACOSX/EMBOJ-2024-118939R-Figure_1_Source_Data-sd/EMBOJ-2024-118939_Fig1E-G/Day4_FCS/._D4_4-2.fcs
- EMBOJ-2024-118939R-Figure_1_Source_Data-sd/EMBOJ-2024-118939_Fig1E-G/Day4_FCS/D4_6-1.fcs
- __MACOSX/EMBOJ-2024-118939R-Figure_1_Source_Data-sd/EMBOJ-2024-118939_Fig1E-G/Day4_FCS/._D4_6-1.fcs
- EMBOJ-2024-118939R-Figure_1_Source_Data-sd/EMBOJ-2024-118939_Fig1E-G/Day4_FCS/D4_3_4.fcs
- __MACOSX/EMBOJ-2024-118939R-Figure_1_Source_Data-sd/EMBOJ-2024-118939_Fig1E-G/Day4_FCS/._D4_3_4.fcs
- EMBOJ-2024-118939R-Figure_1_Source_Data-sd/EMBOJ-2024-118939_Fig1E-G/Day4_FCS/D4_2-1.fcs
- __MACOSX/EMBOJ-2024-118939R-Figure_1_Source_Data-sd/EMBOJ-2024-118939_Fig1E-G/Day4_FCS/._D4_2-1.fcs
- EMBOJ-2024-118939R-Figure_1_Source_Data-sd/EMBOJ-2024-118939_Fig1E-G/Day4_FCS/D4_7_4.fcs
- __MACOSX/EMBOJ-2024-118939R-Figure_1_Source_Data-sd/EMBOJ-2024-118939_Fig1E-G/Day4_FCS/._D4_7_4.fcs
- EMBOJ-2024-118939R-Figure_1_Source_Data-sd/EMBOJ-2024-118939_Fig1E-G/Day4_FCS/D4_2-2.fcs
- __MACOSX/EMBOJ-2024-118939R-Figure_1_Source_Data-sd/EMBOJ-2024-118939_Fig1E-G/Day4_FCS/._D4_2-2.fcs
- EMBOJ-2024-118939R-Figure_1_Source_Data-sd/EMBOJ-2024-118939_Fig1E-G/Day4_FCS/D4_5_4.fcs
- __MACOSX/EMBOJ-2024-118939R-Figure_1_Source_Data-sd/EMBOJ-2024-118939_Fig1E-G/Day4_FCS/._D4_5_4.fcs
- EMBOJ-2024-118939R-Figure_1_Source_Data-sd/EMBOJ-2024-118939_Fig1E-G/Day4_FCS/D4_11-2.fcs
- __MACOSX/EMBOJ-2024-118939R-Figure_1_Source_Data-sd/EMBOJ-2024-118939_Fig1E-G/Day4_FCS/._D4_11-2.fcs
- EMBOJ-2024-118939R-Figure_1_Source_Data-sd/EMBOJ-2024-118939_Fig1E-G/Day4_FCS/D4_9_4.fcs
- __MACOSX/EMBOJ-2024-118939R-Figure_1_Source_Data-sd/EMBOJ-2024-118939_Fig1E-G/Day4_FCS/._D4_9_4.fcs
- EMBOJ-2024-118939R-Figure_1_Source_Data-sd/EMBOJ-2024-118939_Fig1E-G/Day4_FCS/D4_11-3.fcs
- __MACOSX/EMBOJ-2024-118939R-Figure_1_Source_Data-sd/EMBOJ-2024-118939_Fig1E-G/Day4_FCS/._D4_11-3.fcs
- EMBOJ-2024-118939R-Figure_1_Source_Data-sd/EMBOJ-2024-118939_Fig1E-G/Day4_FCS/D4_8-2.fcs
- __MACOSX/EMBOJ-2024-118939R-Figure_1_Source_Data-sd/EMBOJ-2024-118939_Fig1E-G/Day4_FCS/._D4_8-2.fcs
- EMBOJ-2024-118939R-Figure_1_Source_Data-sd/EMBOJ-2024-118939_Fig1E-G/Day4_FCS/D4_10_4.fcs
- __MACOSX/EMBOJ-2024-118939R-Figure_1_Source_Data-sd/EMBOJ-2024-118939_Fig1E-G/Day4_FCS/._D4_10_4.fcs
- EMBOJ-2024-118939R-Figure_1_Source_Data-sd/EMBOJ-2024-118939_Fig1E-G/Day4_FCS/D4_8-1.fcs
- __MACOSX/EMBOJ-2024-118939R-Figure_1_Source_Data-sd/EMBOJ-2024-118939_Fig1E-G/Day4_FCS/._D4_8-1.fcs
- EMBOJ-2024-118939R-Figure_1_Source_Data-sd/EMBOJ-2024-118939_Fig1E-G/Day4_FCS/D4_10-1.fcs
- __MACOSX/EMBOJ-2024-118939R-Figure_1_Source_Data-sd/EMBOJ-2024-118939_Fig1E-G/Day4_FCS/._D4_10-1.fcs
- EMBOJ-2024-118939R-Figure_1_Source_Data-sd/EMBOJ-2024-118939_Fig1E-G/Day4_FCS/D4_8_4.fcs
- __MACOSX/EMBOJ-2024-118939R-Figure_1_Source_Data-sd/EMBOJ-2024-118939_Fig1E-G/Day4_FCS/._D4_8_4.fcs
- EMBOJ-2024-118939R-Figure_1_Source_Data-sd/EMBOJ-2024-118939_Fig1E-G/Day4_FCS/D4_10-2.fcs
- __MACOSX/EMBOJ-2024-118939R-Figure_1_Source_Data-sd/EMBOJ-2024-118939_Fig1E-G/Day4_FCS/._D4_10-2.fcs
- EMBOJ-2024-118939R-Figure_1_Source_Data-sd/EMBOJ-2024-118939_Fig1E-G/Day4_FCS/D4_9-1.fcs
- __MACOSX/EMBOJ-2024-118939R-Figure_1_Source_Data-sd/EMBOJ-2024-118939_Fig1E-G/Day4_FCS/._D4_9-1.fcs
- EMBOJ-2024-118939R-Figure_1_Source_Data-sd/EMBOJ-2024-118939_Fig1E-G/Day4_FCS/D4_11_4.fcs
- __MACOSX/EMBOJ-2024-118939R-Figure_1_Source_Data-sd/EMBOJ-2024-118939_Fig1E-G/Day4_FCS/._D4_11_4.fcs
- EMBOJ-2024-118939R-Figure_1_Source_Data-sd/EMBOJ-2024-118939_Fig1E-G/Day4_FCS/D4_9-2.fcs
- __MACOSX/EMBOJ-2024-118939R-Figure_1_Source_Data-sd/EMBOJ-2024-118939_Fig1E-G/Day4_FCS/._D4_9-2.fcs
