# Supplementary material for: HAND1 level controls the specification of multipotent cardiac and extraembryonic progenitors from human pluripotent stem cells
Source: EMBO J. 2025 Mar 31;44(9):2541–65. doi: 10.1038/s44318-025-00409-0 (PMC12048643; doi:10.1038/s44318-025-00409-0)
Supplement: Supplementary file 4 — Source data Fig. 1 [file 44318_2025_409_MOESM4_ESM.zip › EMBOJ-2024-118939R-Figure_1_Source_Data-sd/EMBOJ-2024-118939_Fig1I/Figure 1I_data.xlsx]

## Sheet: Figure 1I_data
sample	NKX2-5	FOXA2
SB_g0_t0_rep1	152	0
SB_g1_t0_rep1	3916	0
CTRL_g0_t0_rep1	853	9
CTRL_g1_t0_rep1	9626	4
DM_g0_t0_rep1	644	27
DM_g1_t0_rep1	8221	18
DM_g0_t1_rep1	68	1459
DM_g1_t1_rep1	2230	1648
SB_g0_t0_rep2	859	13
SB_g1_t0_rep2	12523	15
DM_g0_t0_rep2	710	234
DM_g1_t0_rep2	11838	704
DM_g0_t1_rep2	247	6202
DM_g1_t1_rep2	3342	2255
SB_g0_t0_rep3	569	1
SB_g1_t0_rep3	9055	4
CTRL_g0_t0_rep3	1609	16
CTRL_g1_t0_rep3	9269	7
DM_g0_t0_rep3	607	83
DM_g1_t0_rep3	9832	15
DM_g0_t1_rep3	518	3568
DM_g1_t1_rep3	6312	3177
