# Supplementary material for: HAND1 level controls the specification of multipotent cardiac and extraembryonic progenitors from human pluripotent stem cells
Source: EMBO J. 2025 Mar 31;44(9):2541–65. doi: 10.1038/s44318-025-00409-0 (PMC12048643; doi:10.1038/s44318-025-00409-0)
Supplement: Supplementary file 4 — Source data Fig. 1 [file 44318_2025_409_MOESM4_ESM.zip › EMBOJ-2024-118939R-Figure_1_Source_Data-sd/EMBOJ-2024-118939_Fig1E-G/FACS data and FCS file index.xlsx]

## Sheet: Day 4
Code (FCS file)	Treatment	Conc.	Tom_1	Tom_2	Tom_3	Tom_4		PDGFRA_1	PDGFRA_2	PDGFRA_3	PDGFRA_4		CD235_1	CD235_2	CD235_3	CD235_4
D4_1	SB1	5	3.34	2.72		3.6		94	95.4		72		25.56	25.73		9.4
D4_2	SB2	1.7	2.81	2.38		4.4		91.4	95.7		80		34.51	45.22		35.2
D4_3	SB3	0.6	3.92	3.1		5.5		91.9	94.9		83		56.85	68.21		55
D4_4	SB4	0.2	4.76	3.91		13		86.1	91.6		67		68.18	78.57		68.9
D4_5	SB5	0.06	6.75	4.08		18		84.7	90		64		75.52	82.17		72.1
D4_6	Vehicle	0	8.13	5.73		25		84.41	87.43		60		84.04	87.04		70
D4_7	DM5	0.006	12.3	9.96		37		79.74	82.13		51		83.3	90.8		70
D4_8	DM4	0.02	15.4	11.7		40		71.4	82.05		38		84.1	92.8		67
D4_9	DM3	0.06	23.3	20.9		52		60.61	71.09		34		82.5	93.3		65
D4_10	DM2	0.17	30.8	32.1		66		53.57	57.35		15		84.7	95.1		59
D4_11	DM1	0.5		55.8	57	74			29.32	34	6			85.6	71	55

## Sheet: Day 7-5
Code (FCS file)	Treatment	Conc.	GFP_1	GFP_2	GFP_3	GFP_4		Tom_1	Tom_2	Tom_3	Tom_4
D8_1	SB1	5	1.28	0.16		0		1.97	1.187		1.8
D8_2	SB2	1.7	3.63	0.294		0.5		1.73	1.444		2.2
D8_3	SB3	0.6	27.1	8.62		4		1.96	1.61		2
D8_4	SB4	0.2	37.89	19.36		60		2.36	1.85		2
D8_5	SB5	0.06	44.86	21.91		64		2.74	2.9		2
D8_6	Vehicle	0	41.5	24.83		53		4.07	2.53		2.3
D8_7	DM5	0.006	49.36	29.85		53		5.1	3.13		3.5
D8_8	DM4	0.02	50.71	33.11		49		6.59	3.97		3.9
D8_9	DM3	0.06	40.66	40.15		52		12.67	7.61		4.7
D8_10	DM2	0.17	11.43	25.57		46		24.63	22.27		6.9
D8_11	DM1	0.5		6.38	0.9	29			44.04	1.7	18.1
