# Supplementary material for: HAND1 level controls the specification of multipotent cardiac and extraembryonic progenitors from human pluripotent stem cells
Source: EMBO J. 2025 Mar 31;44(9):2541–65. doi: 10.1038/s44318-025-00409-0 (PMC12048643; doi:10.1038/s44318-025-00409-0)
Supplement: Supplementary file 4 — Source data Fig. 1 [file 44318_2025_409_MOESM4_ESM.zip › EMBOJ-2024-118939R-Figure_1_Source_Data-sd/EMBOJ-2024-118939_Fig1C/qPCR_day_1-4_source_data.xlsx]

## Sheet: Sheet1
SOX2
Day	Vehicle			SB			DMH1
0	3697.22	3697.22	3681.4	3697.22	3697.22	3681.4	3697.22	3697.22	3681.4
1	1763.59	1551.54	967.7	1763.59	1551.54	967.7	1763.59	1551.54	967.7
2	662.482	233.751	163.6	662.482	233.751	163.6	662.482	233.751	163.6
3	100.361	12.8003	12.8	519.56	17.3474	26.3	365.652	54.6089	37.2
4	168.801	16.6575	19	333.726	14.2548	2.8	457.311	224.161	58.4
TBXT
Day	Vehicle			SB			DMH1
0	2.25783	2.25783	2.3	2.25783	2.25783	2.3	2.25783	2.25783	2.3
1	357.2	891.744	322.3	357.2	891.744	322.3	357.2	891.744	322.3
2	5800.89	10620.4	3464.9	5800.89	10620.4	3464.9	5800.89	10620.4	3464.9
3	4423.59	2366.88	1434.3	8655.55	4847.29	2535.1	3247.27	1582.79	883.5
4	201.808	17.4147	29.6	2470.39	812.237	383.6	159.548	118.904	27.4
MESP1
Day	Vehicle			SB			DMH1
0	0.889284	0.889284	1.8	0.889284	0.889284	1.8	0.889284	0.889284	1.8
1	2.63899	3.41439	1.6	2.63899	3.41439	1.6	2.63899	3.41439	1.6
2	27.0865	58.1567	62.2	27.0865	58.1567	62.2	27.0865	58.1567	62.2
3	72.9054	67.3272	67.7	96.9006	100.429	77	4.48804	3.62933	6.5
4	58.0855	17.0758	22.5	49.0476	14.225	18.7	17.2935	20.4859	18.5
HOXB1
Day	Vehicle			SB			DMH1
0	8.13477	8.13477	19.1	8.13477	8.13477	19.1	8.13477	8.13477	19.1
1	6.59793	10.2748	10.8	6.59793	10.2748	10.8	6.59793	10.2748	10.8
2	3.21426	4.04773	6.3	3.21426	4.04773	6.3	3.21426	4.04773	6.3
3	0.315056	1.35423	1.8	42.4501	42.0459	108.1	1.09793	1.53825	2.3
4	3.99573	12.1008	4.4	304.538	296.683	426.5	4.05172	1.24405	1.9
MIXL1
Day	Vehicle			SB			DMH1
0	12.6428	12.6428	7.1	12.6428	12.6428	7.1	12.6428	12.6428	7.1
1	96.5318	242.059	459.3	96.5318	242.059	459.3	96.5318	242.059	459.3
2	6093.73	11718.5	7935.8	6093.73	11718.5	7935.8	6093.73	11718.5	7935.8
3	16385.2	12392.4	10264.9	1727.8	870.417	1736.2	16478.6	20356.3	11030.4
4	718.796	111.818	371.6	853.782	295.545	281.2	125.86	248.729	403.3
FOXA2
Day	Vehicle			SB			DMH1
0	50.9152	50.9152	0.2	50.9152	50.9152	0.2	50.9152	50.9152	0.2
1	52.6878	75.0858	1.9	52.6878	75.0858	1.9	52.6878	75.0858	1.9
2	192.596	615.101	46.6	192.596	615.101	46.6	192.596	615.101	46.6
3	73.9512	160.767	58.5	44.3308	31.3526	2.7	2452.05	1297.01	364.5
4	209.54	319.726	61.3	60.0545	75.8623	3.6	2373.33	3972.19	345
