# Supplementary material for: HAND1 level controls the specification of multipotent cardiac and extraembryonic progenitors from human pluripotent stem cells
Source: EMBO J. 2025 Mar 31;44(9):2541–65. doi: 10.1038/s44318-025-00409-0 (PMC12048643; doi:10.1038/s44318-025-00409-0)
Supplement: Supplementary file 5 — Source data Fig. 2 [file 44318_2025_409_MOESM5_ESM.zip]

Archive with 118 entries (113 files):
- EMBOJ-2024-118939R-Figure_2_Source_Data-sd/
- __MACOSX/._EMBOJ-2024-118939R-Figure_2_Source_Data-sd
- EMBOJ-2024-118939R-Figure_2_Source_Data-sd/.DS_Store
- __MACOSX/EMBOJ-2024-118939R-Figure_2_Source_Data-sd/._.DS_Store
- EMBOJ-2024-118939R-Figure_2_Source_Data-sd/EMBOJ-2024-118939_Fig2D/
- __MACOSX/EMBOJ-2024-118939R-Figure_2_Source_Data-sd/._EMBOJ-2024-118939_Fig2D
- EMBOJ-2024-118939R-Figure_2_Source_Data-sd/EMBOJ-2024-118939_Fig2C/
- __MACOSX/EMBOJ-2024-118939R-Figure_2_Source_Data-sd/._EMBOJ-2024-118939_Fig2C
- EMBOJ-2024-118939R-Figure_2_Source_Data-sd/EMBOJ-2024-118939_Fig2B/
- __MACOSX/EMBOJ-2024-118939R-Figure_2_Source_Data-sd/._EMBOJ-2024-118939_Fig2B
- EMBOJ-2024-118939R-Figure_2_Source_Data-sd/EMBOJ-2024-118939_Fig2E/
- __MACOSX/EMBOJ-2024-118939R-Figure_2_Source_Data-sd/._EMBOJ-2024-118939_Fig2E
- EMBOJ-2024-118939R-Figure_2_Source_Data-sd/EMBOJ-2024-118939_Fig2D/WT_SB.fcs
- __MACOSX/EMBOJ-2024-118939R-Figure_2_Source_Data-sd/EMBOJ-2024-118939_Fig2D/._WT_SB.fcs
- EMBOJ-2024-118939R-Figure_2_Source_Data-sd/EMBOJ-2024-118939_Fig2D/HAND1_null_SB.fcs
- __MACOSX/EMBOJ-2024-118939R-Figure_2_Source_Data-sd/EMBOJ-2024-118939_Fig2D/._HAND1_null_SB.fcs
- EMBOJ-2024-118939R-Figure_2_Source_Data-sd/EMBOJ-2024-118939_Fig2D/HAND1_null_Vehicle.fcs
- __MACOSX/EMBOJ-2024-118939R-Figure_2_Source_Data-sd/EMBOJ-2024-118939_Fig2D/._HAND1_null_Vehicle.fcs
- EMBOJ-2024-118939R-Figure_2_Source_Data-sd/EMBOJ-2024-118939_Fig2D/WT_Vehicle.fcs
- __MACOSX/EMBOJ-2024-118939R-Figure_2_Source_Data-sd/EMBOJ-2024-118939_Fig2D/._WT_Vehicle.fcs
- EMBOJ-2024-118939R-Figure_2_Source_Data-sd/EMBOJ-2024-118939_Fig2C/Figure 2C data.xlsx
- __MACOSX/EMBOJ-2024-118939R-Figure_2_Source_Data-sd/EMBOJ-2024-118939_Fig2C/._Figure 2C data.xlsx
- EMBOJ-2024-118939R-Figure_2_Source_Data-sd/EMBOJ-2024-118939_Fig2B/WT1_Veh_4.jpg
- __MACOSX/EMBOJ-2024-118939R-Figure_2_Source_Data-sd/EMBOJ-2024-118939_Fig2B/._WT1_Veh_4.jpg
- EMBOJ-2024-118939R-Figure_2_Source_Data-sd/EMBOJ-2024-118939_Fig2B/WT_SB_1.jpg
- __MACOSX/EMBOJ-2024-118939R-Figure_2_Source_Data-sd/EMBOJ-2024-118939_Fig2B/._WT_SB_1.jpg
- EMBOJ-2024-118939R-Figure_2_Source_Data-sd/EMBOJ-2024-118939_Fig2B/WT_SB_3.jpg
- __MACOSX/EMBOJ-2024-118939R-Figure_2_Source_Data-sd/EMBOJ-2024-118939_Fig2B/._WT_SB_3.jpg
- EMBOJ-2024-118939R-Figure_2_Source_Data-sd/EMBOJ-2024-118939_Fig2B/WT_SB_2.jpg
- __MACOSX/EMBOJ-2024-118939R-Figure_2_Source_Data-sd/EMBOJ-2024-118939_Fig2B/._WT_SB_2.jpg
- EMBOJ-2024-118939R-Figure_2_Source_Data-sd/EMBOJ-2024-118939_Fig2B/WT1_Veh_2.jpg
- __MACOSX/EMBOJ-2024-118939R-Figure_2_Source_Data-sd/EMBOJ-2024-118939_Fig2B/._WT1_Veh_2.jpg
- EMBOJ-2024-118939R-Figure_2_Source_Data-sd/EMBOJ-2024-118939_Fig2B/WT1_Veh_3.jpg
- __MACOSX/EMBOJ-2024-118939R-Figure_2_Source_Data-sd/EMBOJ-2024-118939_Fig2B/._WT1_Veh_3.jpg
- EMBOJ-2024-118939R-Figure_2_Source_Data-sd/EMBOJ-2024-118939_Fig2B/WT1_Veh_1.jpg
- __MACOSX/EMBOJ-2024-118939R-Figure_2_Source_Data-sd/EMBOJ-2024-118939_Fig2B/._WT1_Veh_1.jpg
- EMBOJ-2024-118939R-Figure_2_Source_Data-sd/EMBOJ-2024-118939_Fig2B/WT_SB_4.jpg
- __MACOSX/EMBOJ-2024-118939R-Figure_2_Source_Data-sd/EMBOJ-2024-118939_Fig2B/._WT_SB_4.jpg
- EMBOJ-2024-118939R-Figure_2_Source_Data-sd/EMBOJ-2024-118939_Fig2B/YAP1_SB_1.jpg
- __MACOSX/EMBOJ-2024-118939R-Figure_2_Source_Data-sd/EMBOJ-2024-118939_Fig2B/._YAP1_SB_1.jpg
- EMBOJ-2024-118939R-Figure_2_Source_Data-sd/EMBOJ-2024-118939_Fig2B/YAP1_Veh_2.jpg
- __MACOSX/EMBOJ-2024-118939R-Figure_2_Source_Data-sd/EMBOJ-2024-118939_Fig2B/._YAP1_Veh_2.jpg
- EMBOJ-2024-118939R-Figure_2_Source_Data-sd/EMBOJ-2024-118939_Fig2B/HAND1_Veh_2.jpg
- __MACOSX/EMBOJ-2024-118939R-Figure_2_Source_Data-sd/EMBOJ-2024-118939_Fig2B/._HAND1_Veh_2.jpg
- EMBOJ-2024-118939R-Figure_2_Source_Data-sd/EMBOJ-2024-118939_Fig2B/WT1_SB_4.jpg
- __MACOSX/EMBOJ-2024-118939R-Figure_2_Source_Data-sd/EMBOJ-2024-118939_Fig2B/._WT1_SB_4.jpg
- EMBOJ-2024-118939R-Figure_2_Source_Data-sd/EMBOJ-2024-118939_Fig2B/HAND1_Veh_3.jpg
- __MACOSX/EMBOJ-2024-118939R-Figure_2_Source_Data-sd/EMBOJ-2024-118939_Fig2B/._HAND1_Veh_3.jpg
- EMBOJ-2024-118939R-Figure_2_Source_Data-sd/EMBOJ-2024-118939_Fig2B/YAP1_Veh_3.jpg
- __MACOSX/EMBOJ-2024-118939R-Figure_2_Source_Data-sd/EMBOJ-2024-118939_Fig2B/._YAP1_Veh_3.jpg
- EMBOJ-2024-118939R-Figure_2_Source_Data-sd/EMBOJ-2024-118939_Fig2B/YAP1_SB_2.jpg
- __MACOSX/EMBOJ-2024-118939R-Figure_2_Source_Data-sd/EMBOJ-2024-118939_Fig2B/._YAP1_SB_2.jpg
- EMBOJ-2024-118939R-Figure_2_Source_Data-sd/EMBOJ-2024-118939_Fig2B/YAP1_Veh_1.jpg
- __MACOSX/EMBOJ-2024-118939R-Figure_2_Source_Data-sd/EMBOJ-2024-118939_Fig2B/._YAP1_Veh_1.jpg
- EMBOJ-2024-118939R-Figure_2_Source_Data-sd/EMBOJ-2024-118939_Fig2B/HAND1_Veh_1.jpg
- __MACOSX/EMBOJ-2024-118939R-Figure_2_Source_Data-sd/EMBOJ-2024-118939_Fig2B/._HAND1_Veh_1.jpg
- EMBOJ-2024-118939R-Figure_2_Source_Data-sd/EMBOJ-2024-118939_Fig2B/YAP1_SB_3.jpg
- __MACOSX/EMBOJ-2024-118939R-Figure_2_Source_Data-sd/EMBOJ-2024-118939_Fig2B/._YAP1_SB_3.jpg
- EMBOJ-2024-118939R-Figure_2_Source_Data-sd/EMBOJ-2024-118939_Fig2B/YAP1_Veh_4.jpg
- __MACOSX/EMBOJ-2024-118939R-Figure_2_Source_Data-sd/EMBOJ-2024-118939_Fig2B/._YAP1_Veh_4.jpg
- EMBOJ-2024-118939R-Figure_2_Source_Data-sd/EMBOJ-2024-118939_Fig2B/HAND1_Veh_4.jpg
- __MACOSX/EMBOJ-2024-118939R-Figure_2_Source_Data-sd/EMBOJ-2024-118939_Fig2B/._HAND1_Veh_4.jpg
- EMBOJ-2024-118939R-Figure_2_Source_Data-sd/EMBOJ-2024-118939_Fig2B/WT1_SB_2.jpg
- __MACOSX/EMBOJ-2024-118939R-Figure_2_Source_Data-sd/EMBOJ-2024-118939_Fig2B/._WT1_SB_2.jpg
- EMBOJ-2024-118939R-Figure_2_Source_Data-sd/EMBOJ-2024-118939_Fig2B/WT1_SB_3.jpg
- __MACOSX/EMBOJ-2024-118939R-Figure_2_Source_Data-sd/EMBOJ-2024-118939_Fig2B/._WT1_SB_3.jpg
- EMBOJ-2024-118939R-Figure_2_Source_Data-sd/EMBOJ-2024-118939_Fig2B/YAP1_SB_4.jpg
- __MACOSX/EMBOJ-2024-118939R-Figure_2_Source_Data-sd/EMBOJ-2024-118939_Fig2B/._YAP1_SB_4.jpg
- EMBOJ-2024-118939R-Figure_2_Source_Data-sd/EMBOJ-2024-118939_Fig2B/WT1_SB_1.jpg
- __MACOSX/EMBOJ-2024-118939R-Figure_2_Source_Data-sd/EMBOJ-2024-118939_Fig2B/._WT1_SB_1.jpg
- EMBOJ-2024-118939R-Figure_2_Source_Data-sd/EMBOJ-2024-118939_Fig2B/HOXB_Veh_4.jpg
- __MACOSX/EMBOJ-2024-118939R-Figure_2_Source_Data-sd/EMBOJ-2024-118939_Fig2B/._HOXB_Veh_4.jpg
- EMBOJ-2024-118939R-Figure_2_Source_Data-sd/EMBOJ-2024-118939_Fig2B/HOXB_Veh_1.jpg
- __MACOSX/EMBOJ-2024-118939R-Figure_2_Source_Data-sd/EMBOJ-2024-118939_Fig2B/._HOXB_Veh_1.jpg
- EMBOJ-2024-118939R-Figure_2_Source_Data-sd/EMBOJ-2024-118939_Fig2B/HOXB_Veh_2.jpg
- __MACOSX/EMBOJ-2024-118939R-Figure_2_Source_Data-sd/EMBOJ-2024-118939_Fig2B/._HOXB_Veh_2.jpg
- EMBOJ-2024-118939R-Figure_2_Source_Data-sd/EMBOJ-2024-118939_Fig2B/HOXB_Veh_3.jpg
- __MACOSX/EMBOJ-2024-118939R-Figure_2_Source_Data-sd/EMBOJ-2024-118939_Fig2B/._HOXB_Veh_3.jpg
- EMBOJ-2024-118939R-Figure_2_Source_Data-sd/EMBOJ-2024-118939_Fig2B/WT_Veh_2.jpg
- __MACOSX/EMBOJ-2024-118939R-Figure_2_Source_Data-sd/EMBOJ-2024-118939_Fig2B/._WT_Veh_2.jpg
- EMBOJ-2024-118939R-Figure_2_Source_Data-sd/EMBOJ-2024-118939_Fig2B/WT_Veh_3.jpg
- __MACOSX/EMBOJ-2024-118939R-Figure_2_Source_Data-sd/EMBOJ-2024-118939_Fig2B/._WT_Veh_3.jpg
- EMBOJ-2024-118939R-Figure_2_Source_Data-sd/EMBOJ-2024-118939_Fig2B/HOXB_SB_1.jpg
- __MACOSX/EMBOJ-2024-118939R-Figure_2_Source_Data-sd/EMBOJ-2024-118939_Fig2B/._HOXB_SB_1.jpg
- EMBOJ-2024-118939R-Figure_2_Source_Data-sd/EMBOJ-2024-118939_Fig2B/HOXB_SB_3.jpg
- __MACOSX/EMBOJ-2024-118939R-Figure_2_Source_Data-sd/EMBOJ-2024-118939_Fig2B/._HOXB_SB_3.jpg
- EMBOJ-2024-118939R-Figure_2_Source_Data-sd/EMBOJ-2024-118939_Fig2B/HAND1_SB_4.jpg
- __MACOSX/EMBOJ-2024-118939R-Figure_2_Source_Data-sd/EMBOJ-2024-118939_Fig2B/._HAND1_SB_4.jpg
- EMBOJ-2024-118939R-Figure_2_Source_Data-sd/EMBOJ-2024-118939_Fig2B/WT_Veh_1.jpg
- __MACOSX/EMBOJ-2024-118939R-Figure_2_Source_Data-sd/EMBOJ-2024-118939_Fig2B/._WT_Veh_1.jpg
- EMBOJ-2024-118939R-Figure_2_Source_Data-sd/EMBOJ-2024-118939_Fig2B/HOXB_SB_2.jpg
- __MACOSX/EMBOJ-2024-118939R-Figure_2_Source_Data-sd/EMBOJ-2024-118939_Fig2B/._HOXB_SB_2.jpg
- EMBOJ-2024-118939R-Figure_2_Source_Data-sd/EMBOJ-2024-118939_Fig2B/HAND1_SB_1.jpg
- __MACOSX/EMBOJ-2024-118939R-Figure_2_Source_Data-sd/EMBOJ-2024-118939_Fig2B/._HAND1_SB_1.jpg
- EMBOJ-2024-118939R-Figure_2_Source_Data-sd/EMBOJ-2024-118939_Fig2B/WT_Veh_4.jpg
- __MACOSX/EMBOJ-2024-118939R-Figure_2_Source_Data-sd/EMBOJ-2024-118939_Fig2B/._WT_Veh_4.jpg
- EMBOJ-2024-118939R-Figure_2_Source_Data-sd/EMBOJ-2024-118939_Fig2B/HAND1_SB_2.jpg
- __MACOSX/EMBOJ-2024-118939R-Figure_2_Source_Data-sd/EMBOJ-2024-118939_Fig2B/._HAND1_SB_2.jpg
- EMBOJ-2024-118939R-Figure_2_Source_Data-sd/EMBOJ-2024-118939_Fig2B/HAND1_SB_3.jpg
- __MACOSX/EMBOJ-2024-118939R-Figure_2_Source_Data-sd/EMBOJ-2024-118939_Fig2B/._HAND1_SB_3.jpg
- EMBOJ-2024-118939R-Figure_2_Source_Data-sd/EMBOJ-2024-118939_Fig2B/HOXB_SB_4.jpg
- __MACOSX/EMBOJ-2024-118939R-Figure_2_Source_Data-sd/EMBOJ-2024-118939_Fig2B/._HOXB_SB_4.jpg
- EMBOJ-2024-118939R-Figure_2_Source_Data-sd/EMBOJ-2024-118939_Fig2E/HAND1-null_Merge.jpg
- __MACOSX/EMBOJ-2024-118939R-Figure_2_Source_Data-sd/EMBOJ-2024-118939_Fig2E/._HAND1-null_Merge.jpg
- EMBOJ-2024-118939R-Figure_2_Source_Data-sd/EMBOJ-2024-118939_Fig2E/Wild-Type_Merge.jpg
- __MACOSX/EMBOJ-2024-118939R-Figure_2_Source_Data-sd/EMBOJ-2024-118939_Fig2E/._Wild-Type_Merge.jpg
- EMBOJ-2024-118939R-Figure_2_Source_Data-sd/EMBOJ-2024-118939_Fig2E/Wild-Type aACTININ.jpg
- __MACOSX/EMBOJ-2024-118939R-Figure_2_Source_Data-sd/EMBOJ-2024-118939_Fig2E/._Wild-Type aACTININ.jpg
- EMBOJ-2024-118939R-Figure_2_Source_Data-sd/EMBOJ-2024-118939_Fig2E/HAND1-Null_WT1.jpg
- __MACOSX/EMBOJ-2024-118939R-Figure_2_Source_Data-sd/EMBOJ-2024-118939_Fig2E/._HAND1-Null_WT1.jpg
- EMBOJ-2024-118939R-Figure_2_Source_Data-sd/EMBOJ-2024-118939_Fig2E/Wild-Type DNA.jpg
- __MACOSX/EMBOJ-2024-118939R-Figure_2_Source_Data-sd/EMBOJ-2024-118939_Fig2E/._Wild-Type DNA.jpg
- EMBOJ-2024-118939R-Figure_2_Source_Data-sd/EMBOJ-2024-118939_Fig2E/Wild-Type WT1.jpg
- __MACOSX/EMBOJ-2024-118939R-Figure_2_Source_Data-sd/EMBOJ-2024-118939_Fig2E/._Wild-Type WT1.jpg
- EMBOJ-2024-118939R-Figure_2_Source_Data-sd/EMBOJ-2024-118939_Fig2E/HAND1-Null_DNA.jpg
- __MACOSX/EMBOJ-2024-118939R-Figure_2_Source_Data-sd/EMBOJ-2024-118939_Fig2E/._HAND1-Null_DNA.jpg
- EMBOJ-2024-118939R-Figure_2_Source_Data-sd/EMBOJ-2024-118939_Fig2E/HAND1-Null_aACTININ.jpg
- __MACOSX/EMBOJ-2024-118939R-Figure_2_Source_Data-sd/EMBOJ-2024-118939_Fig2E/._HAND1-Null_aACTININ.jpg
