# Supplementary material for: HAND1 level controls the specification of multipotent cardiac and extraembryonic progenitors from human pluripotent stem cells
Source: EMBO J. 2025 Mar 31;44(9):2541–65. doi: 10.1038/s44318-025-00409-0 (PMC12048643; doi:10.1038/s44318-025-00409-0)
Supplement: Supplementary file 5 — Source data Fig. 2 [file 44318_2025_409_MOESM5_ESM.zip › EMBOJ-2024-118939R-Figure_2_Source_Data-sd/EMBOJ-2024-118939_Fig2C/Figure 2C data.xlsx]

## Sheet: Sheet1
	WT	WT+SB	YAP1_KO	YAP1_KO+SB	WT1_KO	WT1_KO+SB	HOXB_TKO	HOXB_TKO+SB	HAND1_KO	HAND1_KO+SB
Rep1	69.1	31	0	0	74	17	67.4	53.5	57	43
Rep2	70.5	26	0	0	49	27	72.8	53	74	62
Rep3	71.1	30.1	0	0	26	3	72.6	62.6	69	89
Rep4	60.4	17.1					62.2	25.6	54	72
Rep5	52	4					60	38	88	68
Rep6	66	13							83	54
Rep7	51	5
