# Supplementary material for: HAND1 level controls the specification of multipotent cardiac and extraembryonic progenitors from human pluripotent stem cells
Source: EMBO J. 2025 Mar 31;44(9):2541–65. doi: 10.1038/s44318-025-00409-0 (PMC12048643; doi:10.1038/s44318-025-00409-0)
Supplement: Supplementary file 6 — Source data Fig. 5 [file 44318_2025_409_MOESM6_ESM.zip]

Archive with 14 entries (11 files):
- EMBOJ-2024-118939R-Figure_5_Source_Data-sd/
- __MACOSX/._EMBOJ-2024-118939R-Figure_5_Source_Data-sd
- EMBOJ-2024-118939R-Figure_5_Source_Data-sd/.DS_Store
- __MACOSX/EMBOJ-2024-118939R-Figure_5_Source_Data-sd/._.DS_Store
- EMBOJ-2024-118939R-Figure_5_Source_Data-sd/EMBOJ-2024-118939_Fig5A/
- __MACOSX/EMBOJ-2024-118939R-Figure_5_Source_Data-sd/._EMBOJ-2024-118939_Fig5A
- EMBOJ-2024-118939R-Figure_5_Source_Data-sd/EMBOJ-2024-118939_Fig5C/
- __MACOSX/EMBOJ-2024-118939R-Figure_5_Source_Data-sd/._EMBOJ-2024-118939_Fig5C
- EMBOJ-2024-118939R-Figure_5_Source_Data-sd/EMBOJ-2024-118939_Fig5A/GAPDH_WB.jpg
- __MACOSX/EMBOJ-2024-118939R-Figure_5_Source_Data-sd/EMBOJ-2024-118939_Fig5A/._GAPDH_WB.jpg
- EMBOJ-2024-118939R-Figure_5_Source_Data-sd/EMBOJ-2024-118939_Fig5A/AMTag_WB.jpg
- __MACOSX/EMBOJ-2024-118939R-Figure_5_Source_Data-sd/EMBOJ-2024-118939_Fig5A/._AMTag_WB.jpg
- EMBOJ-2024-118939R-Figure_5_Source_Data-sd/EMBOJ-2024-118939_Fig5C/HAND1-BFP FCS File.fcs
- __MACOSX/EMBOJ-2024-118939R-Figure_5_Source_Data-sd/EMBOJ-2024-118939_Fig5C/._HAND1-BFP FCS File.fcs
