# Supplementary material for: HAND1 level controls the specification of multipotent cardiac and extraembryonic progenitors from human pluripotent stem cells
Source: EMBO J. 2025 Mar 31;44(9):2541–65. doi: 10.1038/s44318-025-00409-0 (PMC12048643; doi:10.1038/s44318-025-00409-0)
Supplement: Supplementary file 7 — Source data Fig. 6 [file 44318_2025_409_MOESM7_ESM.zip]

Archive with 92 entries (87 files):
- EMBOJ-2024-118939R-Figure_6_Source_Data-sd/
- __MACOSX/._EMBOJ-2024-118939R-Figure_6_Source_Data-sd
- EMBOJ-2024-118939R-Figure_6_Source_Data-sd/EMBOJ-2024-118939_Fig6F/
- __MACOSX/EMBOJ-2024-118939R-Figure_6_Source_Data-sd/._EMBOJ-2024-118939_Fig6F
- EMBOJ-2024-118939R-Figure_6_Source_Data-sd/.DS_Store
- __MACOSX/EMBOJ-2024-118939R-Figure_6_Source_Data-sd/._.DS_Store
- EMBOJ-2024-118939R-Figure_6_Source_Data-sd/EMBOJ-2024-118939_Fig6H/
- __MACOSX/EMBOJ-2024-118939R-Figure_6_Source_Data-sd/._EMBOJ-2024-118939_Fig6H
- EMBOJ-2024-118939R-Figure_6_Source_Data-sd/EMBOJ-2024-118939_Fig6G/
- __MACOSX/EMBOJ-2024-118939R-Figure_6_Source_Data-sd/._EMBOJ-2024-118939_Fig6G
- EMBOJ-2024-118939R-Figure_6_Source_Data-sd/EMBOJ-2024-118939_Fig6B/
- __MACOSX/EMBOJ-2024-118939R-Figure_6_Source_Data-sd/._EMBOJ-2024-118939_Fig6B
- EMBOJ-2024-118939R-Figure_6_Source_Data-sd/EMBOJ-2024-118939_Fig6F/HAND1-neg_BF.tif
- __MACOSX/EMBOJ-2024-118939R-Figure_6_Source_Data-sd/EMBOJ-2024-118939_Fig6F/._HAND1-neg_BF.tif
- EMBOJ-2024-118939R-Figure_6_Source_Data-sd/EMBOJ-2024-118939_Fig6F/HAND1-neg_RFP.tif
- __MACOSX/EMBOJ-2024-118939R-Figure_6_Source_Data-sd/EMBOJ-2024-118939_Fig6F/._HAND1-neg_RFP.tif
- EMBOJ-2024-118939R-Figure_6_Source_Data-sd/EMBOJ-2024-118939_Fig6F/HAND1-low_overlay.tif
- __MACOSX/EMBOJ-2024-118939R-Figure_6_Source_Data-sd/EMBOJ-2024-118939_Fig6F/._HAND1-low_overlay.tif
- EMBOJ-2024-118939R-Figure_6_Source_Data-sd/EMBOJ-2024-118939_Fig6F/HAND1-low-BF.tif
- __MACOSX/EMBOJ-2024-118939R-Figure_6_Source_Data-sd/EMBOJ-2024-118939_Fig6F/._HAND1-low-BF.tif
- EMBOJ-2024-118939R-Figure_6_Source_Data-sd/EMBOJ-2024-118939_Fig6F/HAND1-high_GFP.tif
- __MACOSX/EMBOJ-2024-118939R-Figure_6_Source_Data-sd/EMBOJ-2024-118939_Fig6F/._HAND1-high_GFP.tif
- EMBOJ-2024-118939R-Figure_6_Source_Data-sd/EMBOJ-2024-118939_Fig6F/HAND1-high_overlay.tif
- __MACOSX/EMBOJ-2024-118939R-Figure_6_Source_Data-sd/EMBOJ-2024-118939_Fig6F/._HAND1-high_overlay.tif
- EMBOJ-2024-118939R-Figure_6_Source_Data-sd/EMBOJ-2024-118939_Fig6F/HAND1-low_RFP.tif
- __MACOSX/EMBOJ-2024-118939R-Figure_6_Source_Data-sd/EMBOJ-2024-118939_Fig6F/._HAND1-low_RFP.tif
- EMBOJ-2024-118939R-Figure_6_Source_Data-sd/EMBOJ-2024-118939_Fig6F/HAND1-low_GFP.tif
- __MACOSX/EMBOJ-2024-118939R-Figure_6_Source_Data-sd/EMBOJ-2024-118939_Fig6F/._HAND1-low_GFP.tif
- EMBOJ-2024-118939R-Figure_6_Source_Data-sd/EMBOJ-2024-118939_Fig6F/HAND1-high_RFP.tif
- __MACOSX/EMBOJ-2024-118939R-Figure_6_Source_Data-sd/EMBOJ-2024-118939_Fig6F/._HAND1-high_RFP.tif
- EMBOJ-2024-118939R-Figure_6_Source_Data-sd/EMBOJ-2024-118939_Fig6F/HAND1-high_BF.tif
- __MACOSX/EMBOJ-2024-118939R-Figure_6_Source_Data-sd/EMBOJ-2024-118939_Fig6F/._HAND1-high_BF.tif
- EMBOJ-2024-118939R-Figure_6_Source_Data-sd/EMBOJ-2024-118939_Fig6F/HAND1-neg_overlay.tif
- __MACOSX/EMBOJ-2024-118939R-Figure_6_Source_Data-sd/EMBOJ-2024-118939_Fig6F/._HAND1-neg_overlay.tif
- EMBOJ-2024-118939R-Figure_6_Source_Data-sd/EMBOJ-2024-118939_Fig6F/HAND1-neg_GFP.tif
- __MACOSX/EMBOJ-2024-118939R-Figure_6_Source_Data-sd/EMBOJ-2024-118939_Fig6F/._HAND1-neg_GFP.tif
- EMBOJ-2024-118939R-Figure_6_Source_Data-sd/EMBOJ-2024-118939_Fig6H/HAND1-high_ACTN2.jpg
- __MACOSX/EMBOJ-2024-118939R-Figure_6_Source_Data-sd/EMBOJ-2024-118939_Fig6H/._HAND1-high_ACTN2.jpg
- EMBOJ-2024-118939R-Figure_6_Source_Data-sd/EMBOJ-2024-118939_Fig6H/HAND1-low_ACTN2.jpg
- __MACOSX/EMBOJ-2024-118939R-Figure_6_Source_Data-sd/EMBOJ-2024-118939_Fig6H/._HAND1-low_ACTN2.jpg
- EMBOJ-2024-118939R-Figure_6_Source_Data-sd/EMBOJ-2024-118939_Fig6H/HAND1-low_DAPI.jpg
- __MACOSX/EMBOJ-2024-118939R-Figure_6_Source_Data-sd/EMBOJ-2024-118939_Fig6H/._HAND1-low_DAPI.jpg
- EMBOJ-2024-118939R-Figure_6_Source_Data-sd/EMBOJ-2024-118939_Fig6H/HAND1-low_overlay.tif
- __MACOSX/EMBOJ-2024-118939R-Figure_6_Source_Data-sd/EMBOJ-2024-118939_Fig6H/._HAND1-low_overlay.tif
- EMBOJ-2024-118939R-Figure_6_Source_Data-sd/EMBOJ-2024-118939_Fig6H/HAND1-high_DAPI.jpg
- __MACOSX/EMBOJ-2024-118939R-Figure_6_Source_Data-sd/EMBOJ-2024-118939_Fig6H/._HAND1-high_DAPI.jpg
- EMBOJ-2024-118939R-Figure_6_Source_Data-sd/EMBOJ-2024-118939_Fig6H/HAND1-high_overlay.tif
- __MACOSX/EMBOJ-2024-118939R-Figure_6_Source_Data-sd/EMBOJ-2024-118939_Fig6H/._HAND1-high_overlay.tif
- EMBOJ-2024-118939R-Figure_6_Source_Data-sd/EMBOJ-2024-118939_Fig6H/Figure 6I data.xlsx
- __MACOSX/EMBOJ-2024-118939R-Figure_6_Source_Data-sd/EMBOJ-2024-118939_Fig6H/._Figure 6I data.xlsx
- EMBOJ-2024-118939R-Figure_6_Source_Data-sd/EMBOJ-2024-118939_Fig6H/HAND1-neg_overlay.tif
- __MACOSX/EMBOJ-2024-118939R-Figure_6_Source_Data-sd/EMBOJ-2024-118939_Fig6H/._HAND1-neg_overlay.tif
- EMBOJ-2024-118939R-Figure_6_Source_Data-sd/EMBOJ-2024-118939_Fig6H/HAND1-neg_DAPI.jpg
- __MACOSX/EMBOJ-2024-118939R-Figure_6_Source_Data-sd/EMBOJ-2024-118939_Fig6H/._HAND1-neg_DAPI.jpg
- EMBOJ-2024-118939R-Figure_6_Source_Data-sd/EMBOJ-2024-118939_Fig6H/HAND1-neg_ACNT2.jpg
- __MACOSX/EMBOJ-2024-118939R-Figure_6_Source_Data-sd/EMBOJ-2024-118939_Fig6H/._HAND1-neg_ACNT2.jpg
- EMBOJ-2024-118939R-Figure_6_Source_Data-sd/EMBOJ-2024-118939_Fig6G/HAND1-neg_DNA.tif
- __MACOSX/EMBOJ-2024-118939R-Figure_6_Source_Data-sd/EMBOJ-2024-118939_Fig6G/._HAND1-neg_DNA.tif
- EMBOJ-2024-118939R-Figure_6_Source_Data-sd/EMBOJ-2024-118939_Fig6G/HAND1-neg_WT1.tif
- __MACOSX/EMBOJ-2024-118939R-Figure_6_Source_Data-sd/EMBOJ-2024-118939_Fig6G/._HAND1-neg_WT1.tif
- EMBOJ-2024-118939R-Figure_6_Source_Data-sd/EMBOJ-2024-118939_Fig6G/HAND1-low_CD31.tif
- __MACOSX/EMBOJ-2024-118939R-Figure_6_Source_Data-sd/EMBOJ-2024-118939_Fig6G/._HAND1-low_CD31.tif
- EMBOJ-2024-118939R-Figure_6_Source_Data-sd/EMBOJ-2024-118939_Fig6G/HAND1-low_overlay.tif
- __MACOSX/EMBOJ-2024-118939R-Figure_6_Source_Data-sd/EMBOJ-2024-118939_Fig6G/._HAND1-low_overlay.tif
- EMBOJ-2024-118939R-Figure_6_Source_Data-sd/EMBOJ-2024-118939_Fig6G/HAND1-high_CD31.tif
- __MACOSX/EMBOJ-2024-118939R-Figure_6_Source_Data-sd/EMBOJ-2024-118939_Fig6G/._HAND1-high_CD31.tif
- EMBOJ-2024-118939R-Figure_6_Source_Data-sd/EMBOJ-2024-118939_Fig6G/HAND1-high_overlay.tif
- __MACOSX/EMBOJ-2024-118939R-Figure_6_Source_Data-sd/EMBOJ-2024-118939_Fig6G/._HAND1-high_overlay.tif
- EMBOJ-2024-118939R-Figure_6_Source_Data-sd/EMBOJ-2024-118939_Fig6G/HAND1-low_DNA.tif
- __MACOSX/EMBOJ-2024-118939R-Figure_6_Source_Data-sd/EMBOJ-2024-118939_Fig6G/._HAND1-low_DNA.tif
- EMBOJ-2024-118939R-Figure_6_Source_Data-sd/EMBOJ-2024-118939_Fig6G/HAND1-low_WT1.tif
- __MACOSX/EMBOJ-2024-118939R-Figure_6_Source_Data-sd/EMBOJ-2024-118939_Fig6G/._HAND1-low_WT1.tif
- EMBOJ-2024-118939R-Figure_6_Source_Data-sd/EMBOJ-2024-118939_Fig6G/HAND1-high_WT1.tif
- __MACOSX/EMBOJ-2024-118939R-Figure_6_Source_Data-sd/EMBOJ-2024-118939_Fig6G/._HAND1-high_WT1.tif
- EMBOJ-2024-118939R-Figure_6_Source_Data-sd/EMBOJ-2024-118939_Fig6G/HAND1-high_DNA.tif
- __MACOSX/EMBOJ-2024-118939R-Figure_6_Source_Data-sd/EMBOJ-2024-118939_Fig6G/._HAND1-high_DNA.tif
- EMBOJ-2024-118939R-Figure_6_Source_Data-sd/EMBOJ-2024-118939_Fig6G/HAND1-neg_overlay.tif
- __MACOSX/EMBOJ-2024-118939R-Figure_6_Source_Data-sd/EMBOJ-2024-118939_Fig6G/._HAND1-neg_overlay.tif
- EMBOJ-2024-118939R-Figure_6_Source_Data-sd/EMBOJ-2024-118939_Fig6G/HAND1-neg_CD31.tif
- __MACOSX/EMBOJ-2024-118939R-Figure_6_Source_Data-sd/EMBOJ-2024-118939_Fig6G/._HAND1-neg_CD31.tif
- EMBOJ-2024-118939R-Figure_6_Source_Data-sd/EMBOJ-2024-118939_Fig6B/Veh_Tom.tif
- __MACOSX/EMBOJ-2024-118939R-Figure_6_Source_Data-sd/EMBOJ-2024-118939_Fig6B/._Veh_Tom.tif
- EMBOJ-2024-118939R-Figure_6_Source_Data-sd/EMBOJ-2024-118939_Fig6B/SB_BF.tif
- __MACOSX/EMBOJ-2024-118939R-Figure_6_Source_Data-sd/EMBOJ-2024-118939_Fig6B/._SB_BF.tif
- EMBOJ-2024-118939R-Figure_6_Source_Data-sd/EMBOJ-2024-118939_Fig6B/Veh_BF.tif
- __MACOSX/EMBOJ-2024-118939R-Figure_6_Source_Data-sd/EMBOJ-2024-118939_Fig6B/._Veh_BF.tif
- EMBOJ-2024-118939R-Figure_6_Source_Data-sd/EMBOJ-2024-118939_Fig6B/SB_Tom.tif
- __MACOSX/EMBOJ-2024-118939R-Figure_6_Source_Data-sd/EMBOJ-2024-118939_Fig6B/._SB_Tom.tif
- EMBOJ-2024-118939R-Figure_6_Source_Data-sd/EMBOJ-2024-118939_Fig6B/DMH1_BF.tif
- __MACOSX/EMBOJ-2024-118939R-Figure_6_Source_Data-sd/EMBOJ-2024-118939_Fig6B/._DMH1_BF.tif
- EMBOJ-2024-118939R-Figure_6_Source_Data-sd/EMBOJ-2024-118939_Fig6B/DMH1_Tom.tif
- __MACOSX/EMBOJ-2024-118939R-Figure_6_Source_Data-sd/EMBOJ-2024-118939_Fig6B/._DMH1_Tom.tif
