# Supplementary material for: HAND1 level controls the specification of multipotent cardiac and extraembryonic progenitors from human pluripotent stem cells
Source: EMBO J. 2025 Mar 31;44(9):2541–65. doi: 10.1038/s44318-025-00409-0 (PMC12048643; doi:10.1038/s44318-025-00409-0)
Supplement: Supplementary file 7 — Source data Fig. 6 [file 44318_2025_409_MOESM7_ESM.zip › EMBOJ-2024-118939R-Figure_6_Source_Data-sd/EMBOJ-2024-118939_Fig6H/Figure 6I data.xlsx]

## Sheet: Sheet1
	CD31	WT1	TNNT2
HAND1-high_exp1	0.273	0.178	0.065
HAND1-high_exp2	0.272	0.198	0.025
HAND1-high_exp3	0.232	0.22	0
	CD31	WT1	TNNT2
HAND1-low_exp1	0.21	0.415	0.66
HAND1-low_exp2	0.166	0.424	0.78
HAND1-low_exp3	0.08	0.447	0.95
	CD31	WT1	TNNT2
HAND1-neg_exp1	0.19	0	0.67
HAND1-neg_exp2	0.27	0	0.74
HAND1-neg_exp3	0.28	0	0.74
